# Supplementary material for: Genome-Scale Model Reveals Metabolic Basis of Biomass Partitioning in a Model Diatom
Source: PLoS One. 2016 May 6;11(5):e0155038. doi: 10.1371/journal.pone.0155038 (PMC4859558; doi:10.1371/journal.pone.0155038)
Supplement: S2 File — (XLSX) [file pone.0155038.s002.xlsx]

## Sheet: A. Culture data
Table A. Culture data. Cells were grown in 100 µmol photon/m2/s light with a diel cycle of 14 hours light and 10 hours dark over 9 days. Cell pellets were taken from culture twice daily, at the end of the dark period and middle of the light period. 16 samples were taken in total. The measurements were conducted over a growth curve including samples from nitrogen replete during exponential growth …
Sample #	Date	Time	Days	Fluorescence	Fv/Fm	C/N corrected	Cell/ml	Vol (ml)	mg dry weight	mg/l dry weight	Total cell	gr/cell	pgr/cell
1	2014-03-31	15	1	17	0.686	-15.63	500000	16000	12.2	0.76	8000000000	1.53e-12	1.53
2	2014-04-01	6	1.63	40		2.6	1700000	800	13.2	16.5	1360000000	9.71e-12	9.71
3	2014-04-01	15	2	54	0.687	1.04	2000000	400	16.8	42	800000000	2.1e-11	21
4	2014-04-02	6	2.63	90		1.78	4000000	440	17.3	39.32	1760000000	9.83e-12	9.83
5	2014-04-02	15	3	100	0.614	3.7	4000000	480	24.9	51.87	1920000000	1.3e-11	13
6	2014-04-03	6	3.63	150		2.84	6000000	400	30.3	75.75	2400000000	1.26e-11	12.6
7	2014-04-03	15	4	170	0.645	2.39	6000000	600	32.8	54.67	3600000000	9.11e-12	9.11
8	2014-04-04	6	4.63	230		3.87	13000000	400	48.5	121.25	5200000000	9.33e-12	9.33
9	2014-04-04	15	5	217	0.67	3.34	13000000	300	42.9	143	3900000000	1.1e-11	11
10	2014-04-05	15	6	295	0.693	5.03	10000000	300	57.7	192.33	3000000000	1.92e-11	19.2
11	2014-04-06	7	6.63	328		5.13	20000000	300	68	226.67	6000000000	1.13e-11	11.3
12	2014-04-07	6	7.63	343		7.28	20000000	300	98	326.67	6000000000	1.63e-11	16.3
13	2014-04-07	15	8	375	0.526	5.23	15000000	250	88.5	354	3750000000	2.36e-11	23.6
14	2014-04-08	6	8.63	363		8.96	15000000	250	104.2	416.8	3750000000	2.78e-11	27.8
15	2014-04-08	15	9	388	0.515	9.43	25000000	250	81	324	6250000000	1.3e-11	13
16	2014-04-09	15	10	400	0.434	11.94	25000000	500	201.4	402.8	12500000000	1.61e-11	16.1

## Sheet: B. FTIR data
Table B. FTIR data. For each sample, the biochemical composition in terms of lipids, proteins and carbohydrates in percent dry weight as well as the sum of these values is given. For more details on the experimental set up see Section S2 in File S1.
Sample #	Lipids (% dry weight)	Proteins (% dry weight)	Carbohydrates (% dry weight)	Total
1	43.3	16.3	9	68.6
2	35.2	20.1	4	59.2
3	40.6	17.9	5.6	64.1
4	39.7	18.9	4.5	63.1
5	36.1	17.1	5.7	58.9
6	37.8	18.6	5.9	62.3
7	35.6	19.7	4.8	60.1
8	36.6	20.6	3.7	60.9
9	43.9	14.7	4.3	62.9
10	41.5	12.7	6.7	60.9
11	46.6	8.4	13.5	68.5
12	46.3	7.2	21.5	75
13	49.1	4.4	29.7	83.3
14	51	5.2	32.7	88.8
15	48.2	2.9	29.1	80.1
16	52	0.1	38.8	91

## Sheet: C. FAME
Table C. FAME data. Values represent % FAME from dry weight.
Sample #	C14:0	C15:0	C16:0	C16:1 cis9	C16:2 cis9,12	C16:3 cis6,9,12	C16:4 cis6,9,12,15	C18:0	C18:1 cis6+7+8+9	C18:1 cis11	C18:2 cis9,12	C18:3 cis6,9,12	C18:3 cis9,12,15	C18:4 cis6,9,12,15	C20:4 cis5,8,11,14	C20:4 cis8,11,14,17	C20:5 cis5,8,11,14,17	C24:0	C22:6	Total Unk	Total FAME
1
2
3
4
5
6	0.81	0	2.11	5.24	0.58	1.09	0.49	0	0.1	0.15	0.24	0	0	0	0	0	3.94	0.41	0.45	0.73	15.61
7	0.82	0.03	2.35	7.76	0.6	1.08	0.42	0	0.13	0.27	0.13	0	0	0.12	0	0.03	3.28	0.33	0.3	0.5	17.63
8	1	0	2.15	5.43	0.65	1.74	0.45	0	0.12	0.08	0.32	0	0.02	0.03	0	0	4.72	0.39	0.4	0.73	25.19
9	0.98	0	2.43	9.46	0.63	1.48	0.47	0	0.12	0.19	0.24	0	0	0.06	0	0	4.15	0.38	0.37	0.67	20.97
10	0.77	0	1.85	2.42	0.63	1.47	0.32	0	0.08	0.09	0.16	0	0	0.12	0	0	3.64	0.31	0.3	0.63	12.16
11
12
13
14	1.6	0.06	6.33	8.56	0.32	0.67	0.23	0.14	0.66	0.16	0.35	0.15	0.02	0.14	0.15	0	3.32	0.32	0.24	0.38	23.41
15
16	1.2	0.02	6	9.13	0.25	0.51	0.17	0.12	0.57	0.22	0.25	0.13	0	0.15	0.12	0.04	2.6	0.23	0.15	0.3	21.84

## Sheet: D. Nucleotides
Table D. Nucleotides per cell based on nuclear, mitochondrial and plastid genomes. The genome was doubled to account for both strands and the nuclear genome was doubled again to account for the diploid nature of the organism. Unidentified nucleotides in the nuclear genome (indicated by N) were distributed across all dNTPs in their respective ratios. The total value given is after accounting for s…
Genome		Size (bp)	A	T	G	C	N
Plastid	ss	117369	41056	38098	19376	18839
	ds	234738	79154	79154	38215	38215
Mitochondrial	ss	77356	24908	25362	15259	11827
	ds	154712	50270	50270	27086	27086
Nuclear	ss	27451880	6917400	6906301	6595757	6598233	434189
	ratios		0.26	0.26	0.24	0.24
	including N	27451880	7030290	7019190	6699962	6702438
	ds and diploid	109807520	28098960	28098960	26804800	26804800
Total	ds and diploid	110196970	28228384	28228384	26870101	26870101

## Sheet: E. DNA RNA
Table E. DNA and RNA cellular content calculation. For more details, see Section S3 in S1 File.
Precursor	Monomer	Nucleotides (per cell)	Molar mass (g/mol)	Nucleotides (g/cell)	Sum (g/cell)	Relative abundance (% mol)	(d)NTP molar mass (g/mol)	Non-normalized biomass weight (gDW)	Correction	Stoichiometric coefficicents ( mmol/gDW)
DNA	dAMP	28228384	329.205	1.54316e-14		0.256163	487.149	307.932	0.307932	0.83188
	dTMP	28228384	320.192	1.50091e-14		0.256163	478.136			0.83188
	dGMP	26870101	345.205	1.5403e-14		0.243837	503.149			0.791852
	dCMP	26870101	305.181	1.36171e-14	5.94609e-14	0.243837	463.125			0.791852
	Pyrophosphate					1	174.951			3.24747
RNA	AMP			1.23453e-13		0.256163	503.149	320.339	0.320339	0.799663
	UMP			1.20073e-13		0.256163	480.109			0.799663
	GMP			1.23224e-13		0.243837	519.148			0.761185
	CMP			1.08937e-13	4.75687e-13	0.243837	479.124			0.761185
	Pyrophosphate					1	174.951			3.1217
RNA:DNA	8	Reference: Lourenco et al (1998) J Phycol 34: 798–811
Avogadro's constant	6.022e+23

## Sheet: F. Protein
Table F. Cellular protein content. For more details, see Section S3 in S1 File.
		Weight % as in Brown (1991) (% g)	Normalized weight % (% g)	Molar mass (mol/g)	Molar ratio (% mol)	Non-normalized biomass weight (gDW)	Correction	Stoichiometric coefficients (mmol/gDW)
Protein	alatrna_c	7.2	0.0742421	73.0935	0.101571	98.1401	0.0981401	1.03496
	argtrna_c	6.6	0.0680553	159.209	0.0427459			0.43556
	asntrna_c		0.044339	116.118	0.0381844			0.389081
	asptrna_c	8.6	0.044339	116.095	0.038192			0.389158
	cystrna_c	0.38	0.00391833	105.159	0.00372612			0.0379674
	glntrna_c		0.0577439	130.145	0.044369			0.452098
	glutrna_c	11.2	0.0577439	130.122	0.0443768			0.452179
	glytrna_c	5.8	0.0598061	59.067	0.101251			1.0317
	histrna_c	1.6	0.0164982	139.155	0.011856			0.120807
	iletrna_c	4.9	0.0505259	115.173	0.0438696			0.44701
	leutrna_c	7.7	0.0793978	115.173	0.0689379			0.702444
	lystrna_c	5.6	0.0577439	131.196	0.0440136			0.448477
	mettrna_c	1.9	0.0195917	133.212	0.0147072			0.149859
	phetrna_c	6.6	0.0680553	149.189	0.0456167			0.464812
	protrna_c	6.3	0.0649618	99.1307	0.0655315			0.667735
	sertrna_c	5.9	0.0608373	89.0929	0.0682852			0.695794
	thrtrna_c	5.4	0.0556816	103.119	0.0539972			0.550205
	trptrna_c	1.6	0.0164982	188.225	0.00876516			0.0893128
	tyrtrna_c	4.1	0.0422768	165.189	0.025593			0.26078
	valtrna_c	5.6	0.0577439	101.147	0.0570893			0.581713
	Hydroxyproline	0.31
	Ornithine	1.4
	GABA	0.92
	Total	99.61	1		0.922679			9.40166
Other reactants	Water			18.0152	2.76804			28.205
	ATP			503.149	0.922679			9.40166
	GTP			519.148	1.84536			18.8033
	Proton			1.0079	3.69072			37.6066
	Phosphate			95.9793	2.76804			28.205
	GDP			440.176	1.84536			18.8033
	ADP			424.177	0.922679			9.40166
	Unloaded tRNA			1.0079	0.922679

## Sheet: G. Pigments
Table G. Cellular pigment content. For more details, see Section S3 in S1 File.
Pigments		Pigment composition (% g/gDW)	Molar mass (g/mol)	Pigment composition (% mol/gDW)	Non-normalized biomass weight (gDW)	Correction	Stoichiometric coefficients (mmol/gDW)
	Chlorophyll a	1.4031	892.478	0.00157214	2.50868	0.00250868	0.626679
	Chlorophyll c2	0.158092	609.932	0.000259196			0.103319
	Chlorophyll c1	0.0716225	607.917	0.000117816			0.0469634
	Fucoxanthin	0.796838	658.904	0.00120934			0.482061
	Diadinoxanthin	0.016969	582.853	2.91137e-05			0.0116052
	beta-Carotene	0.0620614	536.87	0.000115599			0.0460794
	Total	2.50868
Chla:Chlc	4.17	Owens & Wold (1986) Plant Physiol 80: 732–738
Chlc2:Chlc1	2.2	Owens & Wold (1986) Plant Physiol 80: 732–738
Chla:Fucoxanthin	1.3	Veith & Buechel (2007) Biochim Biophys Acta - Bioenerg 1767: 1428–1435; average of fraction II and III
Chla:Diadinoxnathin	54	Veith & Buechel (2007) Biochim Biophys Acta - Bioenerg 1767: 1428–1435; average of fraction II and III
Chla:beta-Carotene	13.6	Veith & Buechel (2007) Biochim Biophys Acta - Bioenerg 1767: 1428–1435; average of fraction II and III
	Nitrate	Nitrite	Urea	Average	Chlorophyll a (%g/gDW)	Values from Fidalgo et al. (1995) Cah Biol Mar 36: 165–173; logartihmic phase Tables 2 and 3
Chlorophyll a (pg/cell)	0.61	0.52	0.68	0.603333	1.4031
DW (pg/cell)	48.75	41.13	39.12	43

## Sheet: H. Carbohydrates
Table H. Carbohydrate content calculation. For more details, see Section S3 in File S1.
Carbohydrates	Fraction		Relative abundance Abdullahi et al. (2006)	Glucose Willis et al. (2013)	Galactose Willis et al. (2013)	Mannose Willis et al. (2013)	Xylulose Willis et al. (2013)	Arabinose Willis et al. (2013)	Fucose Willis et al. (2013)	Rhamnose Willis et al. (2013)	Glucuronic acid Abdullahi et al. (2006)	Mannose-sulfate Abdullahi et al. (2006)	Ribose Willis et al. (2013)	Total
	FF	Molar fraction (% mol)	0.281	24	18	23	11	9	0	6	2	0	0	93
		Normalized fraction (% mol)		25.8065	19.3548	24.7312	11.828	9.67742	0	6.45161	2.15054	0		100
		Relative fraction (% mol)		7.25161	5.43871	6.94946	3.32366	2.71935	0	1.8129	0.604301	0
	FW	Molar fraction (% mol)	0.16	63	7	6	4	0	3	2	10.4	0	2	95.4
		Normalized fraction (% mol)		66.0377	7.33753	6.28931	4.19287	0	3.14465	2.09644	10.9015	0		100
		Relative fraction (% mol)		10.566	1.174	1.00629	0.67086	0	0.503145	0.33543	1.74423	0
	FHB	Molar fraction (% mol)	0.282	17	16	9	6	0	9	12	4.1	0	10	73.1
		Normalized fraction (% mol)		23.2558	21.8878	12.3119	8.20793	0	12.3119	16.4159	5.60876	0		100
		Relative fraction (% mol)		6.55814	6.17237	3.47196	2.31464	0	3.47196	4.62927	1.58167	0
	FHA			11	6	45	8	0	2	7			0
	FR			10	12	66	4	4	1	2			0
	FCF			25	10	47	6	3	1	3			0
	FHA-FCF	Molar fraction (% mol)	0.282	15.3333	9.33333	45.7667	6	2.33333	1.33333	4	5.9	6.9	0	96.9
		Normalized fraction (% mol)		15.8239	9.63192	47.2308	6.19195	2.40798	1.37599	4.12797	6.08875	7.12074		100
		Relative fraction (% mol)		4.46233	2.7162	13.3191	1.74613	0.679051	0.388029	1.16409	1.71703	2.00805
	Molar ratio			0.288381	0.155013	0.247468	0.0805528	0.0339841	0.0436313	0.0794169	0.0564723	0.0200805		1.005
	Molar mass (g/mol)			564.285	564.285	603.324	534.259	534.259	587.325	548.286	577.261	682.38
	Mass ratio (% g)			162.729	87.4714	149.303	43.0361	18.1563	25.6258	43.5432	32.5993	13.7025
	Non-normalized biomass weight (gDW)		159.863
	Correction		0.159863
	Stoichiometric coefficients (mmol/gDW)			1.80392	0.969658	1.548	0.503885	0.212582	0.272929	0.49678	0.353254	0.12561
	Other reactants	Molar mass (g/mol)	Molar ratio (% mol)	Mass ratio (% g)	Stoichiometric coefficients (mmol/gDW)
	Proton	1.0079	1.005	1.01294	6.28662
	UDP	401.137	0.69382	278.317	4.34008
	GDP	440.176	0.31118	136.974	1.94654

## Sheet: I. Lipids
Table I. Lipid content calculation. For more details, see Section S3 in S1 File.
Lipids	Growth condition	MGDG	DGDG	SQDG	ASQ	PG	PC	DGTA	PE	PI	DAG
	N replete (sample 2-11)	0.381	0.057	0.195	0.009	0.057	0.167	0.048	0.024	0.029	0.034
	N transition (sample 12)	0.301	0.093	0.2	0.014	0.056	0.185	0.052	0.021	0.033	0.045
	N starved (sample 13-15)	0.222	0.13	0.204	0.019	0.056	0.204	0.056	0.019	0.037	0.056
	MILP Input				MILP Output
	Lipid Class	Molar Ratio	FAME Data	Molar Ratio		Model metabolite	Molar ratios	Molar Mass (g/mol)	Mass ratio (g/gDW)	Non-normalized biomass weight (gDW)	Correction	Stoichiometric coefficients (mmol/gDW)
	MGDG	0.298	14:0	0.054	Membrane lipids	mgdg_hde_hde_h	0.1148	727.017	0.0834616	0.59022	0.59022	0.194504
	DGDG	0.045	16:0	0.119		mgdg_myrs_hdte_h	0.1131	696.948	0.0788249			0.191623
	SQDG	0.153	16:1	0.446		mgdg_epa_hdtte_h	0.0222	769.013	0.0170721			0.0376131
	ASQ	0.007	16:1t3	0.022		mgdg_hdde_hdte_h	0.048	720.97	0.0346066			0.0813255
	PG	0.045	16:2	0.031		dgdg_hde_hde_h	0.045	889.158	0.0400121			0.0762427
	PC	0.131	16:3	0.075		sqdg_hde_hde_h	0.1043	790.073	0.0824046			0.176714
	DGTA	0.038	16:4	0.024		sqdg_palm_palm_h	0.0199	794.105	0.0158027			0.0337162
	PE	0.018	18:0	0		sqdg_hde_ttc_c	0.0288	904.301	0.0260439			0.0487953
	PI	0.022	18:1	0.014		asq_epa_palm_2oepa_h	0.007	1124.57	0.00787196			0.01186
	DAG	0.026	18:2	0.011		pg_hde_hde3t_h	0.014	717.927	0.010051			0.02372
	TAG	0.217	18:3	0		pg_ole_hde3t_h	0.031	745.98	0.0231254			0.0525227
			18:4	0.003		pc_hde_hde_c	0.1243	730.004	0.0907395			0.210599
			20:4	0		pc_myrs_sta_c	0.0067	725.972	0.00486402			0.0113517
			20:5	0.173		dgta_epa_epa_c	0.038	804.146	0.0305575			0.0643827
			24:0	0.013		pe_hde_hde_c	0.018	687.925	0.0123826			0.0304971
			22:6	0.014		pail_hde_palm_c	0.022	808.005	0.0177761			0.0372742
						12dgr_hde_hdde_h	0.0208	562.861	0.0117075			0.0352411
						12dgr_hde_hdte_h	0.0052	560.846	0.0029164			0.00881027
					TAGs	tag_palm_palm_palm_c	0.065	807.316	0.0524756	0.190388	0.190388	0.341408
						tag_hde_hde_lna_c	0.0244	827.306	0.0201863			0.128159
						tag_hde_hde_hde_c	0.0038	801.269	0.00304482			0.0199593
						tag_epa_epa_epa_c	0.0928	945.397	0.0877329			0.487426
						tag_hde_dha_hdtte_c	0.031	869.302	0.0269483			0.162826

## Sheet: J. Data from culture
Table J. Experimental data from culture. Exemplary, the calculation for day 5, sample 9 is shown.
Component	Value
Lipids (% DW)	43.9
Proteins (% DW)	14.7
Carbohydrates (% DW)	4.3
Total (% DW)	62.9
Fv/Fm initial	0.686
Fv/Fm day 5	0.67
gDW/cell	1.1e-11

[truncated: 5 more sheets: K. BOF component ratios, L. BOF per sample, M. Reconstruction properties, N. iLB1027_lipid reactions, O. iLB1027_lipid metabolites]
