# Supplementary material for: Genome-Scale Model Reveals Metabolic Basis of Biomass Partitioning in a Model Diatom
Source: PLoS One. 2016 May 6;11(5):e0155038. doi: 10.1371/journal.pone.0155038 (PMC4859558; doi:10.1371/journal.pone.0155038)
Supplement: S3 File — (ZIP) [file pone.0155038.s003.zip]

Archive with 5 entries (4 files):
- S3File/
- S3File/iLB1025.mat
- S3File/iLB1025.xml
- S3File/iLB1027_lipid.mat
- S3File/iLB1027_lipid.xml
