# Supplementary material for: Genome-Scale Model Reveals Metabolic Basis of Biomass Partitioning in a Model Diatom
Source: PLoS One. 2016 May 6;11(5):e0155038. doi: 10.1371/journal.pone.0155038 (PMC4859558; doi:10.1371/journal.pone.0155038)
Supplement: S3 File — (ZIP) [file pone.0155038.s003.zip › S3File/iLB1025.xml]

<?xml version='1.0' encoding='UTF-8'?>
<sbml xmlns:fbc="http://www.sbml.org/sbml/level3/version1/fbc/version2" level="3" sboTerm="SBO:0000624" version="1" xmlns="http://www.sbml.org/sbml/level3/version1/core" fbc:required="false">
  <model fbc:strict="true" id="pti">
    <listOfUnitDefinitions>
      <unitDefinition id="mmol_per_gDW_per_hr">
        <listOfUnits>
          <unit exponent="1" kind="mole" multiplier="1" scale="-3"/>
          <unit exponent="-1" kind="gram" multiplier="1" scale="0"/>
          <unit exponent="-1" kind="second" multiplier="3600" scale="0"/>
        </listOfUnits>
      </unitDefinition>
    </listOfUnitDefinitions>
    <fbc:listOfObjectives fbc:activeObjective="obj">
      <fbc:objective fbc:id="obj" fbc:type="maximize">
        <fbc:listOfFluxObjectives>
          <fbc:fluxObjective fbc:reaction="R_DM_biomass_c" fbc:coefficient="1"/>
        </fbc:listOfFluxObjectives>
      </fbc:objective>
    </fbc:listOfObjectives>
    <listOfParameters>
      <parameter constant="true" id="cobra_default_lb" sboTerm="SBO:0000626" units="mmol_per_gDW_per_hr" value="-1000"/>
      <parameter constant="true" id="cobra_default_ub" sboTerm="SBO:0000626" units="mmol_per_gDW_per_hr" value="1000"/>
      <parameter constant="true" id="cobra_0_bound" sboTerm="SBO:0000626" units="mmol_per_gDW_per_hr" value="0"/>
      <parameter constant="true" id="R_EX_no3_e_lower_bound" sboTerm="SBO:0000625" units="mmol_per_gDW_per_hr" value="-1.76"/>
      <parameter constant="true" id="R_EX_pi_e_lower_bound" sboTerm="SBO:0000625" units="mmol_per_gDW_per_hr" value="-0.22"/>
      <parameter constant="true" id="R_EX_so4_e_lower_bound" sboTerm="SBO:0000625" units="mmol_per_gDW_per_hr" value="-28.8"/>
      <parameter constant="true" id="R_ATPM_c_upper_bound" sboTerm="SBO:0000625" units="mmol_per_gDW_per_hr" value="1"/>
      <parameter constant="true" id="R_CEF_h_upper_bound" sboTerm="SBO:0000625" units="mmol_per_gDW_per_hr" value="0.3"/>
      <parameter constant="true" id="R_CEF_h_lower_bound" sboTerm="SBO:0000625" units="mmol_per_gDW_per_hr" value="0.3"/>
      <parameter constant="true" id="R_ATPM_h_upper_bound" sboTerm="SBO:0000625" units="mmol_per_gDW_per_hr" value="1"/>
      <parameter constant="true" id="R_ATPM_m_upper_bound" sboTerm="SBO:0000625" units="mmol_per_gDW_per_hr" value="1"/>
    </listOfParameters>
    <listOfCompartments>
      <compartment constant="true" id="c" name="Cytoplasm"/>
      <compartment constant="true" id="e" name="Extracellular space"/>
      <compartment constant="true" id="h" name="Chloroplast"/>
      <compartment constant="true" id="m" name="Mitochondrion"/>
      <compartment constant="true" id="u" name="Thylakoid lumen"/>
      <compartment constant="true" id="x" name="Peroxisome"/>
    </listOfCompartments>
    <listOfSpecies>
      <species boundaryCondition="false" constant="false" hasOnlySubstanceUnits="false" id="M_h_c" name="H+" compartment="c" fbc:charge="1" fbc:chemicalFormula="H"/>
      <species boundaryCondition="false" constant="false" hasOnlySubstanceUnits="false" id="M_h_e" name="H+" compartment="e" fbc:charge="1" fbc:chemicalFormula="H"/>
      <species boundaryCondition="false" constant="false" hasOnlySubstanceUnits="false" id="M_h_h" name="H+" compartment="h" fbc:charge="1" fbc:chemicalFormula="H"/>
      <species boundaryCondition="false" constant="false" hasOnlySubstanceUnits="false" id="M_h_m" name="H+" compartment="m" fbc:charge="1" fbc:chemicalFormula="H"/>
      <species boundaryCondition="false" constant="false" hasOnlySubstanceUnits="false" id="M_h_x" name="H+" compartment="x" fbc:charge="1" fbc:chemicalFormula="H"/>
      <species boundaryCondition="false" constant="false" hasOnlySubstanceUnits="false" id="M_h2o_c" name="H2O" compartment="c" fbc:charge="0" fbc:chemicalFormula="H2O"/>
      <species boundaryCondition="false" constant="false" hasOnlySubstanceUnits="false" id="M_h2o_h" name="H2O" compartment="h" fbc:charge="0" fbc:chemicalFormula="H2O"/>
      <species boundaryCondition="false" constant="false" hasOnlySubstanceUnits="false" id="M_h2o_m" name="H2O" compartment="m" fbc:charge="0" fbc:chemicalFormula="H2O"/>
      <species boundaryCondition="false" constant="false" hasOnlySubstanceUnits="false" id="M_h2o_x" name="H2O" compartment="x" fbc:charge="0" fbc:chemicalFormula="H2O"/>
      <species boundaryCondition="false" constant="false" hasOnlySubstanceUnits="false" id="M_atp_c" name="ATP" compartment="c" fbc:charge="-4" fbc:chemicalFormula="C10H12N5O13P3"/>
      <species boundaryCondition="false" constant="false" hasOnlySubstanceUnits="false" id="M_atp_h" name="ATP" compartment="h" fbc:charge="-4" fbc:chemicalFormula="C10H12N5O13P3"/>
      <species boundaryCondition="false" constant="false" hasOnlySubstanceUnits="false" id="M_atp_m" name="ATP" compartment="m" fbc:charge="-4" fbc:chemicalFormula="C10H12N5O13P3"/>
      <species boundaryCondition="false" constant="false" hasOnlySubstanceUnits="false" id="M_pi_c" name="Phosphate" compartment="c" fbc:charge="-2" fbc:chemicalFormula="H1O4P"/>
      <species boundaryCondition="false" constant="false" hasOnlySubstanceUnits="false" id="M_pi_h" name="Phosphate" compartment="h" fbc:charge="-2" fbc:chemicalFormula="H1O4P"/>
      <species boundaryCondition="false" constant="false" hasOnlySubstanceUnits="false" id="M_pi_m" name="Phosphate" compartment="m" fbc:charge="-2" fbc:chemicalFormula="H1O4P"/>
      <species boundaryCondition="false" constant="false" hasOnlySubstanceUnits="false" id="M_pi_x" name="Phosphate" compartment="x" fbc:charge="-2" fbc:chemicalFormula="H1O4P"/>
      <species boundaryCondition="false" constant="false" hasOnlySubstanceUnits="false" id="M_nadp_c" name="NADP+" compartment="c" fbc:charge="-3" fbc:chemicalFormula="C21H25N7O17P3"/>
      <species boundaryCondition="false" constant="false" hasOnlySubstanceUnits="false" id="M_nadp_h" name="NADP+" compartment="h" fbc:charge="-3" fbc:chemicalFormula="C21H25N7O17P3"/>
      <species boundaryCondition="false" constant="false" hasOnlySubstanceUnits="false" id="M_nadp_m" name="NADP+" compartment="m" fbc:charge="-3" fbc:chemicalFormula="C21H25N7O17P3"/>
      <species boundaryCondition="false" constant="false" hasOnlySubstanceUnits="false" id="M_nadp_x" name="NADP+" compartment="x" fbc:charge="-3" fbc:chemicalFormula="C21H25N7O17P3"/>
      <species boundaryCondition="false" constant="false" hasOnlySubstanceUnits="false" id="M_nadph_c" name="NADPH" compartment="c" fbc:charge="-4" fbc:chemicalFormula="C21H26N7O17P3"/>
      <species boundaryCondition="false" constant="false" hasOnlySubstanceUnits="false" id="M_nadph_h" name="NADPH" compartment="h" fbc:charge="-4" fbc:chemicalFormula="C21H26N7O17P3"/>
      <species boundaryCondition="false" constant="false" hasOnlySubstanceUnits="false" id="M_nadph_m" name="NADPH" compartment="m" fbc:charge="-4" fbc:chemicalFormula="C21H26N7O17P3"/>
      <species boundaryCondition="false" constant="false" hasOnlySubstanceUnits="false" id="M_nadph_x" name="NADPH" compartment="x" fbc:charge="-4" fbc:chemicalFormula="C21H26N7O17P3"/>
      <species boundaryCondition="false" constant="false" hasOnlySubstanceUnits="false" id="M_adp_c" name="ADP" compartment="c" fbc:charge="-3" fbc:chemicalFormula="C10H12N5O10P2"/>
      <species boundaryCondition="false" constant="false" hasOnlySubstanceUnits="false" id="M_adp_h" name="ADP" compartment="h" fbc:charge="-3" fbc:chemicalFormula="C10H12N5O10P2"/>
      <species boundaryCondition="false" constant="false" hasOnlySubstanceUnits="false" id="M_adp_m" name="ADP" compartment="m" fbc:charge="-3" fbc:chemicalFormula="C10H12N5O10P2"/>
      <species boundaryCondition="false" constant="false" hasOnlySubstanceUnits="false" id="M_coa_c" name="CoA" compartment="c" fbc:charge="-4" fbc:chemicalFormula="C21H32N7O16P3S"/>
      <species boundaryCondition="false" constant="false" hasOnlySubstanceUnits="false" id="M_coa_h" name="CoA" compartment="h" fbc:charge="-4" fbc:chemicalFormula="C21H32N7O16P3S"/>
      <species boundaryCondition="false" constant="false" hasOnlySubstanceUnits="false" id="M_coa_m" name="CoA" compartment="m" fbc:charge="-4" fbc:chemicalFormula="C21H32N7O16P3S"/>
      <species boundaryCondition="false" constant="false" hasOnlySubstanceUnits="false" id="M_coa_x" name="CoA" compartment="x" fbc:charge="-4" fbc:chemicalFormula="C21H32N7O16P3S"/>
      <species boundaryCondition="false" constant="false" hasOnlySubstanceUnits="false" id="M_o2_c" name="Oxygen" compartment="c" fbc:charge="0" fbc:chemicalFormula="O2"/>
      <species boundaryCondition="false" constant="false" hasOnlySubstanceUnits="false" id="M_o2_h" name="Oxygen" compartment="h" fbc:charge="0" fbc:chemicalFormula="O2"/>
      <species boundaryCondition="false" constant="false" hasOnlySubstanceUnits="false" id="M_o2_m" name="Oxygen" compartment="m" fbc:charge="0" fbc:chemicalFormula="O2"/>
      <species boundaryCondition="false" constant="false" hasOnlySubstanceUnits="false" id="M_nad_c" name="NAD+" compartment="c" fbc:charge="-1" fbc:chemicalFormula="C21H26N7O14P2"/>
      <species boundaryCondition="false" constant="false" hasOnlySubstanceUnits="false" id="M_nad_h" name="NAD+" compartment="h" fbc:charge="-1" fbc:chemicalFormula="C21H26N7O14P2"/>
      <species boundaryCondition="false" constant="false" hasOnlySubstanceUnits="false" id="M_nad_m" name="NAD+" compartment="m" fbc:charge="-1" fbc:chemicalFormula="C21H26N7O14P2"/>
      <species boundaryCondition="false" constant="false" hasOnlySubstanceUnits="false" id="M_nad_x" name="NAD+" compartment="x" fbc:charge="-1" fbc:chemicalFormula="C21H26N7O14P2"/>
      <species boundaryCondition="false" constant="false" hasOnlySubstanceUnits="false" id="M_ppi_c" name="Diphosphate" compartment="c" fbc:charge="-3" fbc:chemicalFormula="H1O7P2"/>
      <species boundaryCondition="false" constant="false" hasOnlySubstanceUnits="false" id="M_ppi_h" name="Diphosphate" compartment="h" fbc:charge="-3" fbc:chemicalFormula="H1O7P2"/>
      <species boundaryCondition="false" constant="false" hasOnlySubstanceUnits="false" id="M_ppi_m" name="Diphosphate" compartment="m" fbc:charge="-3" fbc:chemicalFormula="H1O7P2"/>
      <species boundaryCondition="false" constant="false" hasOnlySubstanceUnits="false" id="M_nadh_c" name="NADH" compartment="c" fbc:charge="-2" fbc:chemicalFormula="C21H27N7O14P2"/>
      <species boundaryCondition="false" constant="false" hasOnlySubstanceUnits="false" id="M_nadh_h" name="NADH" compartment="h" fbc:charge="-2" fbc:chemicalFormula="C21H27N7O14P2"/>
      <species boundaryCondition="false" constant="false" hasOnlySubstanceUnits="false" id="M_nadh_m" name="NADH" compartment="m" fbc:charge="-2" fbc:chemicalFormula="C21H27N7O14P2"/>
      <species boundaryCondition="false" constant="false" hasOnlySubstanceUnits="false" id="M_nadh_x" name="NADH" compartment="x" fbc:charge="-2" fbc:chemicalFormula="C21H27N7O14P2"/>
      <species boundaryCondition="false" constant="false" hasOnlySubstanceUnits="false" id="M_fdxox_c" name="Ferredoxin (oxidized) [2Fe-2S]" compartment="c" fbc:charge="3" fbc:chemicalFormula="Fe2S2"/>
      <species boundaryCondition="false" constant="false" hasOnlySubstanceUnits="false" id="M_fdxox_h" name="Ferredoxin (oxidized) [2Fe-2S]" compartment="h" fbc:charge="3" fbc:chemicalFormula="Fe2S2"/>
      <species boundaryCondition="false" constant="false" hasOnlySubstanceUnits="false" id="M_fdxox_m" name="Ferredoxin (oxidized) [2Fe-2S]" compartment="m" fbc:charge="3" fbc:chemicalFormula="Fe2S2"/>
      <species boundaryCondition="false" constant="false" hasOnlySubstanceUnits="false" id="M_fdxrd_c" name="Ferredoxin (reduced) [2Fe-2S]" compartment="c" fbc:charge="2" fbc:chemicalFormula="Fe2S2"/>
      <species boundaryCondition="false" constant="false" hasOnlySubstanceUnits="false" id="M_fdxrd_h" name="Ferredoxin (reduced) [2Fe-2S]" compartment="h" fbc:charge="2" fbc:chemicalFormula="Fe2S2"/>
      <species boundaryCondition="false" constant="false" hasOnlySubstanceUnits="false" id="M_fdxrd_m" name="Ferredoxin (reduced) [2Fe-2S]" compartment="m" fbc:charge="2" fbc:chemicalFormula="Fe2S2"/>
      <species boundaryCondition="false" constant="false" hasOnlySubstanceUnits="false" id="M_amp_c" name="AMP" compartment="c" fbc:charge="-2" fbc:chemicalFormula="C10H12N5O7P"/>
      <species boundaryCondition="false" constant="false" hasOnlySubstanceUnits="false" id="M_amp_h" name="AMP" compartment="h" fbc:charge="-2" fbc:chemicalFormula="C10H12N5O7P"/>
      <species boundaryCondition="false" constant="false" hasOnlySubstanceUnits="false" id="M_amp_m" name="AMP" compartment="m" fbc:charge="-2" fbc:chemicalFormula="C10H12N5O7P"/>
      <species boundaryCondition="false" constant="false" hasOnlySubstanceUnits="false" id="M_glu__L_c" name="L-Glutamate" compartment="c" fbc:charge="-1" fbc:chemicalFormula="C5H8NO4"/>
      <species boundaryCondition="false" constant="false" hasOnlySubstanceUnits="false" id="M_glu__L_h" name="L-Glutamate" compartment="h" fbc:charge="-1" fbc:chemicalFormula="C5H8NO4"/>
      <species boundaryCondition="false" constant="false" hasOnlySubstanceUnits="false" id="M_glu__L_m" name="L-Glutamate" compartment="m" fbc:charge="-1" fbc:chemicalFormula="C5H8NO4"/>
      <species boundaryCondition="false" constant="false" hasOnlySubstanceUnits="false" id="M_ACP_h" name="Acyl-carrier protein" compartment="h" fbc:charge="0" fbc:chemicalFormula="HSR"/>
      <species boundaryCondition="false" constant="false" hasOnlySubstanceUnits="false" id="M_nh4_c" name="NH4+" compartment="c" fbc:charge="1" fbc:chemicalFormula="H4N"/>
      <species boundaryCondition="false" constant="false" hasOnlySubstanceUnits="false" id="M_nh4_h" name="NH4+" compartment="h" fbc:charge="1" fbc:chemicalFormula="H4N"/>
      <species boundaryCondition="false" constant="false" hasOnlySubstanceUnits="false" id="M_nh4_m" name="NH4+" compartment="m" fbc:charge="1" fbc:chemicalFormula="H4N"/>
      <species boundaryCondition="false" constant="false" hasOnlySubstanceUnits="false" id="M_co2_c" name="CO2" compartment="c" fbc:charge="0" fbc:chemicalFormula="CO2"/>
      <species boundaryCondition="false" constant="false" hasOnlySubstanceUnits="false" id="M_co2_h" name="CO2" compartment="h" fbc:charge="0" fbc:chemicalFormula="CO2"/>
      <species boundaryCondition="false" constant="false" hasOnlySubstanceUnits="false" id="M_co2_m" name="CO2" compartment="m" fbc:charge="0" fbc:chemicalFormula="CO2"/>
      <species boundaryCondition="false" constant="false" hasOnlySubstanceUnits="false" id="M_na1_c" name="Sodium cation" compartment="c" fbc:charge="1" fbc:chemicalFormula="Na"/>
      <species boundaryCondition="false" constant="false" hasOnlySubstanceUnits="false" id="M_na1_e" name="Sodium cation" compartment="e" fbc:charge="1" fbc:chemicalFormula="Na"/>
      <species boundaryCondition="false" constant="false" hasOnlySubstanceUnits="false" id="M_na1_m" name="Sodium cation" compartment="m" fbc:charge="1" fbc:chemicalFormula="Na"/>
      <species boundaryCondition="false" constant="false" hasOnlySubstanceUnits="false" id="M_akg_c" name="2-Oxoglutarate" compartment="c" fbc:charge="-2" fbc:chemicalFormula="C5H4O5"/>
      <species boundaryCondition="false" constant="false" hasOnlySubstanceUnits="false" id="M_akg_h" name="2-Oxoglutarate" compartment="h" fbc:charge="-2" fbc:chemicalFormula="C5H4O5"/>
      <species boundaryCondition="false" constant="false" hasOnlySubstanceUnits="false" id="M_akg_m" name="2-Oxoglutarate" compartment="m" fbc:charge="-2" fbc:chemicalFormula="C5H4O5"/>
      <species boundaryCondition="false" constant="false" hasOnlySubstanceUnits="false" id="M_cmp_c" name="CMP" compartment="c" fbc:charge="-2" fbc:chemicalFormula="C9H12N3O8P"/>
      <species boundaryCondition="false" constant="false" hasOnlySubstanceUnits="false" id="M_amet_c" name="S-Adenosyl-L-methionine" compartment="c" fbc:charge="1" fbc:chemicalFormula="C15H23N6O5S"/>
      <species boundaryCondition="false" constant="false" hasOnlySubstanceUnits="false" id="M_amet_h" name="S-Adenosyl-L-methionine" compartment="h" fbc:charge="1" fbc:chemicalFormula="C15H23N6O5S"/>
      <species boundaryCondition="false" constant="false" hasOnlySubstanceUnits="false" id="M_amet_m" name="S-Adenosyl-L-methionine" compartment="m" fbc:charge="1" fbc:chemicalFormula="C15H23N6O5S"/>
      <species boundaryCondition="false" constant="false" hasOnlySubstanceUnits="false" id="M_for_c" name="Formate" compartment="c" fbc:charge="-1" fbc:chemicalFormula="CH1O2"/>
      <species boundaryCondition="false" constant="false" hasOnlySubstanceUnits="false" id="M_for_h" name="Formate" compartment="h" fbc:charge="-1" fbc:chemicalFormula="CH1O2"/>
      <species boundaryCondition="false" constant="false" hasOnlySubstanceUnits="false" id="M_gln__L_c" name="L-Glutamine" compartment="c" fbc:charge="0" fbc:chemicalFormula="C5H10N2O3"/>
      <species boundaryCondition="false" constant="false" hasOnlySubstanceUnits="false" id="M_gln__L_h" name="L-Glutamine" compartment="h" fbc:charge="0" fbc:chemicalFormula="C5H10N2O3"/>
      <species boundaryCondition="false" constant="false" hasOnlySubstanceUnits="false" id="M_gln__L_m" name="L-Glutamine" compartment="m" fbc:charge="0" fbc:chemicalFormula="C5H10N2O3"/>
      <species boundaryCondition="false" constant="false" hasOnlySubstanceUnits="false" id="M_udp_c" name="UDP" compartment="c" fbc:charge="-3" fbc:chemicalFormula="C9H11N2O12P2"/>
      <species boundaryCondition="false" constant="false" hasOnlySubstanceUnits="false" id="M_udp_h" name="UDP" compartment="h" fbc:charge="-3" fbc:chemicalFormula="C9H11N2O12P2"/>
      <species boundaryCondition="false" constant="false" hasOnlySubstanceUnits="false" id="M_ocdcea_c" name="(9Z)-octadecenoic acid (C18:1)" compartment="c" fbc:charge="-1" fbc:chemicalFormula="C18H33O2"/>
      <species boundaryCondition="false" constant="false" hasOnlySubstanceUnits="false" id="M_ump_c" name="UMP" compartment="c" fbc:charge="-2" fbc:chemicalFormula="C9H11N2O9P"/>
      <species boundaryCondition="false" constant="false" hasOnlySubstanceUnits="false" id="M_gdp_c" name="GDP" compartment="c" fbc:charge="-3" fbc:chemicalFormula="C10H12N5O11P2"/>
      <species boundaryCondition="false" constant="false" hasOnlySubstanceUnits="false" id="M_h2o2_c" name="Hydrogen peroxide" compartment="c" fbc:charge="0" fbc:chemicalFormula="H2O2"/>
      <species boundaryCondition="false" constant="false" hasOnlySubstanceUnits="false" id="M_h2o2_h" name="Hydrogen peroxide" compartment="h" fbc:charge="0" fbc:chemicalFormula="H2O2"/>
      <species boundaryCondition="false" constant="false" hasOnlySubstanceUnits="false" id="M_h2o2_m" name="Hydrogen peroxide" compartment="m" fbc:charge="0" fbc:chemicalFormula="H2O2"/>
      <species boundaryCondition="false" constant="false" hasOnlySubstanceUnits="false" id="M_odecoa_c" name="(9Z)-octadecenoyl-CoA" compartment="c" fbc:charge="-4" fbc:chemicalFormula="C39H64N7O17P3S"/>
      <species boundaryCondition="false" constant="false" hasOnlySubstanceUnits="false" id="M_pyr_c" name="Pyruvate" compartment="c" fbc:charge="-1" fbc:chemicalFormula="C3H3O3"/>
      <species boundaryCondition="false" constant="false" hasOnlySubstanceUnits="false" id="M_pyr_h" name="Pyruvate" compartment="h" fbc:charge="-1" fbc:chemicalFormula="C3H3O3"/>
      <species boundaryCondition="false" constant="false" hasOnlySubstanceUnits="false" id="M_pyr_m" name="Pyruvate" compartment="m" fbc:charge="-1" fbc:chemicalFormula="C3H3O3"/>
      <species boundaryCondition="false" constant="false" hasOnlySubstanceUnits="false" id="M_accoa_c" name="Acetyl-CoA" compartment="c" fbc:charge="-4" fbc:chemicalFormula="C23H34N7O17P3S"/>
      <species boundaryCondition="false" constant="false" hasOnlySubstanceUnits="false" id="M_accoa_h" name="Acetyl-CoA" compartment="h" fbc:charge="-4" fbc:chemicalFormula="C23H34N7O17P3S"/>
      <species boundaryCondition="false" constant="false" hasOnlySubstanceUnits="false" id="M_accoa_m" name="Acetyl-CoA" compartment="m" fbc:charge="-4" fbc:chemicalFormula="C23H34N7O17P3S"/>
      <species boundaryCondition="false" constant="false" hasOnlySubstanceUnits="false" id="M_accoa_x" name="Acetyl-CoA" compartment="x" fbc:charge="-4" fbc:chemicalFormula="C23H34N7O17P3S"/>
      <species boundaryCondition="false" constant="false" hasOnlySubstanceUnits="false" id="M_pmtcoa_c" name="Palmitoyl-CoA (C16:0)" compartment="c" fbc:charge="-4" fbc:chemicalFormula="C37H62N7O17P3S"/>
      <species boundaryCondition="false" constant="false" hasOnlySubstanceUnits="false" id="M_etha_c" name="Ethanolamine" compartment="c" fbc:charge="1" fbc:chemicalFormula="C2H8NO"/>
      <species boundaryCondition="false" constant="false" hasOnlySubstanceUnits="false" id="M_gtp_c" name="GTP" compartment="c" fbc:charge="-4" fbc:chemicalFormula="C10H12N5O14P3"/>
      <species boundaryCondition="false" constant="false" hasOnlySubstanceUnits="false" id="M_gtp_h" name="GTP" compartment="h" fbc:charge="-4" fbc:chemicalFormula="C10H12N5O14P3"/>
      <species boundaryCondition="false" constant="false" hasOnlySubstanceUnits="false" id="M_asp__L_c" name="L-Aspartate" compartment="c" fbc:charge="-1" fbc:chemicalFormula="C4H6NO4"/>
      <species boundaryCondition="false" constant="false" hasOnlySubstanceUnits="false" id="M_asp__L_h" name="L-Aspartate" compartment="h" fbc:charge="-1" fbc:chemicalFormula="C4H6NO4"/>
      <species boundaryCondition="false" constant="false" hasOnlySubstanceUnits="false" id="M_asp__L_m" name="L-Aspartate" compartment="m" fbc:charge="-1" fbc:chemicalFormula="C4H6NO4"/>
      <species boundaryCondition="false" constant="false" hasOnlySubstanceUnits="false" id="M_ac_c" name="Acetate" compartment="c" fbc:charge="-1" fbc:chemicalFormula="C2H3O2"/>
      <species boundaryCondition="false" constant="false" hasOnlySubstanceUnits="false" id="M_ac_h" name="Acetate" compartment="h" fbc:charge="-1" fbc:chemicalFormula="C2H3O2"/>
      <species boundaryCondition="false" constant="false" hasOnlySubstanceUnits="false" id="M_ac_m" name="Acetate" compartment="m" fbc:charge="-1" fbc:chemicalFormula="C2H3O2"/>
      <species boundaryCondition="false" constant="false" hasOnlySubstanceUnits="false" id="M_utp_c" name="UTP" compartment="c" fbc:charge="-4" fbc:chemicalFormula="C9H11N2O15P3"/>
      <species boundaryCondition="false" constant="false" hasOnlySubstanceUnits="false" id="M_ctp_c" name="CTP" compartment="c" fbc:charge="-4" fbc:chemicalFormula="C9H12N3O14P3"/>
      <species boundaryCondition="false" constant="false" hasOnlySubstanceUnits="false" id="M_ctp_h" name="CTP" compartment="h" fbc:charge="-4" fbc:chemicalFormula="C9H12N3O14P3"/>
      <species boundaryCondition="false" constant="false" hasOnlySubstanceUnits="false" id="M_oaa_c" name="Oxaloacetate" compartment="c" fbc:charge="-2" fbc:chemicalFormula="C4H2O5"/>
      <species boundaryCondition="false" constant="false" hasOnlySubstanceUnits="false" id="M_oaa_h" name="Oxaloacetate" compartment="h" fbc:charge="-2" fbc:chemicalFormula="C4H2O5"/>
      <species boundaryCondition="false" constant="false" hasOnlySubstanceUnits="false" id="M_oaa_m" name="Oxaloacetate" compartment="m" fbc:charge="-2" fbc:chemicalFormula="C4H2O5"/>
      <species boundaryCondition="false" constant="false" hasOnlySubstanceUnits="false" id="M_prpp_c" name="5-Phospho-alpha-D-ribose 1-diphosphate" compartment="c" fbc:charge="-5" fbc:chemicalFormula="C5H8O14P3"/>
      <species boundaryCondition="false" constant="false" hasOnlySubstanceUnits="false" id="M_thf_c" name="5,6,7,8-Tetrahydrofolate" compartment="c" fbc:charge="-2" fbc:chemicalFormula="C19H21N7O6"/>
      <species boundaryCondition="false" constant="false" hasOnlySubstanceUnits="false" id="M_thf_m" name="5,6,7,8-Tetrahydrofolate" compartment="m" fbc:charge="-2" fbc:chemicalFormula="C19H21N7O6"/>
      <species boundaryCondition="false" constant="false" hasOnlySubstanceUnits="false" id="M_udpgal_h" name="UDP-alpha-D-galactose" compartment="h" fbc:charge="-2" fbc:chemicalFormula="C15H22N2O17P2"/>
      <species boundaryCondition="false" constant="false" hasOnlySubstanceUnits="false" id="M_5mta_c" name="5'-Methylthioadenosine" compartment="c" fbc:charge="0" fbc:chemicalFormula="C11H15N5O3S"/>
      <species boundaryCondition="false" constant="false" hasOnlySubstanceUnits="false" id="M_5mta_m" name="5'-Methylthioadenosine" compartment="m" fbc:charge="0" fbc:chemicalFormula="C11H15N5O3S"/>
      <species boundaryCondition="false" constant="false" hasOnlySubstanceUnits="false" id="M_ahcys_c" name="S-Adenosyl-L-homocysteine" compartment="c" fbc:charge="0" fbc:chemicalFormula="C14H20N6O5S"/>
      <species boundaryCondition="false" constant="false" hasOnlySubstanceUnits="false" id="M_ahcys_h" name="S-Adenosyl-L-homocysteine" compartment="h" fbc:charge="0" fbc:chemicalFormula="C14H20N6O5S"/>
      <species boundaryCondition="false" constant="false" hasOnlySubstanceUnits="false" id="M_ahcys_m" name="S-Adenosyl-L-homocysteine" compartment="m" fbc:charge="0" fbc:chemicalFormula="C14H20N6O5S"/>
      <species boundaryCondition="false" constant="false" hasOnlySubstanceUnits="false" id="M_f6p_c" name="D-Fructose 6-phosphate" compartment="c" fbc:charge="-2" fbc:chemicalFormula="C6H11O9P"/>
      <species boundaryCondition="false" constant="false" hasOnlySubstanceUnits="false" id="M_f6p_h" name="D-Fructose 6-phosphate" compartment="h" fbc:charge="-2" fbc:chemicalFormula="C6H11O9P"/>
      <species boundaryCondition="false" constant="false" hasOnlySubstanceUnits="false" id="M_ocdca_c" name="Octadecanoate (C18:0)" compartment="c" fbc:charge="-1" fbc:chemicalFormula="C18H35O2"/>
      <species boundaryCondition="false" constant="false" hasOnlySubstanceUnits="false" id="M_arg__L_c" name="L-Arginine" compartment="c" fbc:charge="1" fbc:chemicalFormula="C6H15N4O2"/>
      <species boundaryCondition="false" constant="false" hasOnlySubstanceUnits="false" id="M_dolp_c" name="Dolichyl phosphate" compartment="c" fbc:charge="-2" fbc:chemicalFormula="C55H91O4P"/>
      <species boundaryCondition="false" constant="false" hasOnlySubstanceUnits="false" id="M_g3p_c" name="D-Glyceraldehyde 3-phosphate" compartment="c" fbc:charge="-2" fbc:chemicalFormula="C3H5O6P"/>
      <species boundaryCondition="false" constant="false" hasOnlySubstanceUnits="false" id="M_g3p_h" name="D-Glyceraldehyde 3-phosphate" compartment="h" fbc:charge="-2" fbc:chemicalFormula="C3H5O6P"/>
      <species boundaryCondition="false" constant="false" hasOnlySubstanceUnits="false" id="M_g3p_m" name="D-Glyceraldehyde 3-phosphate" compartment="m" fbc:charge="-2" fbc:chemicalFormula="C3H5O6P"/>
      <species boundaryCondition="false" constant="false" hasOnlySubstanceUnits="false" id="M_glyc_c" name="Glycerol" compartment="c" fbc:charge="0" fbc:chemicalFormula="C3H8O3"/>
      <species boundaryCondition="false" constant="false" hasOnlySubstanceUnits="false" id="M_hdca_c" name="Hexadecanoate (C16:0)" compartment="c" fbc:charge="-1" fbc:chemicalFormula="C16H31O2"/>
      <species boundaryCondition="false" constant="false" hasOnlySubstanceUnits="false" id="M_hdca_h" name="Hexadecanoate (C16:0)" compartment="h" fbc:charge="-1" fbc:chemicalFormula="C16H31O2"/>
      <species boundaryCondition="false" constant="false" hasOnlySubstanceUnits="false" id="M_ser__L_c" name="L-Serine" compartment="c" fbc:charge="0" fbc:chemicalFormula="C3H7NO3"/>
      <species boundaryCondition="false" constant="false" hasOnlySubstanceUnits="false" id="M_ser__L_h" name="L-Serine" compartment="h" fbc:charge="0" fbc:chemicalFormula="C3H7NO3"/>
      <species boundaryCondition="false" constant="false" hasOnlySubstanceUnits="false" id="M_ser__L_m" name="L-Serine" compartment="m" fbc:charge="0" fbc:chemicalFormula="C3H7NO3"/>
      <species boundaryCondition="false" constant="false" hasOnlySubstanceUnits="false" id="M_ala__L_c" name="L-Alanine" compartment="c" fbc:charge="0" fbc:chemicalFormula="C3H7NO2"/>
      <species boundaryCondition="false" constant="false" hasOnlySubstanceUnits="false" id="M_ala__L_m" name="L-Alanine" compartment="m" fbc:charge="0" fbc:chemicalFormula="C3H7NO2"/>
      <species boundaryCondition="false" constant="false" hasOnlySubstanceUnits="false" id="M_cys__L_c" name="L-Cysteine" compartment="c" fbc:charge="0" fbc:chemicalFormula="C3H7NO2S"/>
      <species boundaryCondition="false" constant="false" hasOnlySubstanceUnits="false" id="M_cys__L_h" name="L-Cysteine" compartment="h" fbc:charge="0" fbc:chemicalFormula="C3H7NO2S"/>
      <species boundaryCondition="false" constant="false" hasOnlySubstanceUnits="false" id="M_cys__L_m" name="L-Cysteine" compartment="m" fbc:charge="0" fbc:chemicalFormula="C3H7NO2S"/>
      <species boundaryCondition="false" constant="false" hasOnlySubstanceUnits="false" id="M_dgtp_c" name="dGTP" compartment="c" fbc:charge="-4" fbc:chemicalFormula="C10H12N5O13P3"/>
      <species boundaryCondition="false" constant="false" hasOnlySubstanceUnits="false" id="M_gly_c" name="Glycine" compartment="c" fbc:charge="0" fbc:chemicalFormula="C2H5NO2"/>
      <species boundaryCondition="false" constant="false" hasOnlySubstanceUnits="false" id="M_gly_h" name="Glycine" compartment="h" fbc:charge="0" fbc:chemicalFormula="C2H5NO2"/>
      <species boundaryCondition="false" constant="false" hasOnlySubstanceUnits="false" id="M_gly_m" name="Glycine" compartment="m" fbc:charge="0" fbc:chemicalFormula="C2H5NO2"/>
      <species boundaryCondition="false" constant="false" hasOnlySubstanceUnits="false" id="M_glyc3p_c" name="Glycerol 3-phosphate" compartment="c" fbc:charge="-2" fbc:chemicalFormula="C3H7O6P"/>
      <species boundaryCondition="false" constant="false" hasOnlySubstanceUnits="false" id="M_glyc3p_h" name="Glycerol 3-phosphate" compartment="h" fbc:charge="-2" fbc:chemicalFormula="C3H7O6P"/>
      <species boundaryCondition="false" constant="false" hasOnlySubstanceUnits="false" id="M_gmp_c" name="GMP" compartment="c" fbc:charge="-2" fbc:chemicalFormula="C10H12N5O8P"/>
      <species boundaryCondition="false" constant="false" hasOnlySubstanceUnits="false" id="M_his__L_c" name="L-Histidine" compartment="c" fbc:charge="0" fbc:chemicalFormula="C6H9N3O2"/>
      <species boundaryCondition="false" constant="false" hasOnlySubstanceUnits="false" id="M_his__L_h" name="L-Histidine" compartment="h" fbc:charge="0" fbc:chemicalFormula="C6H9N3O2"/>
      <species boundaryCondition="false" constant="false" hasOnlySubstanceUnits="false" id="M_malACP_h" name="Malonyl-[acyl-carrier protein]" compartment="h" fbc:charge="-1" fbc:chemicalFormula="C3H2O3SR"/>
      <species boundaryCondition="false" constant="false" hasOnlySubstanceUnits="false" id="M_mal__L_c" name="L-Malate" compartment="c" fbc:charge="-2" fbc:chemicalFormula="C4H4O5"/>
      <species boundaryCondition="false" constant="false" hasOnlySubstanceUnits="false" id="M_mal__L_h" name="L-Malate" compartment="h" fbc:charge="-2" fbc:chemicalFormula="C4H4O5"/>
      <species boundaryCondition="false" constant="false" hasOnlySubstanceUnits="false" id="M_mal__L_m" name="L-Malate" compartment="m" fbc:charge="-2" fbc:chemicalFormula="C4H4O5"/>
      <species boundaryCondition="false" constant="false" hasOnlySubstanceUnits="false" id="M_mal__L_x" name="L-Malate" compartment="x" fbc:charge="-2" fbc:chemicalFormula="C4H4O5"/>
      <species boundaryCondition="false" constant="false" hasOnlySubstanceUnits="false" id="M_palmACP_h" name="Palmitoy-[acyl-carrier protein] (C16:0)" compartment="h" fbc:charge="0" fbc:chemicalFormula="C16H31OSR"/>
      <species boundaryCondition="false" constant="false" hasOnlySubstanceUnits="false" id="M_thmpp_h" name="Thiamin diphosphate" compartment="h" fbc:charge="-2" fbc:chemicalFormula="C12H16N4O7P2S"/>
      <species boundaryCondition="false" constant="false" hasOnlySubstanceUnits="false" id="M_thmpp_m" name="Thiamin diphosphate" compartment="m" fbc:charge="-2" fbc:chemicalFormula="C12H16N4O7P2S"/>
      <species boundaryCondition="false" constant="false" hasOnlySubstanceUnits="false" id="M_chlda_h" name="chlorophyllide_a" compartment="h" fbc:charge="-1" fbc:chemicalFormula="C35H33MgN4O5"/>
      <species boundaryCondition="false" constant="false" hasOnlySubstanceUnits="false" id="M_g6p_c" name="D-Glucose 6-phosphate" compartment="c" fbc:charge="-2" fbc:chemicalFormula="C6H11O9P"/>
      <species boundaryCondition="false" constant="false" hasOnlySubstanceUnits="false" id="M_g6p_h" name="D-Glucose 6-phosphate" compartment="h" fbc:charge="-2" fbc:chemicalFormula="C6H11O9P"/>
      <species boundaryCondition="false" constant="false" hasOnlySubstanceUnits="false" id="M_imp_c" name="IMP" compartment="c" fbc:charge="-2" fbc:chemicalFormula="C10H11N4O8P"/>
      <species boundaryCondition="false" constant="false" hasOnlySubstanceUnits="false" id="M_lnlc_c" name="(9Z,12Z)-octadecadienoate" compartment="c" fbc:charge="-1" fbc:chemicalFormula="C18H31O2"/>
      <species boundaryCondition="false" constant="false" hasOnlySubstanceUnits="false" id="M_ocdccoa_c" name="Octadecanoyl-CoA" compartment="c" fbc:charge="-4" fbc:chemicalFormula="C39H66N7O17P3S"/>
      <species boundaryCondition="false" constant="false" hasOnlySubstanceUnits="false" id="M_trdox_c" name="Thioredoxin disulfide, oxidized" compartment="c" fbc:charge="0" fbc:chemicalFormula="C10H12N4O4S2R4"/>
      <species boundaryCondition="false" constant="false" hasOnlySubstanceUnits="false" id="M_trdox_h" name="Thioredoxin disulfide, oxidized" compartment="h" fbc:charge="0" fbc:chemicalFormula="C10H12N4O4S2R4"/>
      <species boundaryCondition="false" constant="false" hasOnlySubstanceUnits="false" id="M_trdrd_c" name="Thioredoxin, reduced" compartment="c" fbc:charge="0" fbc:chemicalFormula="C10H14N4O4S2R4"/>
      <species boundaryCondition="false" constant="false" hasOnlySubstanceUnits="false" id="M_trdrd_h" name="Thioredoxin, reduced" compartment="h" fbc:charge="0" fbc:chemicalFormula="C10H14N4O4S2R4"/>
      <species boundaryCondition="false" constant="false" hasOnlySubstanceUnits="false" id="M_tyr__L_c" name="L-Tyrosine" compartment="c" fbc:charge="0" fbc:chemicalFormula="C9H11NO3"/>
      <species boundaryCondition="false" constant="false" hasOnlySubstanceUnits="false" id="M_tyr__L_h" name="L-Tyrosine" compartment="h" fbc:charge="0" fbc:chemicalFormula="C9H11NO3"/>
      <species boundaryCondition="false" constant="false" hasOnlySubstanceUnits="false" id="M_tyr__L_m" name="L-Tyrosine" compartment="m" fbc:charge="0" fbc:chemicalFormula="C9H11NO3"/>
      <species boundaryCondition="false" constant="false" hasOnlySubstanceUnits="false" id="M_udpg_c" name="UDP-glucose" compartment="c" fbc:charge="-2" fbc:chemicalFormula="C15H22N2O17P2"/>
      <species boundaryCondition="false" constant="false" hasOnlySubstanceUnits="false" id="M_udpg_h" name="UDP-glucose" compartment="h" fbc:charge="-2" fbc:chemicalFormula="C15H22N2O17P2"/>
      <species boundaryCondition="false" constant="false" hasOnlySubstanceUnits="false" id="M_10fthf_c" name="10-Formyltetrahydrofolate" compartment="c" fbc:charge="-2" fbc:chemicalFormula="C20H21N7O7"/>
      <species boundaryCondition="false" constant="false" hasOnlySubstanceUnits="false" id="M_4abut_m" name="4-Aminobutanoate" compartment="m" fbc:charge="0" fbc:chemicalFormula="C4H9NO2"/>
      <species boundaryCondition="false" constant="false" hasOnlySubstanceUnits="false" id="M_asn__L_c" name="L-Asparagine" compartment="c" fbc:charge="0" fbc:chemicalFormula="C4H8N2O3"/>
      <species boundaryCondition="false" constant="false" hasOnlySubstanceUnits="false" id="M_asn__L_m" name="L-Asparagine" compartment="m" fbc:charge="0" fbc:chemicalFormula="C4H8N2O3"/>
      <species boundaryCondition="false" constant="false" hasOnlySubstanceUnits="false" id="M_cit_c" name="Citrate" compartment="c" fbc:charge="-3" fbc:chemicalFormula="C6H5O7"/>
      <species boundaryCondition="false" constant="false" hasOnlySubstanceUnits="false" id="M_cit_m" name="Citrate" compartment="m" fbc:charge="-3" fbc:chemicalFormula="C6H5O7"/>
      <species boundaryCondition="false" constant="false" hasOnlySubstanceUnits="false" id="M_dhap_h" name="Dihydroxyacetone phosphate" compartment="h" fbc:charge="-2" fbc:chemicalFormula="C3H5O6P"/>
      <species boundaryCondition="false" constant="false" hasOnlySubstanceUnits="false" id="M_dhap_m" name="Dihydroxyacetone phosphate" compartment="m" fbc:charge="-2" fbc:chemicalFormula="C3H5O6P"/>
      <species boundaryCondition="false" constant="false" hasOnlySubstanceUnits="false" id="M_fad_c" name="FAD, oxidized" compartment="c" fbc:charge="-2" fbc:chemicalFormula="C27H31N9O15P2"/>
      <species boundaryCondition="false" constant="false" hasOnlySubstanceUnits="false" id="M_fad_m" name="FAD, oxidized" compartment="m" fbc:charge="-2" fbc:chemicalFormula="C27H31N9O15P2"/>
      <species boundaryCondition="false" constant="false" hasOnlySubstanceUnits="false" id="M_fadh2_c" name="FADH2, reduced" compartment="c" fbc:charge="-2" fbc:chemicalFormula="C27H33N9O15P2"/>
      <species boundaryCondition="false" constant="false" hasOnlySubstanceUnits="false" id="M_fadh2_m" name="FADH2, reduced" compartment="m" fbc:charge="-2" fbc:chemicalFormula="C27H33N9O15P2"/>
      <species boundaryCondition="false" constant="false" hasOnlySubstanceUnits="false" id="M_glc__D_c" name="D-Glucose" compartment="c" fbc:charge="0" fbc:chemicalFormula="C6H12O6"/>
      <species boundaryCondition="false" constant="false" hasOnlySubstanceUnits="false" id="M_leu__L_c" name="L-Leucine" compartment="c" fbc:charge="0" fbc:chemicalFormula="C6H13NO2"/>
      <species boundaryCondition="false" constant="false" hasOnlySubstanceUnits="false" id="M_octeACP_h" name="(9Z)-octadecenoyl-[acyl-carrier-protein]" compartment="h" fbc:charge="0" fbc:chemicalFormula="C18H33OSR"/>
      <species boundaryCondition="false" constant="false" hasOnlySubstanceUnits="false" id="M_ppcoa_m" name="Propanoyl-CoA" compartment="m" fbc:charge="-4" fbc:chemicalFormula="C24H36N7O17P3S"/>
      <species boundaryCondition="false" constant="false" hasOnlySubstanceUnits="false" id="M_pro__L_c" name="L-Proline" compartment="c" fbc:charge="0" fbc:chemicalFormula="C5H9NO2"/>
      <species boundaryCondition="false" constant="false" hasOnlySubstanceUnits="false" id="M_succ_m" name="Succinate" compartment="m" fbc:charge="-2" fbc:chemicalFormula="C4H4O4"/>
      <species boundaryCondition="false" constant="false" hasOnlySubstanceUnits="false" id="M_thr__L_c" name="L-Threonine" compartment="c" fbc:charge="0" fbc:chemicalFormula="C4H9NO3"/>
      <species boundaryCondition="false" constant="false" hasOnlySubstanceUnits="false" id="M_thr__L_h" name="L-Threonine" compartment="h" fbc:charge="0" fbc:chemicalFormula="C4H9NO3"/>
      <species boundaryCondition="false" constant="false" hasOnlySubstanceUnits="false" id="M_thr__L_m" name="L-Threonine" compartment="m" fbc:charge="0" fbc:chemicalFormula="C4H9NO3"/>
      <species boundaryCondition="false" constant="false" hasOnlySubstanceUnits="false" id="M_3pg_c" name="3-Phospho-D-glycerate" compartment="c" fbc:charge="-3" fbc:chemicalFormula="C3H4O7P"/>
      <species boundaryCondition="false" constant="false" hasOnlySubstanceUnits="false" id="M_3pg_h" name="3-Phospho-D-glycerate" compartment="h" fbc:charge="-3" fbc:chemicalFormula="C3H4O7P"/>
      <species boundaryCondition="false" constant="false" hasOnlySubstanceUnits="false" id="M_3pg_m" name="3-Phospho-D-glycerate" compartment="m" fbc:charge="-3" fbc:chemicalFormula="C3H4O7P"/>
      <species boundaryCondition="false" constant="false" hasOnlySubstanceUnits="false" id="M_adn_c" name="Adenosine" compartment="c" fbc:charge="0" fbc:chemicalFormula="C10H13N5O4"/>
      <species boundaryCondition="false" constant="false" hasOnlySubstanceUnits="false" id="M_dgdp_c" name="dGDP" compartment="c" fbc:charge="-3" fbc:chemicalFormula="C10H12N5O10P2"/>
      <species boundaryCondition="false" constant="false" hasOnlySubstanceUnits="false" id="M_dtdp_c" name="dTDP" compartment="c" fbc:charge="-3" fbc:chemicalFormula="C10H13N2O11P2"/>
      <species boundaryCondition="false" constant="false" hasOnlySubstanceUnits="false" id="M_etoh_c" name="Ethanol" compartment="c" fbc:charge="0" fbc:chemicalFormula="C2H6O"/>
      <species boundaryCondition="false" constant="false" hasOnlySubstanceUnits="false" id="M_g1p_c" name="D-Glucose 1-phosphate" compartment="c" fbc:charge="-2" fbc:chemicalFormula="C6H11O9P"/>
      <species boundaryCondition="false" constant="false" hasOnlySubstanceUnits="false" id="M_g1p_h" name="D-Glucose 1-phosphate" compartment="h" fbc:charge="-2" fbc:chemicalFormula="C6H11O9P"/>
      <species boundaryCondition="false" constant="false" hasOnlySubstanceUnits="false" id="M_hco3_c" name="Bicarbonate" compartment="c" fbc:charge="-1" fbc:chemicalFormula="CHO3"/>
      <species boundaryCondition="false" constant="false" hasOnlySubstanceUnits="false" id="M_hco3_h" name="Bicarbonate" compartment="h" fbc:charge="-1" fbc:chemicalFormula="CHO3"/>
      <species boundaryCondition="false" constant="false" hasOnlySubstanceUnits="false" id="M_hco3_m" name="Bicarbonate" compartment="m" fbc:charge="-1" fbc:chemicalFormula="CHO3"/>
      <species boundaryCondition="false" constant="false" hasOnlySubstanceUnits="false" id="M_icit_c" name="Isocitrate" compartment="c" fbc:charge="-3" fbc:chemicalFormula="C6H5O7"/>
      <species boundaryCondition="false" constant="false" hasOnlySubstanceUnits="false" id="M_icit_m" name="Isocitrate" compartment="m" fbc:charge="-3" fbc:chemicalFormula="C6H5O7"/>
      <species boundaryCondition="false" constant="false" hasOnlySubstanceUnits="false" id="M_ile__L_c" name="L-Isoleucine" compartment="c" fbc:charge="0" fbc:chemicalFormula="C6H13NO2"/>
      <species boundaryCondition="false" constant="false" hasOnlySubstanceUnits="false" id="M_met__L_c" name="L-Methionine" compartment="c" fbc:charge="0" fbc:chemicalFormula="C5H11NO2S"/>
      <species boundaryCondition="false" constant="false" hasOnlySubstanceUnits="false" id="M_met__L_m" name="L-Methionine" compartment="m" fbc:charge="0" fbc:chemicalFormula="C5H11NO2S"/>
      <species boundaryCondition="false" constant="false" hasOnlySubstanceUnits="false" id="M_mlthf_c" name="5,10-Methylenetetrahydrofolate" compartment="c" fbc:charge="-2" fbc:chemicalFormula="C20H21N7O6"/>
      <species boundaryCondition="false" constant="false" hasOnlySubstanceUnits="false" id="M_mlthf_m" name="5,10-Methylenetetrahydrofolate" compartment="m" fbc:charge="-2" fbc:chemicalFormula="C20H21N7O6"/>
      <species boundaryCondition="false" constant="false" hasOnlySubstanceUnits="false" id="M_pep_c" name="Phosphoenolpyruvate" compartment="c" fbc:charge="-3" fbc:chemicalFormula="C3H2O6P"/>
      <species boundaryCondition="false" constant="false" hasOnlySubstanceUnits="false" id="M_pep_h" name="Phosphoenolpyruvate" compartment="h" fbc:charge="-3" fbc:chemicalFormula="C3H2O6P"/>
      <species boundaryCondition="false" constant="false" hasOnlySubstanceUnits="false" id="M_pep_m" name="Phosphoenolpyruvate" compartment="m" fbc:charge="-3" fbc:chemicalFormula="C3H2O6P"/>
      <species boundaryCondition="false" constant="false" hasOnlySubstanceUnits="false" id="M_so4_c" name="Sulfate" compartment="c" fbc:charge="-2" fbc:chemicalFormula="O4S"/>
      <species boundaryCondition="false" constant="false" hasOnlySubstanceUnits="false" id="M_so4_e" name="Sulfate" compartment="e" fbc:charge="-2" fbc:chemicalFormula="O4S"/>
      <species boundaryCondition="false" constant="false" hasOnlySubstanceUnits="false" id="M_val__L_c" name="L-Valine" compartment="c" fbc:charge="0" fbc:chemicalFormula="C5H11NO2"/>
      <species boundaryCondition="false" constant="false" hasOnlySubstanceUnits="false" id="M_val__L_h" name="L-Valine" compartment="h" fbc:charge="0" fbc:chemicalFormula="C5H11NO2"/>
      <species boundaryCondition="false" constant="false" hasOnlySubstanceUnits="false" id="M_val__L_m" name="L-Valine" compartment="m" fbc:charge="0" fbc:chemicalFormula="C5H11NO2"/>
      <species boundaryCondition="false" constant="false" hasOnlySubstanceUnits="false" id="M_acser_c" name="O-Acetyl-L-serine" compartment="c" fbc:charge="0" fbc:chemicalFormula="C5H9NO4"/>
      <species boundaryCondition="false" constant="false" hasOnlySubstanceUnits="false" id="M_acser_h" name="O-Acetyl-L-serine" compartment="h" fbc:charge="0" fbc:chemicalFormula="C5H9NO4"/>
      <species boundaryCondition="false" constant="false" hasOnlySubstanceUnits="false" id="M_acser_m" name="O-Acetyl-L-serine" compartment="m" fbc:charge="0" fbc:chemicalFormula="C5H9NO4"/>
      <species boundaryCondition="false" constant="false" hasOnlySubstanceUnits="false" id="M_citr__L_c" name="L-Citrulline" compartment="c" fbc:charge="0" fbc:chemicalFormula="C6H13N3O3"/>
      <species boundaryCondition="false" constant="false" hasOnlySubstanceUnits="false" id="M_citr__L_m" name="L-Citrulline" compartment="m" fbc:charge="0" fbc:chemicalFormula="C6H13N3O3"/>
      <species boundaryCondition="false" constant="false" hasOnlySubstanceUnits="false" id="M_dadp_c" name="dADP" compartment="c" fbc:charge="-3" fbc:chemicalFormula="C10H12N5O9P2"/>
      <species boundaryCondition="false" constant="false" hasOnlySubstanceUnits="false" id="M_dcdp_c" name="dCDP" compartment="c" fbc:charge="-3" fbc:chemicalFormula="C9H12N3O10P2"/>
      <species boundaryCondition="false" constant="false" hasOnlySubstanceUnits="false" id="M_dhf_c" name="7,8-Dihydrofolate" compartment="c" fbc:charge="-2" fbc:chemicalFormula="C19H19N7O6"/>
      <species boundaryCondition="false" constant="false" hasOnlySubstanceUnits="false" id="M_dhlam_h" name="Dihydrolipoamide" compartment="h" fbc:charge="0" fbc:chemicalFormula="C8H17NOS2"/>
      <species boundaryCondition="false" constant="false" hasOnlySubstanceUnits="false" id="M_dhlam_m" name="Dihydrolipoamide" compartment="m" fbc:charge="0" fbc:chemicalFormula="C8H17NOS2"/>
      <species boundaryCondition="false" constant="false" hasOnlySubstanceUnits="false" id="M_dump_c" name="dUMP" compartment="c" fbc:charge="-2" fbc:chemicalFormula="C9H11N2O8P"/>
      <species boundaryCondition="false" constant="false" hasOnlySubstanceUnits="false" id="M_fe2_h" name="Fe2+" compartment="h" fbc:charge="2" fbc:chemicalFormula="Fe"/>
      <species boundaryCondition="false" constant="false" hasOnlySubstanceUnits="false" id="M_fum_c" name="Fumarate" compartment="c" fbc:charge="-2" fbc:chemicalFormula="C4H2O4"/>
      <species boundaryCondition="false" constant="false" hasOnlySubstanceUnits="false" id="M_fum_m" name="Fumarate" compartment="m" fbc:charge="-2" fbc:chemicalFormula="C4H2O4"/>
      <species boundaryCondition="false" constant="false" hasOnlySubstanceUnits="false" id="M_glx_h" name="Glyoxylate" compartment="h" fbc:charge="-1" fbc:chemicalFormula="C2H1O3"/>
      <species boundaryCondition="false" constant="false" hasOnlySubstanceUnits="false" id="M_glx_m" name="Glyoxylate" compartment="m" fbc:charge="-1" fbc:chemicalFormula="C2H1O3"/>
      <species boundaryCondition="false" constant="false" hasOnlySubstanceUnits="false" id="M_glx_x" name="Glyoxylate" compartment="x" fbc:charge="-1" fbc:chemicalFormula="C2H1O3"/>
      <species boundaryCondition="false" constant="false" hasOnlySubstanceUnits="false" id="M_gthrd_c" name="Glutathione, reduced" compartment="c" fbc:charge="-1" fbc:chemicalFormula="C10H16N3O6S"/>
      <species boundaryCondition="false" constant="false" hasOnlySubstanceUnits="false" id="M_gthrd_h" name="Glutathione, reduced" compartment="h" fbc:charge="-1" fbc:chemicalFormula="C10H16N3O6S"/>
      <species boundaryCondition="false" constant="false" hasOnlySubstanceUnits="false" id="M_gthrd_m" name="Glutathione, reduced" compartment="m" fbc:charge="-1" fbc:chemicalFormula="C10H16N3O6S"/>
      <species boundaryCondition="false" constant="false" hasOnlySubstanceUnits="false" id="M_ipdp_c" name="Isopentenyl diphosphate" compartment="c" fbc:charge="-3" fbc:chemicalFormula="C5H9O7P2"/>
      <species boundaryCondition="false" constant="false" hasOnlySubstanceUnits="false" id="M_ipdp_h" name="Isopentenyl diphosphate" compartment="h" fbc:charge="-3" fbc:chemicalFormula="C5H9O7P2"/>
      <species boundaryCondition="false" constant="false" hasOnlySubstanceUnits="false" id="M_lnlccoa_c" name="(9Z,12Z)-octadecadienoyl-CoA" compartment="c" fbc:charge="-4" fbc:chemicalFormula="C39H62N7O17P3S"/>
      <species boundaryCondition="false" constant="false" hasOnlySubstanceUnits="false" id="M_lpam_h" name="Lipoamide" compartment="h" fbc:charge="0" fbc:chemicalFormula="C8H15NOS2"/>
      <species boundaryCondition="false" constant="false" hasOnlySubstanceUnits="false" id="M_lpam_m" name="Lipoamide" compartment="m" fbc:charge="0" fbc:chemicalFormula="C8H15NOS2"/>
      <species boundaryCondition="false" constant="false" hasOnlySubstanceUnits="false" id="M_orn_c" name="Ornithine" compartment="c" fbc:charge="1" fbc:chemicalFormula="C5H13N2O2"/>
      <species boundaryCondition="false" constant="false" hasOnlySubstanceUnits="false" id="M_orn_h" name="Ornithine" compartment="h" fbc:charge="1" fbc:chemicalFormula="C5H13N2O2"/>
      <species boundaryCondition="false" constant="false" hasOnlySubstanceUnits="false" id="M_orn_m" name="Ornithine" compartment="m" fbc:charge="1" fbc:chemicalFormula="C5H13N2O2"/>
      <species boundaryCondition="false" constant="false" hasOnlySubstanceUnits="false" id="M_pydx_c" name="Pyridoxal" compartment="c" fbc:charge="0" fbc:chemicalFormula="C8H9NO3"/>
      <species boundaryCondition="false" constant="false" hasOnlySubstanceUnits="false" id="M_pydx5p_c" name="Pyridoxal phosphate" compartment="c" fbc:charge="-2" fbc:chemicalFormula="C8H8NO6P"/>
      <species boundaryCondition="false" constant="false" hasOnlySubstanceUnits="false" id="M_r5p_c" name="alpha-D-Ribose 5-phosphate" compartment="c" fbc:charge="-2" fbc:chemicalFormula="C5H9O8P"/>
      <species boundaryCondition="false" constant="false" hasOnlySubstanceUnits="false" id="M_r5p_h" name="alpha-D-Ribose 5-phosphate" compartment="h" fbc:charge="-2" fbc:chemicalFormula="C5H9O8P"/>
      <species boundaryCondition="false" constant="false" hasOnlySubstanceUnits="false" id="M_trp__L_c" name="L-Tryptophan" compartment="c" fbc:charge="0" fbc:chemicalFormula="C11H12N2O2"/>
      <species boundaryCondition="false" constant="false" hasOnlySubstanceUnits="false" id="M_trp__L_h" name="L-Tryptophan" compartment="h" fbc:charge="0" fbc:chemicalFormula="C11H12N2O2"/>
      <species boundaryCondition="false" constant="false" hasOnlySubstanceUnits="false" id="M_xmp_c" name="Xanthosine 5'-phosphate" compartment="c" fbc:charge="-2" fbc:chemicalFormula="C10H11N4O9P"/>
      <species boundaryCondition="false" constant="false" hasOnlySubstanceUnits="false" id="M_2ahethmpp_h" name="2-(alpha-Hydroxyethyl)thiamine diphosphate" compartment="h" fbc:charge="-2" fbc:chemicalFormula="C14H20N4O8P2S"/>
      <species boundaryCondition="false" constant="false" hasOnlySubstanceUnits="false" id="M_2ahethmpp_m" name="2-(alpha-Hydroxyethyl)thiamine diphosphate" compartment="m" fbc:charge="-2" fbc:chemicalFormula="C14H20N4O8P2S"/>
      <species boundaryCondition="false" constant="false" hasOnlySubstanceUnits="false" id="M_2obut_h" name="2-Oxobutanoate" compartment="h" fbc:charge="-1" fbc:chemicalFormula="C4H5O3"/>
      <species boundaryCondition="false" constant="false" hasOnlySubstanceUnits="false" id="M_2obut_m" name="2-Oxobutanoate" compartment="m" fbc:charge="-1" fbc:chemicalFormula="C4H5O3"/>
      <species boundaryCondition="false" constant="false" hasOnlySubstanceUnits="false" id="M_34hpp_c" name="3-(4-Hydroxyphenyl)pyruvate" compartment="c" fbc:charge="-1" fbc:chemicalFormula="C9H7O4"/>
      <species boundaryCondition="false" constant="false" hasOnlySubstanceUnits="false" id="M_34hpp_m" name="3-(4-Hydroxyphenyl)pyruvate" compartment="m" fbc:charge="-1" fbc:chemicalFormula="C9H7O4"/>
      <species boundaryCondition="false" constant="false" hasOnlySubstanceUnits="false" id="M_3mob_c" name="3-Methyl-2-oxobutanoic acid" compartment="c" fbc:charge="-1" fbc:chemicalFormula="C5H7O3"/>
      <species boundaryCondition="false" constant="false" hasOnlySubstanceUnits="false" id="M_3mob_h" name="3-Methyl-2-oxobutanoic acid" compartment="h" fbc:charge="-1" fbc:chemicalFormula="C5H7O3"/>
      <species boundaryCondition="false" constant="false" hasOnlySubstanceUnits="false" id="M_3mob_m" name="3-Methyl-2-oxobutanoic acid" compartment="m" fbc:charge="-1" fbc:chemicalFormula="C5H7O3"/>
      <species boundaryCondition="false" constant="false" hasOnlySubstanceUnits="false" id="M_acald_c" name="Acetaldehyde" compartment="c" fbc:charge="0" fbc:chemicalFormula="C2H4O"/>
      <species boundaryCondition="false" constant="false" hasOnlySubstanceUnits="false" id="M_ade_c" name="Adenine" compartment="c" fbc:charge="0" fbc:chemicalFormula="C5H5N5"/>
      <species boundaryCondition="false" constant="false" hasOnlySubstanceUnits="false" id="M_aps_h" name="Adenylyl sulfate" compartment="h" fbc:charge="-2" fbc:chemicalFormula="C10H12N5O10PS"/>
      <species boundaryCondition="false" constant="false" hasOnlySubstanceUnits="false" id="M_btcoa_m" name="Butanoyl-CoA" compartment="m" fbc:charge="-4" fbc:chemicalFormula="C25H38N7O17P3S"/>
      <species boundaryCondition="false" constant="false" hasOnlySubstanceUnits="false" id="M_cdp_c" name="CDP" compartment="c" fbc:charge="-3" fbc:chemicalFormula="C9H12N3O11P2"/>
      <species boundaryCondition="false" constant="false" hasOnlySubstanceUnits="false" id="M_dolmanp_c" name="Dolichyl phosphate D-mannose" compartment="c" fbc:charge="-1" fbc:chemicalFormula="C61H102O9P"/>
      <species boundaryCondition="false" constant="false" hasOnlySubstanceUnits="false" id="M_dtmp_c" name="dTMP" compartment="c" fbc:charge="-2" fbc:chemicalFormula="C10H13N2O8P"/>
      <species boundaryCondition="false" constant="false" hasOnlySubstanceUnits="false" id="M_dudp_c" name="dUDP" compartment="c" fbc:charge="-3" fbc:chemicalFormula="C9H11N2O11P2"/>
      <species boundaryCondition="false" constant="false" hasOnlySubstanceUnits="false" id="M_ficytc_m" name="Ferricytochrome c" compartment="m" fbc:charge="-1" fbc:chemicalFormula="C34H32FeN4O4R4"/>
      <species boundaryCondition="false" constant="false" hasOnlySubstanceUnits="false" id="M_focytc_m" name="Ferrocytochrome c" compartment="m" fbc:charge="-2" fbc:chemicalFormula="C34H32FeN4O4R4"/>
      <species boundaryCondition="false" constant="false" hasOnlySubstanceUnits="false" id="M_frdp_c" name="trans,trans-Farnesyl diphosphate" compartment="c" fbc:charge="-3" fbc:chemicalFormula="C15H25O7P2"/>
      <species boundaryCondition="false" constant="false" hasOnlySubstanceUnits="false" id="M_frdp_h" name="trans,trans-Farnesyl diphosphate" compartment="h" fbc:charge="-3" fbc:chemicalFormula="C15H25O7P2"/>
      <species boundaryCondition="false" constant="false" hasOnlySubstanceUnits="false" id="M_glyclt_h" name="Glycolate" compartment="h" fbc:charge="-1" fbc:chemicalFormula="C2H3O3"/>
      <species boundaryCondition="false" constant="false" hasOnlySubstanceUnits="false" id="M_glyclt_x" name="Glycolate" compartment="x" fbc:charge="-1" fbc:chemicalFormula="C2H3O3"/>
      <species boundaryCondition="false" constant="false" hasOnlySubstanceUnits="false" id="M_h2s_h" name="Hydrogen sulfide" compartment="h" fbc:charge="-1" fbc:chemicalFormula="H1S"/>
      <species boundaryCondition="false" constant="false" hasOnlySubstanceUnits="false" id="M_hcys__L_c" name="L-Homocysteine" compartment="c" fbc:charge="0" fbc:chemicalFormula="C4H9NO2S"/>
      <species boundaryCondition="false" constant="false" hasOnlySubstanceUnits="false" id="M_hcys__L_m" name="L-Homocysteine" compartment="m" fbc:charge="0" fbc:chemicalFormula="C4H9NO2S"/>
      <species boundaryCondition="false" constant="false" hasOnlySubstanceUnits="false" id="M_hdeACP_h" name="(9Z)-hexadecenoyl-[acyl-carrier protein]" compartment="h" fbc:charge="0" fbc:chemicalFormula="C16H29OSR"/>
      <species boundaryCondition="false" constant="false" hasOnlySubstanceUnits="false" id="M_myrsACP_h" name="Myristoyl-[acyl-carrier protein] (C14:0)" compartment="h" fbc:charge="0" fbc:chemicalFormula="C14H27OSR"/>
      <species boundaryCondition="false" constant="false" hasOnlySubstanceUnits="false" id="M_ocdcaACP_h" name="Octadecanoyl-[acyl-carrier protein] (C18:0)" compartment="h" fbc:charge="0" fbc:chemicalFormula="C18H35OSR"/>
      <species boundaryCondition="false" constant="false" hasOnlySubstanceUnits="false" id="M_phe__L_c" name="L-Phenylalanine" compartment="c" fbc:charge="0" fbc:chemicalFormula="C9H11NO2"/>
      <species boundaryCondition="false" constant="false" hasOnlySubstanceUnits="false" id="M_phe__L_h" name="L-Phenylalanine" compartment="h" fbc:charge="0" fbc:chemicalFormula="C9H11NO2"/>
      <species boundaryCondition="false" constant="false" hasOnlySubstanceUnits="false" id="M_phe__L_m" name="L-Phenylalanine" compartment="m" fbc:charge="0" fbc:chemicalFormula="C9H11NO2"/>
      <species boundaryCondition="false" constant="false" hasOnlySubstanceUnits="false" id="M_selcys_c" name="L-Selenocysteine" compartment="c" fbc:charge="0" fbc:chemicalFormula="C3H7NO2Se"/>
      <species boundaryCondition="false" constant="false" hasOnlySubstanceUnits="false" id="M_selcys_h" name="L-Selenocysteine" compartment="h" fbc:charge="0" fbc:chemicalFormula="C3H7NO2Se"/>
      <species boundaryCondition="false" constant="false" hasOnlySubstanceUnits="false" id="M_selcys_m" name="L-Selenocysteine" compartment="m" fbc:charge="0" fbc:chemicalFormula="C3H7NO2Se"/>
      <species boundaryCondition="false" constant="false" hasOnlySubstanceUnits="false" id="M_xan_c" name="Xanthine" compartment="c" fbc:charge="0" fbc:chemicalFormula="C5H4N4O2"/>
      <species boundaryCondition="false" constant="false" hasOnlySubstanceUnits="false" id="M_13dpg_c" name="3-Phospho-D-glyceroyl phosphate" compartment="c" fbc:charge="-4" fbc:chemicalFormula="C3H4O10P2"/>
      <species boundaryCondition="false" constant="false" hasOnlySubstanceUnits="false" id="M_13dpg_h" name="3-Phospho-D-glyceroyl phosphate" compartment="h" fbc:charge="-4" fbc:chemicalFormula="C3H4O10P2"/>
      <species boundaryCondition="false" constant="false" hasOnlySubstanceUnits="false" id="M_13dpg_m" name="3-Phospho-D-glyceroyl phosphate" compartment="m" fbc:charge="-4" fbc:chemicalFormula="C3H4O10P2"/>
      <species boundaryCondition="false" constant="false" hasOnlySubstanceUnits="false" id="M_23dhmb_h" name="(R)-2,3-Dihydroxy-3-methylbutanoate" compartment="h" fbc:charge="-1" fbc:chemicalFormula="C5H9O4"/>
      <species boundaryCondition="false" constant="false" hasOnlySubstanceUnits="false" id="M_23dhmb_m" name="(R)-2,3-Dihydroxy-3-methylbutanoate" compartment="m" fbc:charge="-1" fbc:chemicalFormula="C5H9O4"/>
      <species boundaryCondition="false" constant="false" hasOnlySubstanceUnits="false" id="M_2pg_c" name="2-Phospho-D-glycerate" compartment="c" fbc:charge="-3" fbc:chemicalFormula="C3H4O7P"/>
      <species boundaryCondition="false" constant="false" hasOnlySubstanceUnits="false" id="M_2pg_m" name="2-Phospho-D-glycerate" compartment="m" fbc:charge="-3" fbc:chemicalFormula="C3H4O7P"/>
      <species boundaryCondition="false" constant="false" hasOnlySubstanceUnits="false" id="M_alac__S_h" name="(S)-2-Acetolactate" compartment="h" fbc:charge="-1" fbc:chemicalFormula="C5H7O4"/>
      <species boundaryCondition="false" constant="false" hasOnlySubstanceUnits="false" id="M_alac__S_m" name="(S)-2-Acetolactate" compartment="m" fbc:charge="-1" fbc:chemicalFormula="C5H7O4"/>
      <species boundaryCondition="false" constant="false" hasOnlySubstanceUnits="false" id="M_ametam_c" name="S-Adenosylmethioninamine" compartment="c" fbc:charge="2" fbc:chemicalFormula="C14H24N6O3S"/>
      <species boundaryCondition="false" constant="false" hasOnlySubstanceUnits="false" id="M_m8masn_c" name="Asn(-b1)GlcNAc(4-b1)GlcNAc(4-b1)Man[(6-a1)Man[(6-a1)Man(2-a1)Man](3-a1)Man(2-a1)Man](3-a1)Man(2-a1)Man(2-a1)Man" compartment="c" fbc:charge="0" fbc:chemicalFormula="C75H123N5O58R2"/>
      <species boundaryCondition="false" constant="false" hasOnlySubstanceUnits="false" id="M_g1m8masn_c" name="Asn(-b1)GlcNAc(4-b1)GlcNAc(4-b1)Man[(6-a1)Man[(6-a1)Man(2-a1)Man](3-a1)Man(2-a1)Man](3-a1)Man(2-a1)Man(2-a1)Man(3-a1)Glc" compartment="c" fbc:charge="0" fbc:chemicalFormula="C81H133N5O63R2"/>
      <species boundaryCondition="false" constant="false" hasOnlySubstanceUnits="false" id="M_g2m8masn_c" name="Asn(-b1)GlcNAc(4-b1)GlcNAc(4-b1)Man[(6-a1)Man[(6-a1)Man(2-a1)Man](3-a1)Man(2-a1)Man](3-a1)Man(2-a1)Man(2-a1)Man(3-a1)Glc(3-a1)Gl... &lt;Preview truncated at 128 characters&gt;" compartment="c" fbc:charge="0" fbc:chemicalFormula="C87H143N5O68R2"/>
      <species boundaryCondition="false" constant="false" hasOnlySubstanceUnits="false" id="M_cdpea_c" name="CDP-ethanolamine" compartment="c" fbc:charge="-1" fbc:chemicalFormula="C11H19N4O11P2"/>
      <species boundaryCondition="false" constant="false" hasOnlySubstanceUnits="false" id="M_chor_c" name="Chorismate" compartment="c" fbc:charge="-2" fbc:chemicalFormula="C10H8O6"/>
      <species boundaryCondition="false" constant="false" hasOnlySubstanceUnits="false" id="M_chor_h" name="Chorismate" compartment="h" fbc:charge="-2" fbc:chemicalFormula="C10H8O6"/>
      <species boundaryCondition="false" constant="false" hasOnlySubstanceUnits="false" id="M_cyst__L_c" name="L-Cystathionine" compartment="c" fbc:charge="0" fbc:chemicalFormula="C7H14N2O4S"/>
      <species boundaryCondition="false" constant="false" hasOnlySubstanceUnits="false" id="M_dcaACP_h" name="Decanoyl-[acyl-carrier protein]" compartment="h" fbc:charge="0" fbc:chemicalFormula="C10H19OSR"/>
      <species boundaryCondition="false" constant="false" hasOnlySubstanceUnits="false" id="M_ddcaACP_h" name="Dodecanoyl-[acyl-carrier protein]" compartment="h" fbc:charge="0" fbc:chemicalFormula="C12H23OSR"/>
      <species boundaryCondition="false" constant="false" hasOnlySubstanceUnits="false" id="M_dmpp_c" name="Dimethylallyl diphosphate" compartment="c" fbc:charge="-3" fbc:chemicalFormula="C5H9O7P2"/>
      <species boundaryCondition="false" constant="false" hasOnlySubstanceUnits="false" id="M_dmpp_h" name="Dimethylallyl diphosphate" compartment="h" fbc:charge="-3" fbc:chemicalFormula="C5H9O7P2"/>
      <species boundaryCondition="false" constant="false" hasOnlySubstanceUnits="false" id="M_dnad_c" name="Deamino-NAD+" compartment="c" fbc:charge="-2" fbc:chemicalFormula="C21H24N6O15P2"/>
      <species boundaryCondition="false" constant="false" hasOnlySubstanceUnits="false" id="M_dvpchlda_h" name="Divinylprotochlorophyllide" compartment="h" fbc:charge="-1" fbc:chemicalFormula="C35H29MgN4O5"/>
      <species boundaryCondition="false" constant="false" hasOnlySubstanceUnits="false" id="M_e4p_h" name="D-Erythrose 4-phosphate" compartment="h" fbc:charge="-2" fbc:chemicalFormula="C4H7O7P"/>
      <species boundaryCondition="false" constant="false" hasOnlySubstanceUnits="false" id="M_ethamp_c" name="Ethanolamine phosphate" compartment="c" fbc:charge="-1" fbc:chemicalFormula="C2H7NO4P"/>
      <species boundaryCondition="false" constant="false" hasOnlySubstanceUnits="false" id="M_fol_c" name="Folate" compartment="c" fbc:charge="-2" fbc:chemicalFormula="C19H17N7O6"/>
      <species boundaryCondition="false" constant="false" hasOnlySubstanceUnits="false" id="M_ggdp_h" name="Geranylgeranyl diphosphate" compartment="h" fbc:charge="-3" fbc:chemicalFormula="C20H33O7P2"/>
      <species boundaryCondition="false" constant="false" hasOnlySubstanceUnits="false" id="M_gua_c" name="Guanine" compartment="c" fbc:charge="0" fbc:chemicalFormula="C5H5N5O"/>
      <species boundaryCondition="false" constant="false" hasOnlySubstanceUnits="false" id="M_lac__D_m" name="D-Lactate" compartment="m" fbc:charge="-1" fbc:chemicalFormula="C3H5O3"/>
      <species boundaryCondition="false" constant="false" hasOnlySubstanceUnits="false" id="M_lys__L_m" name="L-Lysine" compartment="m" fbc:charge="1" fbc:chemicalFormula="C6H15N2O2"/>
      <species boundaryCondition="false" constant="false" hasOnlySubstanceUnits="false" id="M_methf_m" name="5,10-Methenyltetrahydrofolate" compartment="m" fbc:charge="-1" fbc:chemicalFormula="C20H20N7O6"/>
      <species boundaryCondition="false" constant="false" hasOnlySubstanceUnits="false" id="M_mg2_h" name="Magnesium cation" compartment="h" fbc:charge="2" fbc:chemicalFormula="Mg"/>
      <species boundaryCondition="false" constant="false" hasOnlySubstanceUnits="false" id="M_mi3p__D_c" name="1D-myo-Inositol 3-phosphate" compartment="c" fbc:charge="-2" fbc:chemicalFormula="C6H11O9P"/>
      <species boundaryCondition="false" constant="false" hasOnlySubstanceUnits="false" id="M_no3_c" name="Nitrate" compartment="c" fbc:charge="-1" fbc:chemicalFormula="NO3"/>
      <species boundaryCondition="false" constant="false" hasOnlySubstanceUnits="false" id="M_ocACP_h" name="Octanoyl-[acyl-carrier protein] (C8:0)" compartment="h" fbc:charge="0" fbc:chemicalFormula="C8H15OSR"/>
      <species boundaryCondition="false" constant="false" hasOnlySubstanceUnits="false" id="M_pchlda_h" name="Protochlorophyllide a" compartment="h" fbc:charge="-1" fbc:chemicalFormula="C35H31MgN4O5"/>
      <species boundaryCondition="false" constant="false" hasOnlySubstanceUnits="false" id="M_pdx5p_c" name="Pyridoxine phosphate" compartment="c" fbc:charge="-2" fbc:chemicalFormula="C8H10NO6P"/>
      <species boundaryCondition="false" constant="false" hasOnlySubstanceUnits="false" id="M_pheme_h" name="Heme" compartment="h" fbc:charge="-2" fbc:chemicalFormula="C34H30FeN4O4"/>
      <species boundaryCondition="false" constant="false" hasOnlySubstanceUnits="false" id="M_pq_h" name="Plastoquinone-9" compartment="h" fbc:charge="0" fbc:chemicalFormula="C53H80O2"/>
      <species boundaryCondition="false" constant="false" hasOnlySubstanceUnits="false" id="M_pqh2_h" name="Plastoquinol-9" compartment="h" fbc:charge="0" fbc:chemicalFormula="C53H82O2"/>
      <species boundaryCondition="false" constant="false" hasOnlySubstanceUnits="false" id="M_ptrc_c" name="Putrescine" compartment="c" fbc:charge="2" fbc:chemicalFormula="C4H14N2"/>
      <species boundaryCondition="false" constant="false" hasOnlySubstanceUnits="false" id="M_ptrc_m" name="Putrescine" compartment="m" fbc:charge="2" fbc:chemicalFormula="C4H14N2"/>
      <species boundaryCondition="false" constant="false" hasOnlySubstanceUnits="false" id="M_pydxn_c" name="Pyridoxine" compartment="c" fbc:charge="0" fbc:chemicalFormula="C8H11NO3"/>
      <species boundaryCondition="false" constant="false" hasOnlySubstanceUnits="false" id="M_q9h2_m" name="Ubiquinol-9" compartment="m" fbc:charge="0" fbc:chemicalFormula="C54H84O4"/>
      <species boundaryCondition="false" constant="false" hasOnlySubstanceUnits="false" id="M_ru5p__D_c" name="D-Ribulose 5-phosphate" compartment="c" fbc:charge="-2" fbc:chemicalFormula="C5H9O8P"/>
      <species boundaryCondition="false" constant="false" hasOnlySubstanceUnits="false" id="M_ru5p__D_h" name="D-Ribulose 5-phosphate" compartment="h" fbc:charge="-2" fbc:chemicalFormula="C5H9O8P"/>
      <species boundaryCondition="false" constant="false" hasOnlySubstanceUnits="false" id="M_udpglcur_c" name="UDP-glucuronate" compartment="c" fbc:charge="-3" fbc:chemicalFormula="C15H19N2O18P2"/>
      <species boundaryCondition="false" constant="false" hasOnlySubstanceUnits="false" id="M_udpsq_h" name="UDP-6-sulfoquinovose" compartment="h" fbc:charge="-3" fbc:chemicalFormula="C15H21N2O19P2S"/>
      <species boundaryCondition="false" constant="false" hasOnlySubstanceUnits="false" id="M_uppg3_h" name="Uroporphyrinogen III" compartment="h" fbc:charge="-8" fbc:chemicalFormula="C40H36N4O16"/>
      <species boundaryCondition="false" constant="false" hasOnlySubstanceUnits="false" id="M_1acpc_h" name="1-Aminocyclopropane-1-carboxylate" compartment="h" fbc:charge="0" fbc:chemicalFormula="C4H7NO2"/>
      <species boundaryCondition="false" constant="false" hasOnlySubstanceUnits="false" id="M_23dhmp_h" name="(R)-2,3-Dihydroxy-3-methylpentanoate" compartment="h" fbc:charge="-1" fbc:chemicalFormula="C6H11O4"/>
      <species boundaryCondition="false" constant="false" hasOnlySubstanceUnits="false" id="M_2dhp_m" name="2-Dehydropantoate" compartment="m" fbc:charge="-1" fbc:chemicalFormula="C6H9O4"/>
      <species boundaryCondition="false" constant="false" hasOnlySubstanceUnits="false" id="M_2pglyc_h" name="2-Phosphoglycolate" compartment="h" fbc:charge="-3" fbc:chemicalFormula="C2H2O6P"/>
      <species boundaryCondition="false" constant="false" hasOnlySubstanceUnits="false" id="M_3c3hmp_h" name="3-Carboxy-3-hydroxy-4-methylpentanoate" compartment="h" fbc:charge="-2" fbc:chemicalFormula="C7H10O5"/>
      <species boundaryCondition="false" constant="false" hasOnlySubstanceUnits="false" id="M_3mb2coa_m" name="3-Methylcrotonyl-CoA" compartment="m" fbc:charge="-4" fbc:chemicalFormula="C26H38N7O17P3S"/>
      <species boundaryCondition="false" constant="false" hasOnlySubstanceUnits="false" id="M_3mop_m" name="(S)-3-Methyl-2-oxopentanoic acid" compartment="m" fbc:charge="-1" fbc:chemicalFormula="C6H9O3"/>
      <species boundaryCondition="false" constant="false" hasOnlySubstanceUnits="false" id="M_4mop_m" name="4-Methyl-2-oxopentanoate" compartment="m" fbc:charge="-1" fbc:chemicalFormula="C6H9O3"/>
      <species boundaryCondition="false" constant="false" hasOnlySubstanceUnits="false" id="M_5fthf_m" name="5-Formyltetrahydrofolate" compartment="m" fbc:charge="-2" fbc:chemicalFormula="C20H21N7O7"/>
      <species boundaryCondition="false" constant="false" hasOnlySubstanceUnits="false" id="M_5mdr1p_c" name="S-Methyl-5-thio-5-deoxy-D-ribose 1-phosphate" compartment="c" fbc:charge="-2" fbc:chemicalFormula="C6H11O7PS"/>
      <species boundaryCondition="false" constant="false" hasOnlySubstanceUnits="false" id="M_6pgc_c" name="6-Phospho-D-gluconate" compartment="c" fbc:charge="-3" fbc:chemicalFormula="C6H10O10P"/>
      <species boundaryCondition="false" constant="false" hasOnlySubstanceUnits="false" id="M_6pgc_h" name="6-Phospho-D-gluconate" compartment="h" fbc:charge="-3" fbc:chemicalFormula="C6H10O10P"/>
      <species boundaryCondition="false" constant="false" hasOnlySubstanceUnits="false" id="M_acac_c" name="Acetoacetate" compartment="c" fbc:charge="-1" fbc:chemicalFormula="C4H5O3"/>
      <species boundaryCondition="false" constant="false" hasOnlySubstanceUnits="false" id="M_acac_m" name="Acetoacetate" compartment="m" fbc:charge="-1" fbc:chemicalFormula="C4H5O3"/>
      <species boundaryCondition="false" constant="false" hasOnlySubstanceUnits="false" id="M_aicar_c" name="1-(5'-Phosphoribosyl)-5-amino-4-imidazolecarboxamide" compartment="c" fbc:charge="-2" fbc:chemicalFormula="C9H13N4O8P"/>
      <species boundaryCondition="false" constant="false" hasOnlySubstanceUnits="false" id="M_air_c" name="5-Amino-1-(5-phospho-D-ribosyl)imidazole" compartment="c" fbc:charge="-2" fbc:chemicalFormula="C8H12N3O7P"/>
      <species boundaryCondition="false" constant="false" hasOnlySubstanceUnits="false" id="M_air_h" name="5-Amino-1-(5-phospho-D-ribosyl)imidazole" compartment="h" fbc:charge="-2" fbc:chemicalFormula="C8H12N3O7P"/>
      <species boundaryCondition="false" constant="false" hasOnlySubstanceUnits="false" id="M_anth_h" name="Anthranilate" compartment="h" fbc:charge="-1" fbc:chemicalFormula="C7H6NO2"/>
      <species boundaryCondition="false" constant="false" hasOnlySubstanceUnits="false" id="M_aspsa_h" name="L-Aspartate 4-semialdehyde" compartment="h" fbc:charge="0" fbc:chemicalFormula="C4H7NO3"/>
      <species boundaryCondition="false" constant="false" hasOnlySubstanceUnits="false" id="M_but2eACP_h" name="(2E)-butenoyl-[acyl-carrier protein]" compartment="h" fbc:charge="0" fbc:chemicalFormula="C4H5OSR"/>
      <species boundaryCondition="false" constant="false" hasOnlySubstanceUnits="false" id="M_butACP_h" name="Butyryl-[acyl-carrier protein]" compartment="h" fbc:charge="0" fbc:chemicalFormula="C4H7OSR"/>
      <species boundaryCondition="false" constant="false" hasOnlySubstanceUnits="false" id="M_cbp_c" name="Carbamoyl phosphate" compartment="c" fbc:charge="-2" fbc:chemicalFormula="CH2NO5P"/>
      <species boundaryCondition="false" constant="false" hasOnlySubstanceUnits="false" id="M_cbp_m" name="Carbamoyl phosphate" compartment="m" fbc:charge="-2" fbc:chemicalFormula="CH2NO5P"/>
      <species boundaryCondition="false" constant="false" hasOnlySubstanceUnits="false" id="M_cpppg3_h" name="Coproporphyrinogen III" compartment="h" fbc:charge="-4" fbc:chemicalFormula="C36H40N4O8"/>
      <species boundaryCondition="false" constant="false" hasOnlySubstanceUnits="false" id="M_dvchlda_h" name="Divinyl chlorophyllide a" compartment="h" fbc:charge="-1" fbc:chemicalFormula="C35H31MgN4O5"/>
      <species boundaryCondition="false" constant="false" hasOnlySubstanceUnits="false" id="M_fdp_h" name="D-Fructose 1,6-bisphosphate" compartment="h" fbc:charge="-4" fbc:chemicalFormula="C6H10O12P2"/>
      <species boundaryCondition="false" constant="false" hasOnlySubstanceUnits="false" id="M_fgam_c" name="5'-Phosphoribosyl-N-formylglycinamide" compartment="c" fbc:charge="-2" fbc:chemicalFormula="C8H13N2O9P"/>
      <species boundaryCondition="false" constant="false" hasOnlySubstanceUnits="false" id="M_gar_c" name="N1-(5-Phospho-D-ribosyl)glycinamide" compartment="c" fbc:charge="-1" fbc:chemicalFormula="C7H14N2O8P"/>
      <species boundaryCondition="false" constant="false" hasOnlySubstanceUnits="false" id="M_glu5sa_c" name="L-Glutamate 5-semialdehyde" compartment="c" fbc:charge="0" fbc:chemicalFormula="C5H9NO3"/>
      <species boundaryCondition="false" constant="false" hasOnlySubstanceUnits="false" id="M_glu5sa_m" name="L-Glutamate 5-semialdehyde" compartment="m" fbc:charge="0" fbc:chemicalFormula="C5H9NO3"/>
      <species boundaryCondition="false" constant="false" hasOnlySubstanceUnits="false" id="M_grdp_c" name="Geranyl diphosphate" compartment="c" fbc:charge="-3" fbc:chemicalFormula="C10H17O7P2"/>
      <species boundaryCondition="false" constant="false" hasOnlySubstanceUnits="false" id="M_grdp_h" name="Geranyl diphosphate" compartment="h" fbc:charge="-3" fbc:chemicalFormula="C10H17O7P2"/>
      <species boundaryCondition="false" constant="false" hasOnlySubstanceUnits="false" id="M_h2mb4p_h" name="1-Hydroxy-2-methyl-2-butenyl 4-diphosphate" compartment="h" fbc:charge="-3" fbc:chemicalFormula="C5H9O8P2"/>
      <species boundaryCondition="false" constant="false" hasOnlySubstanceUnits="false" id="M_hexACP_h" name="Hexanoyl-[acyl-carrier protein] (C6:0)" compartment="h" fbc:charge="0" fbc:chemicalFormula="C6H11OSR"/>
      <species boundaryCondition="false" constant="false" hasOnlySubstanceUnits="false" id="M_hgentis_c" name="Homogentisate" compartment="c" fbc:charge="-1" fbc:chemicalFormula="C8H7O4"/>
      <species boundaryCondition="false" constant="false" hasOnlySubstanceUnits="false" id="M_hmbil_h" name="Hydroxymethylbilane" compartment="h" fbc:charge="-8" fbc:chemicalFormula="C40H38N4O17"/>
      <species boundaryCondition="false" constant="false" hasOnlySubstanceUnits="false" id="M_hmgcoa_m" name="(S)-3-Hydroxy-3-methylglutaryl-CoA" compartment="m" fbc:charge="-5" fbc:chemicalFormula="C27H39N7O20P3S"/>
      <species boundaryCondition="false" constant="false" hasOnlySubstanceUnits="false" id="M_lnlncg_c" name="(6Z,9Z,12Z)-octadecatrienoic acid" compartment="c" fbc:charge="-1" fbc:chemicalFormula="C18H29O2"/>
      <species boundaryCondition="false" constant="false" hasOnlySubstanceUnits="false" id="M_lnlncgcoa_c" name="(6Z,9Z,12Z)-octadecatrienoyl-CoA" compartment="c" fbc:charge="-4" fbc:chemicalFormula="C39H60N7O17P3S"/>
      <species boundaryCondition="false" constant="false" hasOnlySubstanceUnits="false" id="M_lyc_h" name="Lycopene" compartment="h" fbc:charge="0" fbc:chemicalFormula="C40H56"/>
      <species boundaryCondition="false" constant="false" hasOnlySubstanceUnits="false" id="M_malcoa_c" name="Malonyl-CoA" compartment="c" fbc:charge="-5" fbc:chemicalFormula="C24H33N7O19P3S"/>
      <species boundaryCondition="false" constant="false" hasOnlySubstanceUnits="false" id="M_malcoa_h" name="Malonyl-CoA" compartment="h" fbc:charge="-5" fbc:chemicalFormula="C24H33N7O19P3S"/>
      <species boundaryCondition="false" constant="false" hasOnlySubstanceUnits="false" id="M_man6p_c" name="D-Mannose 6-phosphate" compartment="c" fbc:charge="-2" fbc:chemicalFormula="C6H11O9P"/>
      <species boundaryCondition="false" constant="false" hasOnlySubstanceUnits="false" id="M_no2_c" name="Nitrite" compartment="c" fbc:charge="-1" fbc:chemicalFormula="NO2"/>
      <species boundaryCondition="false" constant="false" hasOnlySubstanceUnits="false" id="M_no2_h" name="Nitrite" compartment="h" fbc:charge="-1" fbc:chemicalFormula="NO2"/>
      <species boundaryCondition="false" constant="false" hasOnlySubstanceUnits="false" id="M_phdp_h" name="Phytyl diphosphate" compartment="h" fbc:charge="-3" fbc:chemicalFormula="C20H39O7P2"/>
      <species boundaryCondition="false" constant="false" hasOnlySubstanceUnits="false" id="M_pphn_c" name="Prephenate" compartment="c" fbc:charge="-2" fbc:chemicalFormula="C10H8O6"/>
      <species boundaryCondition="false" constant="false" hasOnlySubstanceUnits="false" id="M_pphn_h" name="Prephenate" compartment="h" fbc:charge="-2" fbc:chemicalFormula="C10H8O6"/>
      <species boundaryCondition="false" constant="false" hasOnlySubstanceUnits="false" id="M_ppp9_h" name="Protoporphyrin" compartment="h" fbc:charge="-2" fbc:chemicalFormula="C34H32N4O4"/>
      <species boundaryCondition="false" constant="false" hasOnlySubstanceUnits="false" id="M_pyam5p_c" name="Pyridoxamine phosphate" compartment="c" fbc:charge="-1" fbc:chemicalFormula="C8H12N2O5P"/>
      <species boundaryCondition="false" constant="false" hasOnlySubstanceUnits="false" id="M_pydam_c" name="Pyridoxamine" compartment="c" fbc:charge="1" fbc:chemicalFormula="C8H13N2O2"/>
      <species boundaryCondition="false" constant="false" hasOnlySubstanceUnits="false" id="M_rb15bp_h" name="D-Ribulose 1,5-bisphosphate" compartment="h" fbc:charge="-4" fbc:chemicalFormula="C5H8O11P2"/>
      <species boundaryCondition="false" constant="false" hasOnlySubstanceUnits="false" id="M_s7p_h" name="Sedoheptulose 7-phosphate" compartment="h" fbc:charge="-2" fbc:chemicalFormula="C7H13O10P"/>
      <species boundaryCondition="false" constant="false" hasOnlySubstanceUnits="false" id="M_seln_c" name="Hydrogen selenide" compartment="c" fbc:charge="-1" fbc:chemicalFormula="H1Se"/>
      <species boundaryCondition="false" constant="false" hasOnlySubstanceUnits="false" id="M_seln_h" name="Hydrogen selenide" compartment="h" fbc:charge="-1" fbc:chemicalFormula="H1Se"/>
      <species boundaryCondition="false" constant="false" hasOnlySubstanceUnits="false" id="M_seln_m" name="Hydrogen selenide" compartment="m" fbc:charge="-1" fbc:chemicalFormula="H1Se"/>
      <species boundaryCondition="false" constant="false" hasOnlySubstanceUnits="false" id="M_slnt_c" name="Selenite" compartment="c" fbc:charge="-2" fbc:chemicalFormula="O3Se"/>
      <species boundaryCondition="false" constant="false" hasOnlySubstanceUnits="false" id="M_spmd_c" name="Spermidine" compartment="c" fbc:charge="3" fbc:chemicalFormula="C7H22N3"/>
      <species boundaryCondition="false" constant="false" hasOnlySubstanceUnits="false" id="M_Ssq23epx_c" name="(S)-Squalene-2,3-epoxide" compartment="c" fbc:charge="0" fbc:chemicalFormula="C30H50O"/>
      <species boundaryCondition="false" constant="false" hasOnlySubstanceUnits="false" id="M_succoa_m" name="Succinyl-CoA" compartment="m" fbc:charge="-5" fbc:chemicalFormula="C25H35N7O19P3S"/>
      <species boundaryCondition="false" constant="false" hasOnlySubstanceUnits="false" id="M_t2c11vaceACP_h" name="trans-3-cis-11-Vacceoyl-[acyl-carrier-protein]" compartment="h" fbc:charge="0" fbc:chemicalFormula="C18H31OSR"/>
      <species boundaryCondition="false" constant="false" hasOnlySubstanceUnits="false" id="M_tddec2eACP_h" name="(2E)-dodecenoyl-[acyl-carrier protein]" compartment="h" fbc:charge="0" fbc:chemicalFormula="C12H21OSR"/>
      <species boundaryCondition="false" constant="false" hasOnlySubstanceUnits="false" id="M_tdec2eACP_h" name="(2E)-decenoyl-[acyl-carrier protein]" compartment="h" fbc:charge="0" fbc:chemicalFormula="C10H17OSR"/>
      <species boundaryCondition="false" constant="false" hasOnlySubstanceUnits="false" id="M_thex2eACP_h" name="(2E)-hexenoyl-[acyl-carrier protein]" compartment="h" fbc:charge="0" fbc:chemicalFormula="C6H9OSR"/>
      <species boundaryCondition="false" constant="false" hasOnlySubstanceUnits="false" id="M_tmrs2eACP_h" name="(2E)-tetradecenoyl-[acyl-carrier protein]" compartment="h" fbc:charge="0" fbc:chemicalFormula="C14H25OSR"/>
      <species boundaryCondition="false" constant="false" hasOnlySubstanceUnits="false" id="M_toct2eACP_h" name="(2E)-octenoyl-[acyl-carrier protein]" compartment="h" fbc:charge="0" fbc:chemicalFormula="C8H13OSR"/>
      <species boundaryCondition="false" constant="false" hasOnlySubstanceUnits="false" id="M_tpalm2eACP_h" name="(2E)-hexadecenoyl-[acyl-carrier protein]" compartment="h" fbc:charge="0" fbc:chemicalFormula="C16H29OSR"/>
      <species boundaryCondition="false" constant="false" hasOnlySubstanceUnits="false" id="M_uacgam_c" name="UDP-N-acetyl-alpha-D-glucosamine" compartment="c" fbc:charge="-2" fbc:chemicalFormula="C17H25N3O17P2"/>
      <species boundaryCondition="false" constant="false" hasOnlySubstanceUnits="false" id="M_urate_c" name="Urate" compartment="c" fbc:charge="0" fbc:chemicalFormula="C5H4N4O3"/>
      <species boundaryCondition="false" constant="false" hasOnlySubstanceUnits="false" id="M_urea_c" name="Urea" compartment="c" fbc:charge="0" fbc:chemicalFormula="CH4N2O"/>
      <species boundaryCondition="false" constant="false" hasOnlySubstanceUnits="false" id="M_urea_m" name="Urea" compartment="m" fbc:charge="0" fbc:chemicalFormula="CH4N2O"/>
      <species boundaryCondition="false" constant="false" hasOnlySubstanceUnits="false" id="M_xu5p__D_h" name="D-Xylulose 5-phosphate" compartment="h" fbc:charge="-2" fbc:chemicalFormula="C5H9O8P"/>
      <species boundaryCondition="false" constant="false" hasOnlySubstanceUnits="false" id="M_1pyr5c_c" name="(S)-1-Pyrroline-5-carboxylate" compartment="c" fbc:charge="-1" fbc:chemicalFormula="C5H6NO2"/>
      <species boundaryCondition="false" constant="false" hasOnlySubstanceUnits="false" id="M_1pyr5c_m" name="(S)-1-Pyrroline-5-carboxylate" compartment="m" fbc:charge="-1" fbc:chemicalFormula="C5H6NO2"/>
      <species boundaryCondition="false" constant="false" hasOnlySubstanceUnits="false" id="M_23dhdp_h" name="L-2,3-Dihydrodipicolinate" compartment="h" fbc:charge="-2" fbc:chemicalFormula="C7H5NO4"/>
      <species boundaryCondition="false" constant="false" hasOnlySubstanceUnits="false" id="M_25aics_c" name="(S)-2-[5-Amino-1-(5-phospho-D-ribosyl)imidazole-4-carboxamido]succinate" compartment="c" fbc:charge="-4" fbc:chemicalFormula="C13H15N4O12P"/>
      <species boundaryCondition="false" constant="false" hasOnlySubstanceUnits="false" id="M_26dap_LL_h" name="LL-2,6-Diaminoheptanedioate" compartment="h" fbc:charge="0" fbc:chemicalFormula="C7H14N2O4"/>
      <species boundaryCondition="false" constant="false" hasOnlySubstanceUnits="false" id="M_26dap__M_h" name="meso-2,6-Diaminoheptanedioate" compartment="h" fbc:charge="0" fbc:chemicalFormula="C7H14N2O4"/>
      <species boundaryCondition="false" constant="false" hasOnlySubstanceUnits="false" id="M_2ahbut_h" name="(S)-2-Aceto-2-hydroxybutanoate" compartment="h" fbc:charge="-1" fbc:chemicalFormula="C6H9O4"/>
      <species boundaryCondition="false" constant="false" hasOnlySubstanceUnits="false" id="M_2dda7p_h" name="2-Dehydro-3-deoxy-D-arabino-heptonate 7-phosphate" compartment="h" fbc:charge="-3" fbc:chemicalFormula="C7H10O10P"/>
      <species boundaryCondition="false" constant="false" hasOnlySubstanceUnits="false" id="M_2maacoa_m" name="2-Methyl-3-acetoacetyl-CoA" compartment="m" fbc:charge="-4" fbc:chemicalFormula="C26H38N7O18P3S"/>
      <species boundaryCondition="false" constant="false" hasOnlySubstanceUnits="false" id="M_2me4p_h" name="2-C-Methyl-D-erythritol 4-phosphate" compartment="h" fbc:charge="-2" fbc:chemicalFormula="C5H11O7P"/>
      <species boundaryCondition="false" constant="false" hasOnlySubstanceUnits="false" id="M_2mecdp_h" name="2-C-Methyl-D-erythritol 2,4-cyclodiphosphate" compartment="h" fbc:charge="-2" fbc:chemicalFormula="C5H10O9P2"/>
      <species boundaryCondition="false" constant="false" hasOnlySubstanceUnits="false" id="M_3c4mop_h" name="3-Carboxy-4-methyl-2-oxopentanoate" compartment="h" fbc:charge="-2" fbc:chemicalFormula="C7H8O5"/>
      <species boundaryCondition="false" constant="false" hasOnlySubstanceUnits="false" id="M_3dhq_h" name="3-Dehydroquinate" compartment="h" fbc:charge="-1" fbc:chemicalFormula="C7H9O6"/>
      <species boundaryCondition="false" constant="false" hasOnlySubstanceUnits="false" id="M_3dsphgn_c" name="3-Dehydrosphinganine" compartment="c" fbc:charge="1" fbc:chemicalFormula="C18H38NO2"/>
      <species boundaryCondition="false" constant="false" hasOnlySubstanceUnits="false" id="M_3hbutACP_h" name="(3R)-3-Hydroxybutanoyl-[acyl-carrier protein]" compartment="h" fbc:charge="0" fbc:chemicalFormula="C4H7O2SR"/>
      <species boundaryCondition="false" constant="false" hasOnlySubstanceUnits="false" id="M_3hcvac11eACP_h" name="(R)-3-hydroxy-cis-octadec-9-enoyl-[acyl-carrier-protein]" compartment="h" fbc:charge="0" fbc:chemicalFormula="C18H33O2SR"/>
      <species boundaryCondition="false" constant="false" hasOnlySubstanceUnits="false" id="M_3hddecACP_h" name="3-Hydroxydodecanoyl-[acyl carrier protein]" compartment="h" fbc:charge="0" fbc:chemicalFormula="C12H23O2SR"/>
      <species boundaryCondition="false" constant="false" hasOnlySubstanceUnits="false" id="M_3hdecACP_h" name="(3R)-3-Hydroxydecanoyl-[acyl-carrier protein]" compartment="h" fbc:charge="0" fbc:chemicalFormula="C10H19O2SR"/>
      <species boundaryCondition="false" constant="false" hasOnlySubstanceUnits="false" id="M_3hhexACP_h" name="3-Hydroxyhexanoyl-[acyl carrier protein]" compartment="h" fbc:charge="0" fbc:chemicalFormula="C6H11O2SR"/>
      <species boundaryCondition="false" constant="false" hasOnlySubstanceUnits="false" id="M_3hmop_h" name="(R)-3-Hydroxy-3-methyl-2-oxopentanoate" compartment="h" fbc:charge="-1" fbc:chemicalFormula="C6H9O4"/>
      <species boundaryCondition="false" constant="false" hasOnlySubstanceUnits="false" id="M_3hmrsACP_h" name="(3R)-3-Hydroxytetradecanoyl-[acyl-carrier protein]" compartment="h" fbc:charge="0" fbc:chemicalFormula="C14H27O2SR"/>
      <species boundaryCondition="false" constant="false" hasOnlySubstanceUnits="false" id="M_3hoctaACP_h" name="3-Hydroxyoctadecanoyl-[acyl carrier protein]" compartment="h" fbc:charge="0" fbc:chemicalFormula="C18H35O2SR"/>
      <species boundaryCondition="false" constant="false" hasOnlySubstanceUnits="false" id="M_3hoctACP_h" name="(3R)-3-Hydroxyoctanoyl-[acyl-carrier protein]" compartment="h" fbc:charge="0" fbc:chemicalFormula="C8H15O2SR"/>
      <species boundaryCondition="false" constant="false" hasOnlySubstanceUnits="false" id="M_3hpalmACP_h" name="(3R)-3-Hydroxypalmitoyl-[acyl-carrier protein]" compartment="h" fbc:charge="0" fbc:chemicalFormula="C16H31O2SR"/>
      <species boundaryCondition="false" constant="false" hasOnlySubstanceUnits="false" id="M_3mgcoa_m" name="3-Methylglutaconyl-CoA" compartment="m" fbc:charge="-5" fbc:chemicalFormula="C27H37N7O19P3S"/>
      <species boundaryCondition="false" constant="false" hasOnlySubstanceUnits="false" id="M_3ocvac11eACP_h" name="3-oxo-cis-octadec-9-enoyl-[acyl-carrier-protein]" compartment="h" fbc:charge="0" fbc:chemicalFormula="C18H31O2SR"/>
      <species boundaryCondition="false" constant="false" hasOnlySubstanceUnits="false" id="M_3oddecACP_h" name="3-oxo-dodecanoyl-[acyl carrier protein]" compartment="h" fbc:charge="0" fbc:chemicalFormula="C12H21O2SR"/>
      <species boundaryCondition="false" constant="false" hasOnlySubstanceUnits="false" id="M_3odecACP_h" name="3-oxo-decanoyl-[acyl carrier protein]" compartment="h" fbc:charge="0" fbc:chemicalFormula="C10H17O2SR"/>
      <species boundaryCondition="false" constant="false" hasOnlySubstanceUnits="false" id="M_3ohexACP_h" name="3-oxo-hexanoyl-[acyl carrier protein]" compartment="h" fbc:charge="0" fbc:chemicalFormula="C6H9O2SR"/>
      <species boundaryCondition="false" constant="false" hasOnlySubstanceUnits="false" id="M_3omrsACP_h" name="3-oxo-tetradecanoyl-[acyl carrier protein]" compartment="h" fbc:charge="0" fbc:chemicalFormula="C14H25O2SR"/>
      <species boundaryCondition="false" constant="false" hasOnlySubstanceUnits="false" id="M_3ooctACP_h" name="3-oxo-octanoyl-[acyl carrier protein]" compartment="h" fbc:charge="0" fbc:chemicalFormula="C8H13O2SR"/>
      <species boundaryCondition="false" constant="false" hasOnlySubstanceUnits="false" id="M_3ooctdACP_h" name="3-oxo-octadecanoyl-[acyl carrier protein]" compartment="h" fbc:charge="0" fbc:chemicalFormula="C18H33O2SR"/>
      <species boundaryCondition="false" constant="false" hasOnlySubstanceUnits="false" id="M_3opalmACP_h" name="3-oxo-hexadecanoyl-[acyl carrier protein]" compartment="h" fbc:charge="0" fbc:chemicalFormula="C16H29O2SR"/>
      <species boundaryCondition="false" constant="false" hasOnlySubstanceUnits="false" id="M_3psme_h" name="5-O-(1-Carboxyvinyl)-3-phosphoshikimate" compartment="h" fbc:charge="-4" fbc:chemicalFormula="C10H9O10P"/>
      <species boundaryCondition="false" constant="false" hasOnlySubstanceUnits="false" id="M_4adcho_c" name="4-Amino-4-deoxychorismate" compartment="c" fbc:charge="-1" fbc:chemicalFormula="C10H10NO5"/>
      <species boundaryCondition="false" constant="false" hasOnlySubstanceUnits="false" id="M_4c2me_h" name="4-(Cytidine 5'-diphospho)-2-C-methyl-D-erythritol" compartment="h" fbc:charge="-2" fbc:chemicalFormula="C14H23N3O14P2"/>
      <species boundaryCondition="false" constant="false" hasOnlySubstanceUnits="false" id="M_4fumacac_c" name="4-Fumarylacetoacetate" compartment="c" fbc:charge="-2" fbc:chemicalFormula="C8H6O6"/>
      <species boundaryCondition="false" constant="false" hasOnlySubstanceUnits="false" id="M_4mlacac_c" name="4-Maleylacetoacetate" compartment="c" fbc:charge="-2" fbc:chemicalFormula="C8H6O6"/>
      <species boundaryCondition="false" constant="false" hasOnlySubstanceUnits="false" id="M_4pasp_h" name="4-Phospho-L-aspartate" compartment="h" fbc:charge="-2" fbc:chemicalFormula="C4H6NO7P"/>
      <species boundaryCondition="false" constant="false" hasOnlySubstanceUnits="false" id="M_5aizc_c" name="5-Amino-1-(5-phospho-D-ribosyl)imidazole-4-carboxylate" compartment="c" fbc:charge="-3" fbc:chemicalFormula="C9H11N3O9P"/>
      <species boundaryCondition="false" constant="false" hasOnlySubstanceUnits="false" id="M_5aop_h" name="5-Amino-4-oxopentanoate" compartment="h" fbc:charge="0" fbc:chemicalFormula="C5H9NO3"/>
      <species boundaryCondition="false" constant="false" hasOnlySubstanceUnits="false" id="M_5mdru1p_c" name="S-Methyl-5-thio-D-ribulose 1-phosphate" compartment="c" fbc:charge="-2" fbc:chemicalFormula="C6H11O7PS"/>
      <species boundaryCondition="false" constant="false" hasOnlySubstanceUnits="false" id="M_5mtr_c" name="5-Methylthio-D-ribose" compartment="c" fbc:charge="0" fbc:chemicalFormula="C6H12O4S"/>
      <species boundaryCondition="false" constant="false" hasOnlySubstanceUnits="false" id="M_acACP_h" name="Acetyl-[acyl-carrier protein]" compartment="h" fbc:charge="0" fbc:chemicalFormula="C2H3OSR"/>
      <species boundaryCondition="false" constant="false" hasOnlySubstanceUnits="false" id="M_actACP_h" name="Acetoacetyl-[acyl-carrier protein]" compartment="h" fbc:charge="0" fbc:chemicalFormula="C4H5O2SR"/>
      <species boundaryCondition="false" constant="false" hasOnlySubstanceUnits="false" id="M_adhlam_h" name="S-Acetyldihydrolipoamide" compartment="h" fbc:charge="0" fbc:chemicalFormula="C10H19NO2S2"/>
      <species boundaryCondition="false" constant="false" hasOnlySubstanceUnits="false" id="M_adhlam_m" name="S-Acetyldihydrolipoamide" compartment="m" fbc:charge="0" fbc:chemicalFormula="C10H19NO2S2"/>
      <species boundaryCondition="false" constant="false" hasOnlySubstanceUnits="false" id="M_argsuc_c" name="N-(L-Arginino)succinate" compartment="c" fbc:charge="-1" fbc:chemicalFormula="C10H17N4O6"/>
      <species boundaryCondition="false" constant="false" hasOnlySubstanceUnits="false" id="M_avite1_h" name="alpha-Tocopherol" compartment="h" fbc:charge="0" fbc:chemicalFormula="C29H50O2"/>
      <species boundaryCondition="false" constant="false" hasOnlySubstanceUnits="false" id="M_btnCCP_h" name="Holo-[carboxylase]" compartment="h" fbc:charge="0" fbc:chemicalFormula="C17H27N5O4SR2"/>
      <species boundaryCondition="false" constant="false" hasOnlySubstanceUnits="false" id="M_bvite_h" name="beta_tocopherol" compartment="h" fbc:charge="0" fbc:chemicalFormula="C28H48O2"/>
      <species boundaryCondition="false" constant="false" hasOnlySubstanceUnits="false" id="M_cbasp_c" name="N-Carbamoyl-L-aspartate" compartment="c" fbc:charge="-2" fbc:chemicalFormula="C5H6N2O5"/>
      <species boundaryCondition="false" constant="false" hasOnlySubstanceUnits="false" id="M_cbmp_c" name="N-Carbamoylputrescine" compartment="c" fbc:charge="1" fbc:chemicalFormula="C5H14N3O"/>
      <species boundaryCondition="false" constant="false" hasOnlySubstanceUnits="false" id="M_co_c" name="Carbon monoxide" compartment="c" fbc:charge="0" fbc:chemicalFormula="CO"/>
      <species boundaryCondition="false" constant="false" hasOnlySubstanceUnits="false" id="M_cyart_c" name="Cycloartenol" compartment="c" fbc:charge="0" fbc:chemicalFormula="C30H50O"/>
      <species boundaryCondition="false" constant="false" hasOnlySubstanceUnits="false" id="M_cyeuol_c" name="Cycloeucalenol" compartment="c" fbc:charge="0" fbc:chemicalFormula="C30H50O"/>
      <species boundaryCondition="false" constant="false" hasOnlySubstanceUnits="false" id="M_damp_c" name="dAMP" compartment="c" fbc:charge="-2" fbc:chemicalFormula="C10H12N5O6P"/>
      <species boundaryCondition="false" constant="false" hasOnlySubstanceUnits="false" id="M_dcamp_c" name="N6-(1,2-Dicarboxyethyl)-AMP" compartment="c" fbc:charge="-4" fbc:chemicalFormula="C14H14N5O11P"/>
      <species boundaryCondition="false" constant="false" hasOnlySubstanceUnits="false" id="M_nacglc2p_c" name="PP-Dol(-a1)GlcNAc" compartment="c" fbc:charge="-2" fbc:chemicalFormula="C63H105NO12P2"/>
      <species boundaryCondition="false" constant="false" hasOnlySubstanceUnits="false" id="M_dvite_h" name="delta_tocopherol" compartment="h" fbc:charge="0" fbc:chemicalFormula="C27H46O2"/>
      <species boundaryCondition="false" constant="false" hasOnlySubstanceUnits="false" id="M_dxyl5p_h" name="1-Deoxy-D-xylulose 5-phosphate" compartment="h" fbc:charge="-2" fbc:chemicalFormula="C5H9O7P"/>
      <species boundaryCondition="false" constant="false" hasOnlySubstanceUnits="false" id="M_eig3p_c" name="D-erythro-1-(Imidazol-4-yl)glycerol 3-phosphate" compartment="c" fbc:charge="-2" fbc:chemicalFormula="C6H9N2O6P"/>
      <species boundaryCondition="false" constant="false" hasOnlySubstanceUnits="false" id="M_fpram_c" name="2-(Formamido)-N1-(5'-phosphoribosyl)acetamidine" compartment="c" fbc:charge="-1" fbc:chemicalFormula="C8H15N3O8P"/>
      <species boundaryCondition="false" constant="false" hasOnlySubstanceUnits="false" id="M_gcaro_h" name="gamma-Carotene" compartment="h" fbc:charge="0" fbc:chemicalFormula="C40H56"/>
      <species boundaryCondition="false" constant="false" hasOnlySubstanceUnits="false" id="M_glu1sa_h" name="L-Glutamate 1-semialdehyde" compartment="h" fbc:charge="0" fbc:chemicalFormula="C5H9NO3"/>
      <species boundaryCondition="false" constant="false" hasOnlySubstanceUnits="false" id="M_glu5p_c" name="L-Glutamyl 5-phosphate" compartment="c" fbc:charge="-2" fbc:chemicalFormula="C5H8NO7P"/>
      <species boundaryCondition="false" constant="false" hasOnlySubstanceUnits="false" id="M_glucys_h" name="gamma-L-Glutamyl-L-cysteine" compartment="h" fbc:charge="-1" fbc:chemicalFormula="C8H13N2O5S"/>
      <species boundaryCondition="false" constant="false" hasOnlySubstanceUnits="false" id="M_glutrna_c" name="L-Glutamyl-tRNA(Glu)" compartment="c" fbc:charge="0" fbc:chemicalFormula="C5H8NO3R"/>
      <species boundaryCondition="false" constant="false" hasOnlySubstanceUnits="false" id="M_glutrna_h" name="L-Glutamyl-tRNA(Glu)" compartment="h" fbc:charge="0" fbc:chemicalFormula="C5H8NO3R"/>
      <species boundaryCondition="false" constant="false" hasOnlySubstanceUnits="false" id="M_hemeO_m" name="Heme O" compartment="m" fbc:charge="-2" fbc:chemicalFormula="C49H56FeN4O5"/>
      <species boundaryCondition="false" constant="false" hasOnlySubstanceUnits="false" id="M_histd_c" name="L-Histidinol" compartment="c" fbc:charge="1" fbc:chemicalFormula="C6H12N3O"/>
      <species boundaryCondition="false" constant="false" hasOnlySubstanceUnits="false" id="M_hxcoa_m" name="Hexanoyl-CoA" compartment="m" fbc:charge="-4" fbc:chemicalFormula="C27H42N7O17P3S"/>
      <species boundaryCondition="false" constant="false" hasOnlySubstanceUnits="false" id="M_leutrna_c" name="L-Leucyl-tRNA" compartment="c" fbc:charge="1" fbc:chemicalFormula="C6H13NOR"/>
      <species boundaryCondition="false" constant="false" hasOnlySubstanceUnits="false" id="M_lnlnca_c" name="(9Z,12Z,15Z)-octadecatrienoic acid" compartment="c" fbc:charge="-1" fbc:chemicalFormula="C18H29O2"/>
      <species boundaryCondition="false" constant="false" hasOnlySubstanceUnits="false" id="M_lnlncacoa_c" name="(9Z,12Z,15Z)-octadecatrienoyl-CoA" compartment="c" fbc:charge="-4" fbc:chemicalFormula="C39H60N7O17P3S"/>
      <species boundaryCondition="false" constant="false" hasOnlySubstanceUnits="false" id="M_man1p_c" name="D-Mannose 1-phosphate" compartment="c" fbc:charge="-2" fbc:chemicalFormula="C6H11O9P"/>
      <species boundaryCondition="false" constant="false" hasOnlySubstanceUnits="false" id="M_mercppyr_m" name="Mercaptopyruvate" compartment="m" fbc:charge="-1" fbc:chemicalFormula="C3H3O3S"/>
      <species boundaryCondition="false" constant="false" hasOnlySubstanceUnits="false" id="M_mergtrol_c" name="4alpha-Methyl-5alpha-ergosta-8,14,24(28)-trien-3beta-ol" compartment="c" fbc:charge="0" fbc:chemicalFormula="C29H46O"/>
      <species boundaryCondition="false" constant="false" hasOnlySubstanceUnits="false" id="M_mettrna_c" name="L-Methionyl-tRNA" compartment="c" fbc:charge="1" fbc:chemicalFormula="C5H11NOSR"/>
      <species boundaryCondition="false" constant="false" hasOnlySubstanceUnits="false" id="M_mppp9_h" name="Magnesium protoporphyrin" compartment="h" fbc:charge="-2" fbc:chemicalFormula="C34H30MgN4O4"/>
      <species boundaryCondition="false" constant="false" hasOnlySubstanceUnits="false" id="M_mppp9me_h" name="Magnesium protoporphyrin monomethyl ester" compartment="h" fbc:charge="-1" fbc:chemicalFormula="C35H33MgN4O4"/>
      <species boundaryCondition="false" constant="false" hasOnlySubstanceUnits="false" id="M_norsp_h" name="neurosporene" compartment="h" fbc:charge="0" fbc:chemicalFormula="C40H58"/>
      <species boundaryCondition="false" constant="false" hasOnlySubstanceUnits="false" id="M_obfool_c" name="Obtusifoliol" compartment="c" fbc:charge="0" fbc:chemicalFormula="C30H50O"/>
      <species boundaryCondition="false" constant="false" hasOnlySubstanceUnits="false" id="M_2p4c2me_h" name="2-Phospho-4-(cytidine 5'-diphospho)-2-C-methyl-D-erythritol" compartment="h" fbc:charge="-4" fbc:chemicalFormula="C14H22N3O17P3"/>
      <species boundaryCondition="false" constant="false" hasOnlySubstanceUnits="false" id="M_phpyr_c" name="Phenylpyruvate" compartment="c" fbc:charge="-1" fbc:chemicalFormula="C9H7O3"/>
      <species boundaryCondition="false" constant="false" hasOnlySubstanceUnits="false" id="M_phytfl_h" name="all-trans-Phytofluene" compartment="h" fbc:charge="0" fbc:chemicalFormula="C40H62"/>
      <species boundaryCondition="false" constant="false" hasOnlySubstanceUnits="false" id="M_phyto_h" name="all-trans-Phytoene" compartment="h" fbc:charge="0" fbc:chemicalFormula="C40H64"/>
      <species boundaryCondition="false" constant="false" hasOnlySubstanceUnits="false" id="M_ppbng_h" name="Porphobilinogen" compartment="h" fbc:charge="-1" fbc:chemicalFormula="C10H13N2O4"/>
      <species boundaryCondition="false" constant="false" hasOnlySubstanceUnits="false" id="M_pppg9_h" name="Protoporphyrinogen IX" compartment="h" fbc:charge="-2" fbc:chemicalFormula="C34H38N4O4"/>
      <species boundaryCondition="false" constant="false" hasOnlySubstanceUnits="false" id="M_pram_c" name="5-Phosphoribosylamine" compartment="c" fbc:charge="-1" fbc:chemicalFormula="C5H11NO7P"/>
      <species boundaryCondition="false" constant="false" hasOnlySubstanceUnits="false" id="M_prfp_c" name="1-(5-Phosphoribosyl)-5-[(5-phosphoribosylamino)methylideneamino]imidazole-4-carboxamide" compartment="c" fbc:charge="-4" fbc:chemicalFormula="C15H21N5O15P2"/>
      <species boundaryCondition="false" constant="false" hasOnlySubstanceUnits="false" id="M_prlp_c" name="5-[(5-Phospho-1-deoxy-D-ribulos-1-ylamino)methylideneamino]-1-(5-phospho-beta-D-ribosyl)imidazole-4-carboxamide" compartment="c" fbc:charge="-4" fbc:chemicalFormula="C15H21N5O15P2"/>
      <species boundaryCondition="false" constant="false" hasOnlySubstanceUnits="false" id="M_pser__L_m" name="O-Phospho-L-serine" compartment="m" fbc:charge="-2" fbc:chemicalFormula="C3H6NO6P"/>
      <species boundaryCondition="false" constant="false" hasOnlySubstanceUnits="false" id="M_psqldp_c" name="Presqualene diphosphate" compartment="c" fbc:charge="-3" fbc:chemicalFormula="C30H49O7P2"/>
      <species boundaryCondition="false" constant="false" hasOnlySubstanceUnits="false" id="M_s17bp_h" name="Sedoheptulose 1,7-bisphosphate" compartment="h" fbc:charge="-4" fbc:chemicalFormula="C7H12O13P2"/>
      <species boundaryCondition="false" constant="false" hasOnlySubstanceUnits="false" id="M_sdhlam_m" name="S-Succinyldihydrolipoamide" compartment="m" fbc:charge="-1" fbc:chemicalFormula="C12H20NO4S2"/>
      <species boundaryCondition="false" constant="false" hasOnlySubstanceUnits="false" id="M_selhcys_c" name="Selenohomocysteine" compartment="c" fbc:charge="0" fbc:chemicalFormula="C4H9NO2Se"/>
      <species boundaryCondition="false" constant="false" hasOnlySubstanceUnits="false" id="M_skm5p_h" name="Shikimate 5-phosphate" compartment="h" fbc:charge="-3" fbc:chemicalFormula="C7H8O8P"/>
      <species boundaryCondition="false" constant="false" hasOnlySubstanceUnits="false" id="M_sql_c" name="Squalene" compartment="c" fbc:charge="0" fbc:chemicalFormula="C30H50"/>
      <species boundaryCondition="false" constant="false" hasOnlySubstanceUnits="false" id="M_thdp_h" name="2,3,4,5-Tetrahydrodipicolinate" compartment="h" fbc:charge="-2" fbc:chemicalFormula="C7H7NO4"/>
      <species boundaryCondition="false" constant="false" hasOnlySubstanceUnits="false" id="M_toctd2eACP_h" name="(2E)-octadecenoyl-[acyl-carrier protein]" compartment="h" fbc:charge="0" fbc:chemicalFormula="C18H33OSR"/>
      <species boundaryCondition="false" constant="false" hasOnlySubstanceUnits="false" id="M_trnaglu_c" name="tRNA(Glu)" compartment="c" fbc:charge="0" fbc:chemicalFormula="HR"/>
      <species boundaryCondition="false" constant="false" hasOnlySubstanceUnits="false" id="M_trnaglu_h" name="tRNA(Glu)" compartment="h" fbc:charge="0" fbc:chemicalFormula="HR"/>
      <species boundaryCondition="false" constant="false" hasOnlySubstanceUnits="false" id="M_yvite_h" name="gamma-Tocopherol" compartment="h" fbc:charge="0" fbc:chemicalFormula="C28H48O2"/>
      <species boundaryCondition="false" constant="false" hasOnlySubstanceUnits="false" id="M_zcaro_h" name="all-trans-zeta-Carotene" compartment="h" fbc:charge="0" fbc:chemicalFormula="C40H60"/>
      <species boundaryCondition="false" constant="false" hasOnlySubstanceUnits="false" id="M_argtrna_c" name="L-Arginyl-tRNA(Arg)" compartment="c" fbc:charge="2" fbc:chemicalFormula="C6H15N4OR"/>
      <species boundaryCondition="false" constant="false" hasOnlySubstanceUnits="false" id="M_cystrna_c" name="L-Cysteinyl-tRNA(Cys)" compartment="c" fbc:charge="1" fbc:chemicalFormula="C3H7NOSR"/>
      <species boundaryCondition="false" constant="false" hasOnlySubstanceUnits="false" id="M_fmettrna_c" name="N-Formylmethionyl-tRNA" compartment="c" fbc:charge="0" fbc:chemicalFormula="C6H10NO2SR"/>
      <species boundaryCondition="false" constant="false" hasOnlySubstanceUnits="false" id="M_frmd_c" name="Formamide" compartment="c" fbc:charge="0" fbc:chemicalFormula="CH3NO"/>
      <species boundaryCondition="false" constant="false" hasOnlySubstanceUnits="false" id="M_glytrna_c" name="Glycyl-tRNA(Gly)" compartment="c" fbc:charge="1" fbc:chemicalFormula="C2H5NOR"/>
      <species boundaryCondition="false" constant="false" hasOnlySubstanceUnits="false" id="M_glytrna_m" name="Glycyl-tRNA(Gly)" compartment="m" fbc:charge="1" fbc:chemicalFormula="C2H5NOR"/>
      <species boundaryCondition="false" constant="false" hasOnlySubstanceUnits="false" id="M_hemeA_1_m" name="Heme A" compartment="m" fbc:charge="-2" fbc:chemicalFormula="C49H54FeN4O6"/>
      <species boundaryCondition="false" constant="false" hasOnlySubstanceUnits="false" id="M_histrna_c" name="L-Histidyl-tRNA(His)" compartment="c" fbc:charge="1" fbc:chemicalFormula="C6H9N3OR"/>
      <species boundaryCondition="false" constant="false" hasOnlySubstanceUnits="false" id="M_iletrna_c" name="L-Isoleucyl-tRNA(Ile)" compartment="c" fbc:charge="1" fbc:chemicalFormula="C6H13NOR"/>
      <species boundaryCondition="false" constant="false" hasOnlySubstanceUnits="false" id="M_lystrna_m" name="L-Lysyl-tRNA" compartment="m" fbc:charge="2" fbc:chemicalFormula="C6H15N2OR"/>
      <species boundaryCondition="false" constant="false" hasOnlySubstanceUnits="false" id="M_mfecostrl_c" name="4alpha-Methylfecosterol" compartment="c" fbc:charge="0" fbc:chemicalFormula="C29H48O"/>
      <species boundaryCondition="false" constant="false" hasOnlySubstanceUnits="false" id="M_phetrna_m" name="L-Phenylalanyl-tRNA(Phe)" compartment="m" fbc:charge="1" fbc:chemicalFormula="C9H11NOR"/>
      <species boundaryCondition="false" constant="false" hasOnlySubstanceUnits="false" id="M_protrna_c" name="L-Prolyl-tRNA(Pro)" compartment="c" fbc:charge="1" fbc:chemicalFormula="C5H9NOR"/>
      <species boundaryCondition="false" constant="false" hasOnlySubstanceUnits="false" id="M_r1p_c" name="alpha-D-Ribose 1-phosphate" compartment="c" fbc:charge="-2" fbc:chemicalFormula="C5H9O8P"/>
      <species boundaryCondition="false" constant="false" hasOnlySubstanceUnits="false" id="M_r1p_h" name="alpha-D-Ribose 1-phosphate" compartment="h" fbc:charge="-2" fbc:chemicalFormula="C5H9O8P"/>
      <species boundaryCondition="false" constant="false" hasOnlySubstanceUnits="false" id="M_seahcys_c" name="Se-Adenosyl-L-selenohomocysteine" compartment="c" fbc:charge="0" fbc:chemicalFormula="C14H20N6O5Se"/>
      <species boundaryCondition="false" constant="false" hasOnlySubstanceUnits="false" id="M_sertrna_c" name="L-Seryl-tRNA(Ser)" compartment="c" fbc:charge="1" fbc:chemicalFormula="C3H7NO2R"/>
      <species boundaryCondition="false" constant="false" hasOnlySubstanceUnits="false" id="M_sucsal_m" name="Succinate semialdehyde" compartment="m" fbc:charge="-1" fbc:chemicalFormula="C4H5O3"/>
      <species boundaryCondition="false" constant="false" hasOnlySubstanceUnits="false" id="M_thrtrna_c" name="L-Threonyl-tRNA(Thr)" compartment="c" fbc:charge="1" fbc:chemicalFormula="C4H9NO2R"/>
      <species boundaryCondition="false" constant="false" hasOnlySubstanceUnits="false" id="M_thrtrna_m" name="L-Threonyl-tRNA(Thr)" compartment="m" fbc:charge="1" fbc:chemicalFormula="C4H9NO2R"/>
      <species boundaryCondition="false" constant="false" hasOnlySubstanceUnits="false" id="M_trnaarg_c" name="tRNA(Arg)" compartment="c" fbc:charge="0" fbc:chemicalFormula="HR"/>
      <species boundaryCondition="false" constant="false" hasOnlySubstanceUnits="false" id="M_trnacys_c" name="tRNA(Cys)" compartment="c" fbc:charge="0" fbc:chemicalFormula="HR"/>
      <species boundaryCondition="false" constant="false" hasOnlySubstanceUnits="false" id="M_trnagly_c" name="tRNA(Gly)" compartment="c" fbc:charge="0" fbc:chemicalFormula="HR"/>
      <species boundaryCondition="false" constant="false" hasOnlySubstanceUnits="false" id="M_trnagly_m" name="tRNA(Gly)" compartment="m" fbc:charge="0" fbc:chemicalFormula="HR"/>
      <species boundaryCondition="false" constant="false" hasOnlySubstanceUnits="false" id="M_trnahis_c" name="tRNA(His)" compartment="c" fbc:charge="0" fbc:chemicalFormula="HR"/>
      <species boundaryCondition="false" constant="false" hasOnlySubstanceUnits="false" id="M_trnaile_c" name="tRNA(Ile)" compartment="c" fbc:charge="0" fbc:chemicalFormula="HR"/>
      <species boundaryCondition="false" constant="false" hasOnlySubstanceUnits="false" id="M_trnaleu_c" name="tRNA(Leu)" compartment="c" fbc:charge="0" fbc:chemicalFormula="HR"/>
      <species boundaryCondition="false" constant="false" hasOnlySubstanceUnits="false" id="M_trnalys_m" name="tRNA(Lys)" compartment="m" fbc:charge="0" fbc:chemicalFormula="HR"/>
      <species boundaryCondition="false" constant="false" hasOnlySubstanceUnits="false" id="M_trnamet_c" name="tRNA(Met)" compartment="c" fbc:charge="0" fbc:chemicalFormula="HR"/>
      <species boundaryCondition="false" constant="false" hasOnlySubstanceUnits="false" id="M_trnaphe_m" name="tRNA(Phe)" compartment="m" fbc:charge="0" fbc:chemicalFormula="HR"/>
      <species boundaryCondition="false" constant="false" hasOnlySubstanceUnits="false" id="M_trnapro_c" name="tRNA(Pro)" compartment="c" fbc:charge="0" fbc:chemicalFormula="HR"/>
      <species boundaryCondition="false" constant="false" hasOnlySubstanceUnits="false" id="M_trnaser_c" name="tRNA(Ser)" compartment="c" fbc:charge="0" fbc:chemicalFormula="HR"/>
      <species boundaryCondition="false" constant="false" hasOnlySubstanceUnits="false" id="M_trnathr_c" name="tRNA(Thr)" compartment="c" fbc:charge="0" fbc:chemicalFormula="HR"/>
      <species boundaryCondition="false" constant="false" hasOnlySubstanceUnits="false" id="M_trnathr_m" name="tRNA(Thr)" compartment="m" fbc:charge="0" fbc:chemicalFormula="HR"/>
      <species boundaryCondition="false" constant="false" hasOnlySubstanceUnits="false" id="M_trnatrp_c" name="tRNA(Trp)" compartment="c" fbc:charge="0" fbc:chemicalFormula="HR"/>
      <species boundaryCondition="false" constant="false" hasOnlySubstanceUnits="false" id="M_trnatyr_c" name="tRNA(Tyr)" compartment="c" fbc:charge="0" fbc:chemicalFormula="HR"/>
      <species boundaryCondition="false" constant="false" hasOnlySubstanceUnits="false" id="M_trnaval_c" name="tRNA(Val)" compartment="c" fbc:charge="0" fbc:chemicalFormula="HR"/>
      <species boundaryCondition="false" constant="false" hasOnlySubstanceUnits="false" id="M_trnaval_h" name="tRNA(Val)" compartment="h" fbc:charge="0" fbc:chemicalFormula="HR"/>
      <species boundaryCondition="false" constant="false" hasOnlySubstanceUnits="false" id="M_trptrna_c" name="L-Tryptophanyl-tRNA(Trp)" compartment="c" fbc:charge="1" fbc:chemicalFormula="C11H12N2OR"/>
      <species boundaryCondition="false" constant="false" hasOnlySubstanceUnits="false" id="M_tyrtrna_c" name="L-Tyrosyl-tRNA(Tyr)" compartment="c" fbc:charge="1" fbc:chemicalFormula="C9H11NO2R"/>
      <species boundaryCondition="false" constant="false" hasOnlySubstanceUnits="false" id="M_valtrna_c" name="L-Valyl-tRNA(Val)" compartment="c" fbc:charge="1" fbc:chemicalFormula="C5H11NOR"/>
      <species boundaryCondition="false" constant="false" hasOnlySubstanceUnits="false" id="M_valtrna_h" name="L-Valyl-tRNA(Val)" compartment="h" fbc:charge="1" fbc:chemicalFormula="C5H11NOR"/>
      <species boundaryCondition="false" constant="false" hasOnlySubstanceUnits="false" id="M_dhap_c" name="Dihydroxyacetone phosphate" compartment="c" fbc:charge="-2" fbc:chemicalFormula="C3H5O6P"/>
      <species boundaryCondition="false" constant="false" hasOnlySubstanceUnits="false" id="M_lys__L_c" name="L-Lysine" compartment="c" fbc:charge="1" fbc:chemicalFormula="C6H15N2O2"/>
      <species boundaryCondition="false" constant="false" hasOnlySubstanceUnits="false" id="M_fe2_c" name="Fe2+" compartment="c" fbc:charge="2" fbc:chemicalFormula="Fe"/>
      <species boundaryCondition="false" constant="false" hasOnlySubstanceUnits="false" id="M_pheme_c" name="Heme" compartment="c" fbc:charge="-2" fbc:chemicalFormula="C34H30FeN4O4"/>
      <species boundaryCondition="false" constant="false" hasOnlySubstanceUnits="false" id="M_methf_c" name="5,10-Methenyltetrahydrofolate" compartment="c" fbc:charge="-1" fbc:chemicalFormula="C20H20N7O6"/>
      <species boundaryCondition="false" constant="false" hasOnlySubstanceUnits="false" id="M_e4p_c" name="D-Erythrose 4-phosphate" compartment="c" fbc:charge="-2" fbc:chemicalFormula="C4H7O7P"/>
      <species boundaryCondition="false" constant="false" hasOnlySubstanceUnits="false" id="M_s7p_c" name="Sedoheptulose 7-phosphate" compartment="c" fbc:charge="-2" fbc:chemicalFormula="C7H13O10P"/>
      <species boundaryCondition="false" constant="false" hasOnlySubstanceUnits="false" id="M_ala_B_c" name="beta-Alanine" compartment="c" fbc:charge="0" fbc:chemicalFormula="C3H7NO2"/>
      <species boundaryCondition="false" constant="false" hasOnlySubstanceUnits="false" id="M_cpppg3_c" name="Coproporphyrinogen III" compartment="c" fbc:charge="-4" fbc:chemicalFormula="C36H40N4O8"/>
      <species boundaryCondition="false" constant="false" hasOnlySubstanceUnits="false" id="M_h2s_c" name="Hydrogen sulfide" compartment="c" fbc:charge="-1" fbc:chemicalFormula="H1S"/>
      <species boundaryCondition="false" constant="false" hasOnlySubstanceUnits="false" id="M_ggdp_c" name="Geranylgeranyl diphosphate" compartment="c" fbc:charge="-3" fbc:chemicalFormula="C20H33O7P2"/>
      <species boundaryCondition="false" constant="false" hasOnlySubstanceUnits="false" id="M_xu5p__D_c" name="D-Xylulose 5-phosphate" compartment="c" fbc:charge="-2" fbc:chemicalFormula="C5H9O8P"/>
      <species boundaryCondition="false" constant="false" hasOnlySubstanceUnits="false" id="M_uppg3_c" name="Uroporphyrinogen III" compartment="c" fbc:charge="-8" fbc:chemicalFormula="C40H36N4O16"/>
      <species boundaryCondition="false" constant="false" hasOnlySubstanceUnits="false" id="M_idp_c" name="IDP" compartment="c" fbc:charge="-3" fbc:chemicalFormula="C10H11N4O11P2"/>
      <species boundaryCondition="false" constant="false" hasOnlySubstanceUnits="false" id="M_itp_c" name="ITP" compartment="c" fbc:charge="-4" fbc:chemicalFormula="C10H11N4O14P3"/>
      <species boundaryCondition="false" constant="false" hasOnlySubstanceUnits="false" id="M_3mop_c" name="(S)-3-Methyl-2-oxopentanoic acid" compartment="c" fbc:charge="-1" fbc:chemicalFormula="C6H9O3"/>
      <species boundaryCondition="false" constant="false" hasOnlySubstanceUnits="false" id="M_dhor__S_c" name="(S)-Dihydroorotate" compartment="c" fbc:charge="-1" fbc:chemicalFormula="C5H5N2O4"/>
      <species boundaryCondition="false" constant="false" hasOnlySubstanceUnits="false" id="M_dhpt_c" name="Dihydropteroate" compartment="c" fbc:charge="-1" fbc:chemicalFormula="C14H13N6O3"/>
      <species boundaryCondition="false" constant="false" hasOnlySubstanceUnits="false" id="M_fdp_c" name="D-Fructose 1,6-bisphosphate" compartment="c" fbc:charge="-4" fbc:chemicalFormula="C6H10O12P2"/>
      <species boundaryCondition="false" constant="false" hasOnlySubstanceUnits="false" id="M_agm_c" name="Agmatine" compartment="c" fbc:charge="2" fbc:chemicalFormula="C5H16N4"/>
      <species boundaryCondition="false" constant="false" hasOnlySubstanceUnits="false" id="M_anth_c" name="Anthranilate" compartment="c" fbc:charge="-1" fbc:chemicalFormula="C7H6NO2"/>
      <species boundaryCondition="false" constant="false" hasOnlySubstanceUnits="false" id="M_pran_c" name="N-(5-Phospho-D-ribosyl)anthranilate" compartment="c" fbc:charge="-3" fbc:chemicalFormula="C12H13NO9P"/>
      <species boundaryCondition="false" constant="false" hasOnlySubstanceUnits="false" id="M_4pasp_c" name="4-Phospho-L-aspartate" compartment="c" fbc:charge="-2" fbc:chemicalFormula="C4H6NO7P"/>
      <species boundaryCondition="false" constant="false" hasOnlySubstanceUnits="false" id="M_biliverd_c" name="Biliverdin" compartment="c" fbc:charge="-2" fbc:chemicalFormula="C33H32N4O6"/>
      <species boundaryCondition="false" constant="false" hasOnlySubstanceUnits="false" id="M_3dhsk_h" name="3-Dehydroshikimate" compartment="h" fbc:charge="-1" fbc:chemicalFormula="C7H7O5"/>
      <species boundaryCondition="false" constant="false" hasOnlySubstanceUnits="false" id="M_3ig3p_c" name="Indoleglycerol phosphate" compartment="c" fbc:charge="-2" fbc:chemicalFormula="C11H12NO6P"/>
      <species boundaryCondition="false" constant="false" hasOnlySubstanceUnits="false" id="M_2obut_c" name="2-Oxobutanoate" compartment="c" fbc:charge="-1" fbc:chemicalFormula="C4H5O3"/>
      <species boundaryCondition="false" constant="false" hasOnlySubstanceUnits="false" id="M_4ahmmp_c" name="4-Amino-5-hydroxymethyl-2-methylpyrimidine" compartment="c" fbc:charge="0" fbc:chemicalFormula="C6H9N3O"/>
      <species boundaryCondition="false" constant="false" hasOnlySubstanceUnits="false" id="M_trnaasn_c" name="tRNA(Asn)" compartment="c" fbc:charge="0" fbc:chemicalFormula="HR"/>
      <species boundaryCondition="false" constant="false" hasOnlySubstanceUnits="false" id="M_asntrna_c" name="L-Asparaginyl-tRNA(Asn)" compartment="c" fbc:charge="1" fbc:chemicalFormula="C4H8N2O2R"/>
      <species boundaryCondition="false" constant="false" hasOnlySubstanceUnits="false" id="M_trnalys_c" name="tRNA(Lys)" compartment="c" fbc:charge="0" fbc:chemicalFormula="HR"/>
      <species boundaryCondition="false" constant="false" hasOnlySubstanceUnits="false" id="M_lystrna_c" name="L-Lysyl-tRNA" compartment="c" fbc:charge="2" fbc:chemicalFormula="C6H15N2OR"/>
      <species boundaryCondition="false" constant="false" hasOnlySubstanceUnits="false" id="M_trnaphe_c" name="tRNA(Phe)" compartment="c" fbc:charge="0" fbc:chemicalFormula="HR"/>
      <species boundaryCondition="false" constant="false" hasOnlySubstanceUnits="false" id="M_phetrna_c" name="L-Phenylalanyl-tRNA(Phe)" compartment="c" fbc:charge="1" fbc:chemicalFormula="C9H11NOR"/>
      <species boundaryCondition="false" constant="false" hasOnlySubstanceUnits="false" id="M_actp_c" name="Acetyl phosphate" compartment="c" fbc:charge="-2" fbc:chemicalFormula="C2H3O5P"/>
      <species boundaryCondition="false" constant="false" hasOnlySubstanceUnits="false" id="M_6hmhpt_c" name="2-Amino-4-hydroxy-6-hydroxymethyl-7,8-dihydropteridine" compartment="c" fbc:charge="0" fbc:chemicalFormula="C7H9N5O2"/>
      <species boundaryCondition="false" constant="false" hasOnlySubstanceUnits="false" id="M_4abz_c" name="4-Aminobenzoate" compartment="c" fbc:charge="-1" fbc:chemicalFormula="C7H6NO2"/>
      <species boundaryCondition="false" constant="false" hasOnlySubstanceUnits="false" id="M_4hpro_LT_c" name="trans-4-Hydroxy-L-proline" compartment="c" fbc:charge="0" fbc:chemicalFormula="C5H9NO3"/>
      <species boundaryCondition="false" constant="false" hasOnlySubstanceUnits="false" id="M_6hmhptpp_c" name="2-Amino-7,8-dihydro-4-hydroxy-6-(diphosphooxymethyl)pteridine" compartment="c" fbc:charge="-3" fbc:chemicalFormula="C7H8N5O8P2"/>
      <species boundaryCondition="false" constant="false" hasOnlySubstanceUnits="false" id="M_photon_e" name="Photon" compartment="e" fbc:charge="0" fbc:chemicalFormula="Z"/>
      <species boundaryCondition="false" constant="false" hasOnlySubstanceUnits="false" id="M_photon_c" name="Photon" compartment="c" fbc:charge="0" fbc:chemicalFormula="Z"/>
      <species boundaryCondition="false" constant="false" hasOnlySubstanceUnits="false" id="M_photon_h" name="Photon" compartment="h" fbc:charge="0" fbc:chemicalFormula="Z"/>
      <species boundaryCondition="false" constant="false" hasOnlySubstanceUnits="false" id="M_h2o_u" name="H2O" compartment="u" fbc:charge="0" fbc:chemicalFormula="H2O"/>
      <species boundaryCondition="false" constant="false" hasOnlySubstanceUnits="false" id="M_pq_u" name="Plastoquinone, reduced" compartment="u" fbc:charge="0" fbc:chemicalFormula="C13H16O2"/>
      <species boundaryCondition="false" constant="false" hasOnlySubstanceUnits="false" id="M_o2_u" name="Oxygen" compartment="u" fbc:charge="0" fbc:chemicalFormula="O2"/>
      <species boundaryCondition="false" constant="false" hasOnlySubstanceUnits="false" id="M_pqh2_u" name="Plastoquinone, reduced" compartment="u" fbc:charge="0" fbc:chemicalFormula="C13H18O2"/>
      <species boundaryCondition="false" constant="false" hasOnlySubstanceUnits="false" id="M_pccu2p_u" name="Plastocyanin(Cu2+)" compartment="u" fbc:charge="2" fbc:chemicalFormula="X"/>
      <species boundaryCondition="false" constant="false" hasOnlySubstanceUnits="false" id="M_h_u" name="H+" compartment="u" fbc:charge="1" fbc:chemicalFormula="H"/>
      <species boundaryCondition="false" constant="false" hasOnlySubstanceUnits="false" id="M_pccu1p_u" name="Plastocyanin (Cu+)" compartment="u" fbc:charge="1" fbc:chemicalFormula="X"/>
      <species boundaryCondition="false" constant="false" hasOnlySubstanceUnits="false" id="M_glc__D_e" name="D-Glucose" compartment="e" fbc:charge="0" fbc:chemicalFormula="C6H12O6"/>
      <species boundaryCondition="false" constant="false" hasOnlySubstanceUnits="false" id="M_glc__D_x" name="D-Glucose" compartment="x" fbc:charge="0" fbc:chemicalFormula="C6H12O6"/>
      <species boundaryCondition="false" constant="false" hasOnlySubstanceUnits="false" id="M_2pg_h" name="2-Phospho-D-glycerate" compartment="h" fbc:charge="-3" fbc:chemicalFormula="C3H4O7P"/>
      <species boundaryCondition="false" constant="false" hasOnlySubstanceUnits="false" id="M_pep_x" name="Phosphoenolpyruvate" compartment="x" fbc:charge="-3" fbc:chemicalFormula="C3H2O6P"/>
      <species boundaryCondition="false" constant="false" hasOnlySubstanceUnits="false" id="M_na1_h" name="Sodium cation" compartment="h" fbc:charge="1" fbc:chemicalFormula="Na"/>
      <species boundaryCondition="false" constant="false" hasOnlySubstanceUnits="false" id="M_6pgl_c" name="D-Glucono-1,5-lactone 6-phosphate" compartment="c" fbc:charge="-2" fbc:chemicalFormula="C6H9O9P"/>
      <species boundaryCondition="false" constant="false" hasOnlySubstanceUnits="false" id="M_6pgc_m" name="6-Phospho-D-gluconate" compartment="m" fbc:charge="-3" fbc:chemicalFormula="C6H10O10P"/>
      <species boundaryCondition="false" constant="false" hasOnlySubstanceUnits="false" id="M_2ddg6p_m" name="2-Dehydro-3-deoxy-6-phospho-D-gluconate" compartment="m" fbc:charge="-3" fbc:chemicalFormula="C6H8O9P"/>
      <species boundaryCondition="false" constant="false" hasOnlySubstanceUnits="false" id="M_fadh2_h" name="FADH2, reduced" compartment="h" fbc:charge="-2" fbc:chemicalFormula="C27H33N9O15P2"/>
      <species boundaryCondition="false" constant="false" hasOnlySubstanceUnits="false" id="M_fad_h" name="FAD, oxidized" compartment="h" fbc:charge="-2" fbc:chemicalFormula="C27H31N9O15P2"/>
      <species boundaryCondition="false" constant="false" hasOnlySubstanceUnits="false" id="M_acon_C_m" name="cis-Aconitate" compartment="m" fbc:charge="-3" fbc:chemicalFormula="C6H3O6"/>
      <species boundaryCondition="false" constant="false" hasOnlySubstanceUnits="false" id="M_icit_x" name="Isocitrate" compartment="x" fbc:charge="-3" fbc:chemicalFormula="C6H5O7"/>
      <species boundaryCondition="false" constant="false" hasOnlySubstanceUnits="false" id="M_succ_x" name="Succinate" compartment="x" fbc:charge="-2" fbc:chemicalFormula="C4H4O4"/>
      <species boundaryCondition="false" constant="false" hasOnlySubstanceUnits="false" id="M_succ_c" name="Succinate" compartment="c" fbc:charge="-2" fbc:chemicalFormula="C4H4O4"/>
      <species boundaryCondition="false" constant="false" hasOnlySubstanceUnits="false" id="M_acglu_h" name="N-Acetyl-L-glutamate" compartment="h" fbc:charge="-2" fbc:chemicalFormula="C7H9NO5"/>
      <species boundaryCondition="false" constant="false" hasOnlySubstanceUnits="false" id="M_acg5p_h" name="N-Acetyl-L-glutamate 5-phosphate" compartment="h" fbc:charge="-3" fbc:chemicalFormula="C7H9NO8P"/>
      <species boundaryCondition="false" constant="false" hasOnlySubstanceUnits="false" id="M_acg5sa_h" name="N-Acetyl-L-glutamate 5-semialdehyde" compartment="h" fbc:charge="-1" fbc:chemicalFormula="C7H10NO4"/>
      <species boundaryCondition="false" constant="false" hasOnlySubstanceUnits="false" id="M_acorn_h" name="N-Acetylornithine" compartment="h" fbc:charge="0" fbc:chemicalFormula="C7H14N2O3"/>
      <species boundaryCondition="false" constant="false" hasOnlySubstanceUnits="false" id="M_3php_m" name="3-Phosphonooxypyruvate" compartment="m" fbc:charge="-3" fbc:chemicalFormula="C3H2O7P"/>
      <species boundaryCondition="false" constant="false" hasOnlySubstanceUnits="false" id="M_acald_m" name="Acetaldehyde" compartment="m" fbc:charge="0" fbc:chemicalFormula="C2H4O"/>
      <species boundaryCondition="false" constant="false" hasOnlySubstanceUnits="false" id="M_hom__L_h" name="L-Homoserine" compartment="h" fbc:charge="0" fbc:chemicalFormula="C4H9NO3"/>
      <species boundaryCondition="false" constant="false" hasOnlySubstanceUnits="false" id="M_phom_h" name="O-Phospho-L-homoserine" compartment="h" fbc:charge="-2" fbc:chemicalFormula="C4H8NO6P"/>
      <species boundaryCondition="false" constant="false" hasOnlySubstanceUnits="false" id="M_phom_c" name="O-Phospho-L-homoserine" compartment="c" fbc:charge="-2" fbc:chemicalFormula="C4H8NO6P"/>
      <species boundaryCondition="false" constant="false" hasOnlySubstanceUnits="false" id="M_lys__L_h" name="L-Lysine" compartment="h" fbc:charge="1" fbc:chemicalFormula="C6H15N2O2"/>
      <species boundaryCondition="false" constant="false" hasOnlySubstanceUnits="false" id="M_so4_h" name="Sulfate" compartment="h" fbc:charge="-2" fbc:chemicalFormula="O4S"/>
      <species boundaryCondition="false" constant="false" hasOnlySubstanceUnits="false" id="M_paps_h" name="3-Phosphoadenylyl sulfate" compartment="h" fbc:charge="-4" fbc:chemicalFormula="C10H11N5O13P2S"/>
      <species boundaryCondition="false" constant="false" hasOnlySubstanceUnits="false" id="M_so3_h" name="Sulfite" compartment="h" fbc:charge="-2" fbc:chemicalFormula="O3S"/>
      <species boundaryCondition="false" constant="false" hasOnlySubstanceUnits="false" id="M_pap_h" name="Adenosine 3,5-bisphosphate" compartment="h" fbc:charge="-4" fbc:chemicalFormula="C10H11N5O10P2"/>
      <species boundaryCondition="false" constant="false" hasOnlySubstanceUnits="false" id="M_achms_c" name="O-Acetyl-L-homoserine" compartment="c" fbc:charge="0" fbc:chemicalFormula="C6H11NO4"/>
      <species boundaryCondition="false" constant="false" hasOnlySubstanceUnits="false" id="M_h2s_m" name="Hydrogen sulfide" compartment="m" fbc:charge="-1" fbc:chemicalFormula="H1S"/>
      <species boundaryCondition="false" constant="false" hasOnlySubstanceUnits="false" id="M_prbatp_c" name="1-(5-Phospho-D-ribosyl)-ATP" compartment="c" fbc:charge="-6" fbc:chemicalFormula="C15H19N5O20P4"/>
      <species boundaryCondition="false" constant="false" hasOnlySubstanceUnits="false" id="M_prbamp_c" name="1-(5-Phospho-D-ribosyl)-AMP" compartment="c" fbc:charge="-4" fbc:chemicalFormula="C15H19N5O14P2"/>
      <species boundaryCondition="false" constant="false" hasOnlySubstanceUnits="false" id="M_imacp_c" name="3-(Imidazol-4-yl)-2-oxopropyl phosphate" compartment="c" fbc:charge="-2" fbc:chemicalFormula="C6H7N2O5P"/>
      <species boundaryCondition="false" constant="false" hasOnlySubstanceUnits="false" id="M_hisp_c" name="L-Histidinol phosphate" compartment="c" fbc:charge="-1" fbc:chemicalFormula="C6H11N3O4P"/>
      <species boundaryCondition="false" constant="false" hasOnlySubstanceUnits="false" id="M_3mop_h" name="(S)-3-Methyl-2-oxopentanoic acid" compartment="h" fbc:charge="-1" fbc:chemicalFormula="C6H9O3"/>
      <species boundaryCondition="false" constant="false" hasOnlySubstanceUnits="false" id="M_ile__L_h" name="L-Isoleucine" compartment="h" fbc:charge="0" fbc:chemicalFormula="C6H13NO2"/>
      <species boundaryCondition="false" constant="false" hasOnlySubstanceUnits="false" id="M_2ippm_h" name="2-Isopropylmaleate" compartment="h" fbc:charge="-2" fbc:chemicalFormula="C7H8O4"/>
      <species boundaryCondition="false" constant="false" hasOnlySubstanceUnits="false" id="M_3c2hmp_h" name="3-Carboxy-2-hydroxy-4-methylpentanoate" compartment="h" fbc:charge="-2" fbc:chemicalFormula="C7H10O5"/>
      <species boundaryCondition="false" constant="false" hasOnlySubstanceUnits="false" id="M_leu__L_h" name="L-Leucine" compartment="h" fbc:charge="0" fbc:chemicalFormula="C6H13NO2"/>
      <species boundaryCondition="false" constant="false" hasOnlySubstanceUnits="false" id="M_skm_h" name="Shikimate" compartment="h" fbc:charge="-1" fbc:chemicalFormula="C7H9O5"/>
      <species boundaryCondition="false" constant="false" hasOnlySubstanceUnits="false" id="M_Largn_h" name="L-Arogenate" compartment="h" fbc:charge="-1" fbc:chemicalFormula="C10H12NO5"/>
      <species boundaryCondition="false" constant="false" hasOnlySubstanceUnits="false" id="M_thbpt_c" name="Tetrahydrobiopterin" compartment="c" fbc:charge="0" fbc:chemicalFormula="C9H15N5O3"/>
      <species boundaryCondition="false" constant="false" hasOnlySubstanceUnits="false" id="M_hthbp_c" name="4a-Hydroxytetrahydrobiopterin" compartment="c" fbc:charge="0" fbc:chemicalFormula="C9H15N5O4"/>
      <species boundaryCondition="false" constant="false" hasOnlySubstanceUnits="false" id="M_hthbp_m" name="4a-Hydroxytetrahydrobiopterin" compartment="m" fbc:charge="0" fbc:chemicalFormula="C9H15N5O4"/>
      <species boundaryCondition="false" constant="false" hasOnlySubstanceUnits="false" id="M_dhbpt_m" name="Dihydrobiopterin" compartment="m" fbc:charge="0" fbc:chemicalFormula="C9H13N5O3"/>
      <species boundaryCondition="false" constant="false" hasOnlySubstanceUnits="false" id="M_thbpt_m" name="Tetrahydrobiopterin" compartment="m" fbc:charge="0" fbc:chemicalFormula="C9H15N5O3"/>
      <species boundaryCondition="false" constant="false" hasOnlySubstanceUnits="false" id="M_2cpr5p_c" name="1-(2-Carboxyphenylamino)-1-deoxy-D-ribulose 5-phosphate" compartment="c" fbc:charge="-3" fbc:chemicalFormula="C12H13NO9P"/>
      <species boundaryCondition="false" constant="false" hasOnlySubstanceUnits="false" id="M_indole_c" name="Indole" compartment="c" fbc:charge="0" fbc:chemicalFormula="C8H7N"/>
      <species boundaryCondition="false" constant="false" hasOnlySubstanceUnits="false" id="M_ahdt_c" name="7,8-Dihydroneopterin 3-triphosphate" compartment="c" fbc:charge="-4" fbc:chemicalFormula="C9H12N5O13P3"/>
      <species boundaryCondition="false" constant="false" hasOnlySubstanceUnits="false" id="M_6pthp_c" name="6-Pyruvoyltetrahydropterin" compartment="c" fbc:charge="0" fbc:chemicalFormula="C9H11N5O3"/>
      <species boundaryCondition="false" constant="false" hasOnlySubstanceUnits="false" id="M_pppi_c" name="Triphosphate" compartment="c" fbc:charge="-4" fbc:chemicalFormula="H1O10P3"/>
      <species boundaryCondition="false" constant="false" hasOnlySubstanceUnits="false" id="M_hdcea_h" name="(9Z)-hexadecenoate" compartment="h" fbc:charge="-1" fbc:chemicalFormula="C16H29O2"/>
      <species boundaryCondition="false" constant="false" hasOnlySubstanceUnits="false" id="M_ocdca_h" name="Octadecanoate (C18:0)" compartment="h" fbc:charge="-1" fbc:chemicalFormula="C18H35O2"/>
      <species boundaryCondition="false" constant="false" hasOnlySubstanceUnits="false" id="M_ocdcea_h" name="(9Z)-octadecenoic acid (C18:1)" compartment="h" fbc:charge="-1" fbc:chemicalFormula="C18H33O2"/>
      <species boundaryCondition="false" constant="false" hasOnlySubstanceUnits="false" id="M_btn_c" name="Biotin" compartment="c" fbc:charge="-1" fbc:chemicalFormula="C10H15N2O3S"/>
      <species boundaryCondition="false" constant="false" hasOnlySubstanceUnits="false" id="M_accp_c" name="Apo-[carboxylase]" compartment="c" fbc:charge="0" fbc:chemicalFormula="C7H13N3O2R2"/>
      <species boundaryCondition="false" constant="false" hasOnlySubstanceUnits="false" id="M_btnCCP_c" name="Holo-[carboxylase]" compartment="c" fbc:charge="0" fbc:chemicalFormula="C17H27N5O4SR2"/>
      <species boundaryCondition="false" constant="false" hasOnlySubstanceUnits="false" id="M_ttdca_c" name="Tetradecanoate (C14:0)" compartment="c" fbc:charge="-1" fbc:chemicalFormula="C14H27O2"/>
      <species boundaryCondition="false" constant="false" hasOnlySubstanceUnits="false" id="M_tdcoa_c" name="Tetradecanoyl-CoA (C14:0)" compartment="c" fbc:charge="-4" fbc:chemicalFormula="C35H58N7O17P3S"/>
      <species boundaryCondition="false" constant="false" hasOnlySubstanceUnits="false" id="M_hdcea_c" name="(9Z)-hexadecenoate" compartment="c" fbc:charge="-1" fbc:chemicalFormula="C16H29O2"/>
      <species boundaryCondition="false" constant="false" hasOnlySubstanceUnits="false" id="M_hdcoa_c" name="(9Z)-hexadecenoyl-CoA" compartment="c" fbc:charge="-4" fbc:chemicalFormula="C37H60N7O17P3S"/>
      <species boundaryCondition="false" constant="false" hasOnlySubstanceUnits="false" id="M_hd912ea_c" name="(9Z,12Z)-hexadecadienoate" compartment="c" fbc:charge="-1" fbc:chemicalFormula="C16H27O2"/>
      <species boundaryCondition="false" constant="false" hasOnlySubstanceUnits="false" id="M_hd912coa_c" name="(9Z,12Z)-hexadecadienyl-CoA" compartment="c" fbc:charge="-4" fbc:chemicalFormula="C37H58N7O17P3S"/>
      <species boundaryCondition="false" constant="false" hasOnlySubstanceUnits="false" id="M_hd6912ea_c" name="(6Z,9Z,12Z)-hexadecatrienoate (C16:3)" compartment="c" fbc:charge="-1" fbc:chemicalFormula="C16H25O2"/>
      <species boundaryCondition="false" constant="false" hasOnlySubstanceUnits="false" id="M_hd6912coa_c" name="(6Z,9Z,12Z)-hexadecatrienoyl-CoA (C16:3)" compartment="c" fbc:charge="-4" fbc:chemicalFormula="C37H56N7O17P3S"/>
      <species boundaryCondition="false" constant="false" hasOnlySubstanceUnits="false" id="M_etha_m" name="Ethanolamine" compartment="m" fbc:charge="1" fbc:chemicalFormula="C2H8NO"/>
      <species boundaryCondition="false" constant="false" hasOnlySubstanceUnits="false" id="M_methamp_c" name="N-Methylethanolamine phosphate" compartment="c" fbc:charge="-1" fbc:chemicalFormula="C3H9NO4P"/>
      <species boundaryCondition="false" constant="false" hasOnlySubstanceUnits="false" id="M_ethadmp_c" name="Phosphodimethylethanolamine" compartment="c" fbc:charge="-1" fbc:chemicalFormula="C4H11NO4P"/>
      <species boundaryCondition="false" constant="false" hasOnlySubstanceUnits="false" id="M_cholp_c" name="Choline phosphate" compartment="c" fbc:charge="-1" fbc:chemicalFormula="C5H13NO4P"/>
      <species boundaryCondition="false" constant="false" hasOnlySubstanceUnits="false" id="M_cdpchol_c" name="CDP-choline" compartment="c" fbc:charge="-1" fbc:chemicalFormula="C14H25N4O11P2"/>
      <species boundaryCondition="false" constant="false" hasOnlySubstanceUnits="false" id="M_inost_c" name="myo-Inositol" compartment="c" fbc:charge="0" fbc:chemicalFormula="C6H12O6"/>
      <species boundaryCondition="false" constant="false" hasOnlySubstanceUnits="false" id="M_mi3p__D_h" name="1D-myo-Inositol 3-phosphate" compartment="h" fbc:charge="-2" fbc:chemicalFormula="C6H11O9P"/>
      <species boundaryCondition="false" constant="false" hasOnlySubstanceUnits="false" id="M_inost_h" name="myo-Inositol" compartment="h" fbc:charge="0" fbc:chemicalFormula="C6H12O6"/>
      <species boundaryCondition="false" constant="false" hasOnlySubstanceUnits="false" id="M_mi3p__D_m" name="1D-myo-Inositol 3-phosphate" compartment="m" fbc:charge="-2" fbc:chemicalFormula="C6H11O9P"/>
      <species boundaryCondition="false" constant="false" hasOnlySubstanceUnits="false" id="M_inost_m" name="myo-Inositol" compartment="m" fbc:charge="0" fbc:chemicalFormula="C6H12O6"/>
      <species boundaryCondition="false" constant="false" hasOnlySubstanceUnits="false" id="M_utp_h" name="UTP" compartment="h" fbc:charge="-4" fbc:chemicalFormula="C9H11N2O15P3"/>
      <species boundaryCondition="false" constant="false" hasOnlySubstanceUnits="false" id="M_ficytb5_c" name="Ferricytochrome b5" compartment="c" fbc:charge="1" fbc:chemicalFormula="C42H44FeN8O8S2R4"/>
      <species boundaryCondition="false" constant="false" hasOnlySubstanceUnits="false" id="M_focytb5_c" name="Ferrocytochrome b5" compartment="c" fbc:charge="0" fbc:chemicalFormula="C42H44FeN8O8S2R4"/>
      <species boundaryCondition="false" constant="false" hasOnlySubstanceUnits="false" id="M_ficytb5_m" name="Ferricytochrome b5" compartment="m" fbc:charge="-1" fbc:chemicalFormula="C34H32FeN4O4R4"/>
      <species boundaryCondition="false" constant="false" hasOnlySubstanceUnits="false" id="M_focytb5_m" name="Ferrocytochrome b5" compartment="m" fbc:charge="-2" fbc:chemicalFormula="C34H32FeN4O4R4"/>
      <species boundaryCondition="false" constant="false" hasOnlySubstanceUnits="false" id="M_tmndnc_c" name="(5Z,8Z,11Z,14Z,17Z)-eicosapentaenoic acid" compartment="c" fbc:charge="-1" fbc:chemicalFormula="C20H29O2"/>
      <species boundaryCondition="false" constant="false" hasOnlySubstanceUnits="false" id="M_tmndnccoa_c" name="(5Z,8Z,11Z,14Z,17Z)-eicosapentaenoyl-CoA" compartment="c" fbc:charge="-4" fbc:chemicalFormula="C41H60N7O17P3S"/>
      <species boundaryCondition="false" constant="false" hasOnlySubstanceUnits="false" id="M_crvnc_c" name="(4Z,7Z,10Z,13Z,16Z,19Z)-docosahexaenoate" compartment="c" fbc:charge="-1" fbc:chemicalFormula="C22H31O2"/>
      <species boundaryCondition="false" constant="false" hasOnlySubstanceUnits="false" id="M_c226coa_c" name="(4Z,7Z,10Z,13Z,16Z,19Z)-docosahexaenoyl-CoA" compartment="c" fbc:charge="-4" fbc:chemicalFormula="C43H62N7O17P3S"/>
      <species boundaryCondition="false" constant="false" hasOnlySubstanceUnits="false" id="M_1hdec9eg3p_c" name="1-9-Hexadecenoyl-sn-glycerol-3-phosphate" compartment="c" fbc:charge="-2" fbc:chemicalFormula="C19H35O7P"/>
      <species boundaryCondition="false" constant="false" hasOnlySubstanceUnits="false" id="M_1odec9eg3p_c" name="1-9-Octadecenoyl-sn-glycerol-3-phosphate" compartment="c" fbc:charge="-2" fbc:chemicalFormula="C21H39O7P"/>
      <species boundaryCondition="false" constant="false" hasOnlySubstanceUnits="false" id="M_1eicos58111417eg3p_c" name="1-(5Z,8Z,11Z,14Z,17Z)-Eicosapentaenoyl-sn-glycerol-3-phosphate" compartment="c" fbc:charge="-2" fbc:chemicalFormula="C23H35O7P"/>
      <species boundaryCondition="false" constant="false" hasOnlySubstanceUnits="false" id="M_1docos4710131619eg3p_c" name="1-4,7,10,13,16,19-Docosahexaenoyl-sn-glycerol-3-phosphate" compartment="c" fbc:charge="-2" fbc:chemicalFormula="C25H37O7P"/>
      <species boundaryCondition="false" constant="false" hasOnlySubstanceUnits="false" id="M_pa1619Z140_c" name="1-9-hexadecenoyl-2-tetradecanoyl-sn-glycerol-3-phosphate" compartment="c" fbc:charge="-2" fbc:chemicalFormula="C33H61O8P"/>
      <species boundaryCondition="false" constant="false" hasOnlySubstanceUnits="false" id="M_pa1619Z160_c" name="1-9-hexadecenoyl-2-hexadecanoyl-sn-glycerol-3-phosphate" compartment="c" fbc:charge="-2" fbc:chemicalFormula="C35H65O8P"/>
      <species boundaryCondition="false" constant="false" hasOnlySubstanceUnits="false" id="M_pa161_c" name="1-9-hexadecenoyl-2-9-hexadecenoyl-sn-glycerol-3-phosphate" compartment="c" fbc:charge="-2" fbc:chemicalFormula="C35H63O8P"/>
      <species boundaryCondition="false" constant="false" hasOnlySubstanceUnits="false" id="M_pa1619Z180_c" name="1-9-hexadecenoyl-2-octadecanoyl-sn-glycerol-3-phosphate" compartment="c" fbc:charge="-2" fbc:chemicalFormula="C37H69O8P"/>
      <species boundaryCondition="false" constant="false" hasOnlySubstanceUnits="false" id="M_pa1619Z1819Z_c" name="1-9-hexadecenoyl-2-9-octadecenoyl-sn-glycerol-3-phosphate" compartment="c" fbc:charge="-2" fbc:chemicalFormula="C37H67O8P"/>
      <species boundaryCondition="false" constant="false" hasOnlySubstanceUnits="false" id="M_pa1619Z205n3_c" name="1-9-hexadecenoyl-2-5,8,11,14,17-eicosapentaenoyl-sn-glycerol-3-phosphate" compartment="c" fbc:charge="-2" fbc:chemicalFormula="C39H63O8P"/>
      <species boundaryCondition="false" constant="false" hasOnlySubstanceUnits="false" id="M_pa1619Z226n3_c" name="1-9-hexadecenoyl-2-4,7,10,13,16,19-docosahexaenoyl-sn-glycerol-3-phosphate" compartment="c" fbc:charge="-2" fbc:chemicalFormula="C41H65O8P"/>
      <species boundaryCondition="false" constant="false" hasOnlySubstanceUnits="false" id="M_pa1819Z140_c" name="1-9-octadecenoyl-2-tetradecanoyl-sn-glycerol-3-phosphate" compartment="c" fbc:charge="-2" fbc:chemicalFormula="C35H65O8P"/>
      <species boundaryCondition="false" constant="false" hasOnlySubstanceUnits="false" id="M_pa1819Z160_c" name="1-9-octadecenoyl-2-hexadecanoyl-sn-glycerol-3-phosphate" compartment="c" fbc:charge="-2" fbc:chemicalFormula="C37H69O8P"/>
      <species boundaryCondition="false" constant="false" hasOnlySubstanceUnits="false" id="M_pa1819Z1619Z_c" name="1-9-octadecenoyl-2-9-hexadecenoyl-sn-glycerol-3-phosphate" compartment="c" fbc:charge="-2" fbc:chemicalFormula="C37H67O8P"/>
      <species boundaryCondition="false" constant="false" hasOnlySubstanceUnits="false" id="M_pa1819Z180_c" name="1-9-octadecenoyl-2-octadecanoyl-sn-glycerol-3-phosphate" compartment="c" fbc:charge="-2" fbc:chemicalFormula="C39H73O8P"/>
      <species boundaryCondition="false" constant="false" hasOnlySubstanceUnits="false" id="M_pa181_9_c" name="1-9-octadecenoyl-2-9-octadecenoyl-sn-glycerol-3-phosphate" compartment="c" fbc:charge="-2" fbc:chemicalFormula="C39H71O8P"/>
      <species boundaryCondition="false" constant="false" hasOnlySubstanceUnits="false" id="M_pa1819Z205n3_c" name="1-9-octadecenoyl-2-5,8,11,14,17-eicosapentaenoyl-sn-glycerol-3-phosphate" compartment="c" fbc:charge="-2" fbc:chemicalFormula="C41H67O8P"/>
      <species boundaryCondition="false" constant="false" hasOnlySubstanceUnits="false" id="M_pa1819Z226n3_c" name="1-9-octadecenoyl-2-4,7,10,13,16,19-docosahexaenoyl-sn-glycerol-3-phosphate" compartment="c" fbc:charge="-2" fbc:chemicalFormula="C43H69O8P"/>
      <species boundaryCondition="false" constant="false" hasOnlySubstanceUnits="false" id="M_pa205n3140_c" name="1-5,8,11,14,17-eicosapentaenoyl-2-tetradecanoyl-sn-glycerol-3-phosphate" compartment="c" fbc:charge="-2" fbc:chemicalFormula="C37H61O8P"/>
      <species boundaryCondition="false" constant="false" hasOnlySubstanceUnits="false" id="M_pa205n3160_c" name="1-5,8,11,14,17-eicosapentaenoyl-2-hexadecanoyl-sn-glycerol-3-phosphate" compartment="c" fbc:charge="-2" fbc:chemicalFormula="C39H65O8P"/>
      <species boundaryCondition="false" constant="false" hasOnlySubstanceUnits="false" id="M_pa205n31619Z_c" name="1-5,8,11,14,17-eicosapentaenoyl-2-9-hexadecenoyl-sn-glycerol-3-phosphate" compartment="c" fbc:charge="-2" fbc:chemicalFormula="C39H63O8P"/>
      <species boundaryCondition="false" constant="false" hasOnlySubstanceUnits="false" id="M_pa205n3180_c" name="1-5,8,11,14,17-eicosapentaenoyl-2-octadecanoyl-sn-glycerol-3-phosphate" compartment="c" fbc:charge="-2" fbc:chemicalFormula="C41H69O8P"/>
      <species boundaryCondition="false" constant="false" hasOnlySubstanceUnits="false" id="M_pa205n31819Z_c" name="1-5,8,11,14,17-eicosapentaenoyl-2-9-octadecenoyl-sn-glycerol-3-phosphate" compartment="c" fbc:charge="-2" fbc:chemicalFormula="C41H67O8P"/>
      <species boundaryCondition="false" constant="false" hasOnlySubstanceUnits="false" id="M_pa205n3_c" name="1-5,8,11,14,17-eicosapentaenoyl-2-5,8,11,14,17-eicosapentaenoyl-sn-glycerol-3-phosphate" compartment="c" fbc:charge="-2" fbc:chemicalFormula="C43H63O8P"/>
      <species boundaryCondition="false" constant="false" hasOnlySubstanceUnits="false" id="M_pa205n3226n3_c" name="1-5,8,11,14,17-eicosapentaenoyl-2-4,7,10,13,16,19-docosahexaenoyl-sn-glycerol-3-phosphate" compartment="c" fbc:charge="-2" fbc:chemicalFormula="C45H65O8P"/>
      <species boundaryCondition="false" constant="false" hasOnlySubstanceUnits="false" id="M_pa226n3140_c" name="1-4,7,10,13,16,19-docosahexaenoyl-2-tetradecanoyl-sn-glycerol-3-phosphate" compartment="c" fbc:charge="-2" fbc:chemicalFormula="C39H63O8P"/>
      <species boundaryCondition="false" constant="false" hasOnlySubstanceUnits="false" id="M_pa226n3160_c" name="1-4,7,10,13,16,19-docosahexaenoyl-2-hexadecanoyl-sn-glycerol-3-phosphate" compartment="c" fbc:charge="-2" fbc:chemicalFormula="C41H67O8P"/>
      <species boundaryCondition="false" constant="false" hasOnlySubstanceUnits="false" id="M_pa226n31619Z_c" name="1-4,7,10,13,16,19-docosahexaenoyl-2-9-hexadecenoyl-sn-glycerol-3-phosphate" compartment="c" fbc:charge="-2" fbc:chemicalFormula="C41H65O8P"/>
      <species boundaryCondition="false" constant="false" hasOnlySubstanceUnits="false" id="M_pa226n3180_c" name="1-4,7,10,13,16,19-docosahexaenoyl-2-octadecanoyl-sn-glycerol-3-phosphate" compartment="c" fbc:charge="-2" fbc:chemicalFormula="C43H71O8P"/>
      <species boundaryCondition="false" constant="false" hasOnlySubstanceUnits="false" id="M_pa226n31819Z_c" name="1-4,7,10,13,16,19-docosahexaenoyl-2-9-octadecenoyl-sn-glycerol-3-phosphate" compartment="c" fbc:charge="-2" fbc:chemicalFormula="C43H69O8P"/>
      <species boundaryCondition="false" constant="false" hasOnlySubstanceUnits="false" id="M_pa226n3205n3_c" name="1-4,7,10,13,16,19-docosahexaenoyl-2-5,8,11,14,17-eicosapentaenoyl-sn-glycerol-3-phosphate" compartment="c" fbc:charge="-2" fbc:chemicalFormula="C45H65O8P"/>
      <species boundaryCondition="false" constant="false" hasOnlySubstanceUnits="false" id="M_pa226n3_c" name="1-4,7,10,13,16,19-docosahexaenoyl-2-4,7,10,13,16,19-docosahexaenoyl-sn-glycerol-3-phosphate" compartment="c" fbc:charge="-2" fbc:chemicalFormula="C47H67O8P"/>
      <species boundaryCondition="false" constant="false" hasOnlySubstanceUnits="false" id="M_12dgr1619Z160_c" name="1,2-Diacyl-sn-glycerol(16:1(9Z)/16:0)" compartment="c" fbc:charge="0" fbc:chemicalFormula="C35H66O5"/>
      <species boundaryCondition="false" constant="false" hasOnlySubstanceUnits="false" id="M_12dgr161_c" name="1,2-Diacyl-sn-glycerol(16:1(9Z)/16:1(9Z))" compartment="c" fbc:charge="0" fbc:chemicalFormula="C35H64O5"/>
      <species boundaryCondition="false" constant="false" hasOnlySubstanceUnits="false" id="M_12dgr1619Z180_c" name="1,2-Diacyl-sn-glycerol(16:1(9Z)/18:0)" compartment="c" fbc:charge="0" fbc:chemicalFormula="C37H70O5"/>
      <species boundaryCondition="false" constant="false" hasOnlySubstanceUnits="false" id="M_12dgr1619Z1819Z_c" name="1,2-Diacyl-sn-glycerol(16:1(9Z)/18:1(9Z))" compartment="c" fbc:charge="0" fbc:chemicalFormula="C37H68O5"/>
      <species boundaryCondition="false" constant="false" hasOnlySubstanceUnits="false" id="M_12dgr1619Z205n3_c" name="1,2-Diacyl-sn-glycerol(16:1(9Z)/20:5(5Z,8Z,11Z,14Z,17Z))" compartment="c" fbc:charge="0" fbc:chemicalFormula="C39H64O5"/>
      <species boundaryCondition="false" constant="false" hasOnlySubstanceUnits="false" id="M_12dgr1619Z226n3_c" name="1,2-Diacyl-sn-glycerol(16:1(9Z)/22:6(4Z,7Z,10Z,13Z,16Z,19Z))" compartment="c" fbc:charge="0" fbc:chemicalFormula="C41H66O5"/>
      <species boundaryCondition="false" constant="false" hasOnlySubstanceUnits="false" id="M_12dgr1819Z160_c" name="1,2-Diacyl-sn-glycerol(18:1(9Z)/16:0)" compartment="c" fbc:charge="0" fbc:chemicalFormula="C37H70O5"/>
      <species boundaryCondition="false" constant="false" hasOnlySubstanceUnits="false" id="M_12dgr1819Z1619Z_c" name="1,2-Diacyl-sn-glycerol(18:1(9Z)/16:1(9Z))" compartment="c" fbc:charge="0" fbc:chemicalFormula="C37H68O5"/>
      <species boundaryCondition="false" constant="false" hasOnlySubstanceUnits="false" id="M_12dgr1819Z180_c" name="1,2-Diacyl-sn-glycerol(18:1(9Z)/18:0)" compartment="c" fbc:charge="0" fbc:chemicalFormula="C39H74O5"/>
      <species boundaryCondition="false" constant="false" hasOnlySubstanceUnits="false" id="M_12dgr181_9_c" name="1,2-Diacyl-sn-glycerol(18:1(9Z)/18:1(9Z))" compartment="c" fbc:charge="0" fbc:chemicalFormula="C39H72O5"/>
      <species boundaryCondition="false" constant="false" hasOnlySubstanceUnits="false" id="M_12dgr1819Z205n3_c" name="1,2-Diacyl-sn-glycerol(18:1(9Z)/20:5(5Z,8Z,11Z,14Z,17Z))" compartment="c" fbc:charge="0" fbc:chemicalFormula="C41H68O5"/>
      <species boundaryCondition="false" constant="false" hasOnlySubstanceUnits="false" id="M_12dgr1819Z226n3_c" name="1,2-Diacyl-sn-glycerol(18:1(9Z)/22:6(4Z,7Z,10Z,13Z,16Z,19Z))" compartment="c" fbc:charge="0" fbc:chemicalFormula="C43H70O5"/>
      <species boundaryCondition="false" constant="false" hasOnlySubstanceUnits="false" id="M_12dgr205n3160_c" name="1,2-Diacyl-sn-glycerol(20:5(5Z,8Z,11Z,14Z,17Z)/16:0)" compartment="c" fbc:charge="0" fbc:chemicalFormula="C39H66O5"/>
      <species boundaryCondition="false" constant="false" hasOnlySubstanceUnits="false" id="M_12dgr205n31619Z_c" name="1,2-Diacyl-sn-glycerol(20:5(5Z,8Z,11Z,14Z,17Z)/16:1(9Z))" compartment="c" fbc:charge="0" fbc:chemicalFormula="C39H64O5"/>
      <species boundaryCondition="false" constant="false" hasOnlySubstanceUnits="false" id="M_12dgr205n3180_c" name="1,2-Diacyl-sn-glycerol(20:5(5Z,8Z,11Z,14Z,17Z)/18:0)" compartment="c" fbc:charge="0" fbc:chemicalFormula="C41H70O5"/>
      <species boundaryCondition="false" constant="false" hasOnlySubstanceUnits="false" id="M_12dgr205n31819Z_c" name="1,2-Diacyl-sn-glycerol(20:5(5Z,8Z,11Z,14Z,17Z)/18:1(9Z))" compartment="c" fbc:charge="0" fbc:chemicalFormula="C41H68O5"/>
      <species boundaryCondition="false" constant="false" hasOnlySubstanceUnits="false" id="M_12dgr205n3_c" name="1,2-Diacyl-sn-glycerol(20:5(5Z,8Z,11Z,14Z,17Z)/20:5(5Z,8Z,11Z,14Z,17Z))" compartment="c" fbc:charge="0" fbc:chemicalFormula="C43H64O5"/>
      <species boundaryCondition="false" constant="false" hasOnlySubstanceUnits="false" id="M_12dgr205n3226n3_c" name="1,2-Diacyl-sn-glycerol(20:5(5Z,8Z,11Z,14Z,17Z)/22:6(4Z,7Z,10Z,13Z,16Z,19Z))" compartment="c" fbc:charge="0" fbc:chemicalFormula="C45H66O5"/>
      <species boundaryCondition="false" constant="false" hasOnlySubstanceUnits="false" id="M_12dgr226n3160_c" name="1,2-Diacyl-sn-glycerol(22:6(4Z,7Z,10Z,13Z,16Z,19Z)/16:0)" compartment="c" fbc:charge="0" fbc:chemicalFormula="C41H68O5"/>
      <species boundaryCondition="false" constant="false" hasOnlySubstanceUnits="false" id="M_12dgr226n31619Z_c" name="1,2-Diacyl-sn-glycerol(22:6(4Z,7Z,10Z,13Z,16Z,19Z)/16:1(9Z))" compartment="c" fbc:charge="0" fbc:chemicalFormula="C41H66O5"/>
      <species boundaryCondition="false" constant="false" hasOnlySubstanceUnits="false" id="M_12dgr226n3180_c" name="1,2-Diacyl-sn-glycerol(22:6(4Z,7Z,10Z,13Z,16Z,19Z)/18:0)" compartment="c" fbc:charge="0" fbc:chemicalFormula="C43H72O5"/>
      <species boundaryCondition="false" constant="false" hasOnlySubstanceUnits="false" id="M_12dgr226n31819Z_c" name="1,2-Diacyl-sn-glycerol(22:6(4Z,7Z,10Z,13Z,16Z,19Z)/18:1(9Z))" compartment="c" fbc:charge="0" fbc:chemicalFormula="C43H70O5"/>
      <species boundaryCondition="false" constant="false" hasOnlySubstanceUnits="false" id="M_12dgr226n3205n3_c" name="1,2-Diacyl-sn-glycerol(22:6(4Z,7Z,10Z,13Z,16Z,19Z)/20:5(5Z,8Z,11Z,14Z,17Z))" compartment="c" fbc:charge="0" fbc:chemicalFormula="C45H66O5"/>
      <species boundaryCondition="false" constant="false" hasOnlySubstanceUnits="false" id="M_12dgr226n3_c" name="1,2-Diacyl-sn-glycerol(22:6(4Z,7Z,10Z,13Z,16Z,19Z)/22:6(4Z,7Z,10Z,13Z,16Z,19Z))" compartment="c" fbc:charge="0" fbc:chemicalFormula="C47H68O5"/>
      <species boundaryCondition="false" constant="false" hasOnlySubstanceUnits="false" id="M_pc1619Z160_c" name="Phosphatidylcholine(16:1(9Z)/16:0)" compartment="c" fbc:charge="0" fbc:chemicalFormula="C40H78NO8P"/>
      <species boundaryCondition="false" constant="false" hasOnlySubstanceUnits="false" id="M_pc161_c" name="Phosphatidylcholine(16:1(9Z)/16:1(9Z))" compartment="c" fbc:charge="0" fbc:chemicalFormula="C40H76NO8P"/>
      <species boundaryCondition="false" constant="false" hasOnlySubstanceUnits="false" id="M_pc1619Z180_c" name="Phosphatidylcholine(16:1(9Z)/18:0)" compartment="c" fbc:charge="0" fbc:chemicalFormula="C42H82NO8P"/>
      <species boundaryCondition="false" constant="false" hasOnlySubstanceUnits="false" id="M_pc1619Z1819Z_c" name="Phosphatidylcholine(16:1(9Z)/18:1(9Z))" compartment="c" fbc:charge="0" fbc:chemicalFormula="C42H80NO8P"/>
      <species boundaryCondition="false" constant="false" hasOnlySubstanceUnits="false" id="M_pc1619Z205n3_c" name="Phosphatidylcholine(16:1(9Z)/20:5(5Z,8Z,11Z,14Z,17Z))" compartment="c" fbc:charge="0" fbc:chemicalFormula="C44H76NO8P"/>
      <species boundaryCondition="false" constant="false" hasOnlySubstanceUnits="false" id="M_pc1619Z226n3_c" name="Phosphatidylcholine(16:1(9Z)/22:6(4Z,7Z,10Z,13Z,16Z,19Z))" compartment="c" fbc:charge="0" fbc:chemicalFormula="C46H78NO8P"/>
      <species boundaryCondition="false" constant="false" hasOnlySubstanceUnits="false" id="M_pc205n3160_c" name="Phosphatidylcholine(20:5(5Z,8Z,11Z,14Z,17Z)/16:0)" compartment="c" fbc:charge="0" fbc:chemicalFormula="C44H78NO8P"/>
      <species boundaryCondition="false" constant="false" hasOnlySubstanceUnits="false" id="M_pc205n31619Z_c" name="Phosphatidylcholine(20:5(5Z,8Z,11Z,14Z,17Z)/16:1(9Z))" compartment="c" fbc:charge="0" fbc:chemicalFormula="C44H76NO8P"/>
      <species boundaryCondition="false" constant="false" hasOnlySubstanceUnits="false" id="M_pc205n3180_c" name="Phosphatidylcholine(20:5(5Z,8Z,11Z,14Z,17Z)/18:0)" compartment="c" fbc:charge="0" fbc:chemicalFormula="C46H82NO8P"/>
      <species boundaryCondition="false" constant="false" hasOnlySubstanceUnits="false" id="M_pc205n31819Z_c" name="Phosphatidylcholine(20:5(5Z,8Z,11Z,14Z,17Z)/18:1(9Z))" compartment="c" fbc:charge="0" fbc:chemicalFormula="C46H80NO8P"/>
      <species boundaryCondition="false" constant="false" hasOnlySubstanceUnits="false" id="M_pc205n3_c" name="Phosphatidylcholine(20:5(5Z,8Z,11Z,14Z,17Z)/20:5(5Z,8Z,11Z,14Z,17Z))" compartment="c" fbc:charge="0" fbc:chemicalFormula="C48H76NO8P"/>
      <species boundaryCondition="false" constant="false" hasOnlySubstanceUnits="false" id="M_pc205n3226n3_c" name="Phosphatidylcholine(20:5(5Z,8Z,11Z,14Z,17Z)/22:6(4Z,7Z,10Z,13Z,16Z,19Z))" compartment="c" fbc:charge="0" fbc:chemicalFormula="C50H78NO8P"/>
      <species boundaryCondition="false" constant="false" hasOnlySubstanceUnits="false" id="M_pc1619Z182n6_c" name="Phosphatidylcholine(16:1(9Z)/18:2(9Z,12Z))" compartment="c" fbc:charge="0" fbc:chemicalFormula="C42H78NO8P"/>
      <species boundaryCondition="false" constant="false" hasOnlySubstanceUnits="false" id="M_pc182_9_12_c" name="Phosphatidylcholine(18:2(9Z,12Z)/18:2(9Z,12Z))" compartment="c" fbc:charge="0" fbc:chemicalFormula="C44H80NO8P"/>
      <species boundaryCondition="false" constant="false" hasOnlySubstanceUnits="false" id="M_pc205n3182n6_c" name="Phosphatidylcholine(20:5(5Z,8Z,11Z,14Z,17Z)/18:2(9Z,12Z))" compartment="c" fbc:charge="0" fbc:chemicalFormula="C46H78NO8P"/>
      <species boundaryCondition="false" constant="false" hasOnlySubstanceUnits="false" id="M_pc1619Z183n6_c" name="Phosphatidylcholine(16:1(9Z)/18:3(6Z,9Z,12Z))" compartment="c" fbc:charge="0" fbc:chemicalFormula="C42H76NO8P"/>
      <species boundaryCondition="false" constant="false" hasOnlySubstanceUnits="false" id="M_pc205n3183n6_c" name="Phosphatidylcholine(20:5(5Z,8Z,11Z,14Z,17Z)/18:3(6Z,9Z,12Z))" compartment="c" fbc:charge="0" fbc:chemicalFormula="C46H76NO8P"/>
      <species boundaryCondition="false" constant="false" hasOnlySubstanceUnits="false" id="M_pc1619Z183n3_c" name="Phosphatidylcholine(16:1(9Z)/18:3(9Z,12Z,15Z))" compartment="c" fbc:charge="0" fbc:chemicalFormula="C42H76NO8P"/>
      <species boundaryCondition="false" constant="false" hasOnlySubstanceUnits="false" id="M_pc205n3183n3_c" name="Phosphatidylcholine(20:5(5Z,8Z,11Z,14Z,17Z)/18:3(9Z,12Z,15Z))" compartment="c" fbc:charge="0" fbc:chemicalFormula="C46H76NO8P"/>
      <species boundaryCondition="false" constant="false" hasOnlySubstanceUnits="false" id="M_pc1619Z184n3_c" name="Phosphatidylcholine(16:1(9Z)/18:4(6Z,9Z,12Z,15Z))" compartment="c" fbc:charge="0" fbc:chemicalFormula="C42H74NO8P"/>
      <species boundaryCondition="false" constant="false" hasOnlySubstanceUnits="false" id="M_pc205n3184n3_c" name="Phosphatidylcholine(20:5(5Z,8Z,11Z,14Z,17Z)/18:4(6Z,9Z,12Z,15Z))" compartment="c" fbc:charge="0" fbc:chemicalFormula="C46H74NO8P"/>
      <species boundaryCondition="false" constant="false" hasOnlySubstanceUnits="false" id="M_ttdca_h" name="Tetradecanoate (C14:0)" compartment="h" fbc:charge="-1" fbc:chemicalFormula="C14H27O2"/>
      <species boundaryCondition="false" constant="false" hasOnlySubstanceUnits="false" id="M_tmndnc_h" name="(5Z,8Z,11Z,14Z,17Z)-eicosapentaenoic acid" compartment="h" fbc:charge="-1" fbc:chemicalFormula="C20H29O2"/>
      <species boundaryCondition="false" constant="false" hasOnlySubstanceUnits="false" id="M_hd6912ea_h" name="(6Z,9Z,12Z)-hexadecatrienoate (C16:3)" compartment="h" fbc:charge="-1" fbc:chemicalFormula="C16H25O2"/>
      <species boundaryCondition="false" constant="false" hasOnlySubstanceUnits="false" id="M_hd691215ea_h" name="(6Z,9Z,12Z,15Z)-hexadecatetraenoate (C16:4)" compartment="h" fbc:charge="-1" fbc:chemicalFormula="C16H23O2"/>
      <species boundaryCondition="false" constant="false" hasOnlySubstanceUnits="false" id="M_hd691215ea_c" name="(6Z,9Z,12Z,15Z)- hexadecatetraenoate (C16:4)" compartment="c" fbc:charge="-1" fbc:chemicalFormula="C16H23O2"/>
      <species boundaryCondition="false" constant="false" hasOnlySubstanceUnits="false" id="M_strdnc_c" name="(6Z,9Z,12Z,15Z)-octadecatetraenoate" compartment="c" fbc:charge="-1" fbc:chemicalFormula="C18H27O2"/>
      <species boundaryCondition="false" constant="false" hasOnlySubstanceUnits="false" id="M_strdnccoa_c" name="(6Z,9Z,12Z,15Z)-octadecatetraenoyl-CoA" compartment="c" fbc:charge="-4" fbc:chemicalFormula="C39H58N7O17P3S"/>
      <species boundaryCondition="false" constant="false" hasOnlySubstanceUnits="false" id="M_arach_c" name="Eicosanoate (C20:0)" compartment="c" fbc:charge="-1" fbc:chemicalFormula="C20H39O2"/>
      <species boundaryCondition="false" constant="false" hasOnlySubstanceUnits="false" id="M_arachcoa_c" name="Eicosanoyl-CoA" compartment="c" fbc:charge="-4" fbc:chemicalFormula="C41H70N7O17P3S"/>
      <species boundaryCondition="false" constant="false" hasOnlySubstanceUnits="false" id="M_behen_c" name="Docosanoate (C22:0)" compartment="c" fbc:charge="-1" fbc:chemicalFormula="C22H43O2"/>
      <species boundaryCondition="false" constant="false" hasOnlySubstanceUnits="false" id="M_behencoa_c" name="Docosanoyl-CoA" compartment="c" fbc:charge="-4" fbc:chemicalFormula="C43H74N7O17P3S"/>
      <species boundaryCondition="false" constant="false" hasOnlySubstanceUnits="false" id="M_lgnc_c" name="Tetracosanoate (C24:0)" compartment="c" fbc:charge="-1" fbc:chemicalFormula="C24H47O2"/>
      <species boundaryCondition="false" constant="false" hasOnlySubstanceUnits="false" id="M_lgnccoa_c" name="Tetracosanoyl-CoA" compartment="c" fbc:charge="-4" fbc:chemicalFormula="C45H78N7O17P3S"/>
      <species boundaryCondition="false" constant="false" hasOnlySubstanceUnits="false" id="M_1agpc161_c" name="1-16:1(9Z)-2-lysophosphatidylcholine" compartment="c" fbc:charge="0" fbc:chemicalFormula="C24H48NO7P"/>
      <species boundaryCondition="false" constant="false" hasOnlySubstanceUnits="false" id="M_1agpc182_c" name="1-18:2(9Z,12Z)-2-lysophosphatidylcholine" compartment="c" fbc:charge="0" fbc:chemicalFormula="C26H50NO7P"/>
      <species boundaryCondition="false" constant="false" hasOnlySubstanceUnits="false" id="M_1agpc205_c" name="1-20:5(5Z,8Z,11Z,14Z,17Z)-2-lysophosphatidylcholine" compartment="c" fbc:charge="0" fbc:chemicalFormula="C28H48NO7P"/>
      <species boundaryCondition="false" constant="false" hasOnlySubstanceUnits="false" id="M_3oeicoscoa_c" name="3-oxo-eicosanoyl-CoA" compartment="c" fbc:charge="-4" fbc:chemicalFormula="C41H68N7O18P3S"/>
      <species boundaryCondition="false" constant="false" hasOnlySubstanceUnits="false" id="M_3heicoscoa_c" name="3-hydroxyeicosanoyl-CoA" compartment="c" fbc:charge="-4" fbc:chemicalFormula="C41H70N7O18P3S"/>
      <species boundaryCondition="false" constant="false" hasOnlySubstanceUnits="false" id="M_eicos2coa_c" name="(2E)-eicosenoyl-CoA" compartment="c" fbc:charge="-4" fbc:chemicalFormula="C41H68N7O17P3S"/>
      <species boundaryCondition="false" constant="false" hasOnlySubstanceUnits="false" id="M_3odocoscoa_c" name="3-oxo-docosanoyl-CoA" compartment="c" fbc:charge="-4" fbc:chemicalFormula="C43H72N7O18P3S"/>
      <species boundaryCondition="false" constant="false" hasOnlySubstanceUnits="false" id="M_3hdcscoa_c" name="3-hydroxydocosanoyl-CoA" compartment="c" fbc:charge="-4" fbc:chemicalFormula="C43H74N7O18P3S"/>
      <species boundaryCondition="false" constant="false" hasOnlySubstanceUnits="false" id="M_docos2coa_c" name="(2E)-docosenoyl-CoA" compartment="c" fbc:charge="-4" fbc:chemicalFormula="C43H72N7O17P3S"/>
      <species boundaryCondition="false" constant="false" hasOnlySubstanceUnits="false" id="M_3ottccoa_c" name="3-oxo-tetracosanoyl-CoA" compartment="c" fbc:charge="-4" fbc:chemicalFormula="C45H76N7O18P3S"/>
      <species boundaryCondition="false" constant="false" hasOnlySubstanceUnits="false" id="M_3httccoa_c" name="3-hydroxytetracosanoyl-CoA" compartment="c" fbc:charge="-4" fbc:chemicalFormula="C45H78N7O18P3S"/>
      <species boundaryCondition="false" constant="false" hasOnlySubstanceUnits="false" id="M_ttc2coa_c" name="(2E)-tetracosenoyl-CoA" compartment="c" fbc:charge="-4" fbc:chemicalFormula="C45H76N7O17P3S"/>
      <species boundaryCondition="false" constant="false" hasOnlySubstanceUnits="false" id="M_eicos8111417coa_c" name="(8Z,11Z,14Z,17Z)-eicosatetraenoyl-CoA" compartment="c" fbc:charge="-4" fbc:chemicalFormula="C41H62N7O17P3S"/>
      <species boundaryCondition="false" constant="false" hasOnlySubstanceUnits="false" id="M_dlnlcgcoa_c" name="(8Z,11Z,14Z)-eicosatrienoyl-CoA" compartment="c" fbc:charge="-4" fbc:chemicalFormula="C41H64N7O17P3S"/>
      <species boundaryCondition="false" constant="false" hasOnlySubstanceUnits="false" id="M_pc1619Z203n3_c" name="Phosphatidylcholine(16:1(9Z)/20:4(8Z,11Z,14Z,17Z))" compartment="c" fbc:charge="0" fbc:chemicalFormula="C44H78NO8P"/>
      <species boundaryCondition="false" constant="false" hasOnlySubstanceUnits="false" id="M_pc1619Z203n6_c" name="Phosphatidylcholine(16:1(9Z)/20:3(8Z,11Z,14Z))" compartment="c" fbc:charge="0" fbc:chemicalFormula="C44H80NO8P"/>
      <species boundaryCondition="false" constant="false" hasOnlySubstanceUnits="false" id="M_pc205n3203n3_c" name="Phosphatidylcholine(20:5(5Z,8Z,11Z,14Z,17Z)/20:4(8Z,11Z,14Z,17Z))" compartment="c" fbc:charge="0" fbc:chemicalFormula="C48H78NO8P"/>
      <species boundaryCondition="false" constant="false" hasOnlySubstanceUnits="false" id="M_pc205n3203n6_c" name="Phosphatidylcholine(20:5(5Z,8Z,11Z,14Z,17Z)/20:3(8Z,11Z,14Z))" compartment="c" fbc:charge="0" fbc:chemicalFormula="C48H80NO8P"/>
      <species boundaryCondition="false" constant="false" hasOnlySubstanceUnits="false" id="M_pc1619Z204n6_c" name="Phosphatidylcholine(16:1(9Z)/20:4(5Z,8Z,11Z,14Z))" compartment="c" fbc:charge="0" fbc:chemicalFormula="C44H78NO8P"/>
      <species boundaryCondition="false" constant="false" hasOnlySubstanceUnits="false" id="M_pc205n3204n6_c" name="Phosphatidylcholine(20:5(5Z,8Z,11Z,14Z,17Z)/20:4(5Z,8Z,11Z,14Z))" compartment="c" fbc:charge="0" fbc:chemicalFormula="C48H78NO8P"/>
      <species boundaryCondition="false" constant="false" hasOnlySubstanceUnits="false" id="M_docos710131619coa_c" name="(7Z,10Z,13Z,16Z,19Z)-docosapentaenoyl-CoA" compartment="c" fbc:charge="-4" fbc:chemicalFormula="C43H64N7O17P3S"/>
      <species boundaryCondition="false" constant="false" hasOnlySubstanceUnits="false" id="M_pc1619Z225n3_c" name="Phosphatidylcholine(16:1(9Z)/22:5(7Z,10Z,13Z,16Z,19Z))" compartment="c" fbc:charge="0" fbc:chemicalFormula="C46H80NO8P"/>
      <species boundaryCondition="false" constant="false" hasOnlySubstanceUnits="false" id="M_pc205n3225n3_c" name="Phosphatidylcholine(20:5(5Z,8Z,11Z,14Z,17Z)/22:5(7Z,10Z,13Z,16Z,19Z))" compartment="c" fbc:charge="0" fbc:chemicalFormula="C50H80NO8P"/>
      <species boundaryCondition="false" constant="false" hasOnlySubstanceUnits="false" id="M_chol_c" name="Choline" compartment="c" fbc:charge="1" fbc:chemicalFormula="C5H14NO"/>
      <species boundaryCondition="false" constant="false" hasOnlySubstanceUnits="false" id="M_pa1619Z182n6_c" name="1-9-hexadecenoyl-2-9,12-octadecadienoyl-sn-glycerol-3-phosphate" compartment="c" fbc:charge="-2" fbc:chemicalFormula="C37H65O8P"/>
      <species boundaryCondition="false" constant="false" hasOnlySubstanceUnits="false" id="M_pa182_9_12_c" name="1-9,12-octadecadienoyl-2-9,12-octadecadienoyl-sn-glycerol-3-phosphate" compartment="c" fbc:charge="-2" fbc:chemicalFormula="C39H67O8P"/>
      <species boundaryCondition="false" constant="false" hasOnlySubstanceUnits="false" id="M_pa205n3182n6_c" name="1-5,8,11,14,17-eicosapentaenoyl-2-9,12-octadecadienoyl-sn-glycerol-3-phosphate" compartment="c" fbc:charge="-2" fbc:chemicalFormula="C41H65O8P"/>
      <species boundaryCondition="false" constant="false" hasOnlySubstanceUnits="false" id="M_pa1619Z183n6_c" name="1-9-hexadecenoyl-2-6,9,12-octadecatrienoyl-sn-glycerol-3-phosphate" compartment="c" fbc:charge="-2" fbc:chemicalFormula="C37H63O8P"/>
      <species boundaryCondition="false" constant="false" hasOnlySubstanceUnits="false" id="M_pa205n3183n6_c" name="1-5,8,11,14,17-eicosapentaenoyl-2-6,9,12-octadecatrienoyl-sn-glycerol-3-phosphate" compartment="c" fbc:charge="-2" fbc:chemicalFormula="C41H63O8P"/>
      <species boundaryCondition="false" constant="false" hasOnlySubstanceUnits="false" id="M_pa1619Z183n3_c" name="1-9-hexadecenoyl-2-9,12,15-octadecatrienoyl-sn-glycerol-3-phosphate" compartment="c" fbc:charge="-2" fbc:chemicalFormula="C37H63O8P"/>
      <species boundaryCondition="false" constant="false" hasOnlySubstanceUnits="false" id="M_pa205n3183n3_c" name="1-5,8,11,14,17-eicosapentaenoyl-2-9,12,15-octadecatrienoyl-sn-glycerol-3-phosphate" compartment="c" fbc:charge="-2" fbc:chemicalFormula="C41H63O8P"/>
      <species boundaryCondition="false" constant="false" hasOnlySubstanceUnits="false" id="M_pa1619Z204n6_c" name="1-9-hexadecenoyl-2-5,8,11,14-eicosatetraenoyl-sn-glycerol-3-phosphate" compartment="c" fbc:charge="-2" fbc:chemicalFormula="C39H65O8P"/>
      <species boundaryCondition="false" constant="false" hasOnlySubstanceUnits="false" id="M_pa205n3204n6_c" name="1-5,8,11,14,17-eicosapentaenoyl-2-5,8,11,14-eicosatetraenoyl-sn-glycerol-3-phosphate" compartment="c" fbc:charge="-2" fbc:chemicalFormula="C43H65O8P"/>
      <species boundaryCondition="false" constant="false" hasOnlySubstanceUnits="false" id="M_12dgr1619Z182n6_c" name="1,2-Diacyl-sn-glycerol(16:1(9Z)/18:2(9Z,12Z))" compartment="c" fbc:charge="0" fbc:chemicalFormula="C37H66O5"/>
      <species boundaryCondition="false" constant="false" hasOnlySubstanceUnits="false" id="M_12dgr182_9_12_c" name="1,2-Diacyl-sn-glycerol(18:2(9Z,12Z)/18:2(9Z,12Z))" compartment="c" fbc:charge="0" fbc:chemicalFormula="C39H68O5"/>
      <species boundaryCondition="false" constant="false" hasOnlySubstanceUnits="false" id="M_12dgr205n3182n6_c" name="1,2-Diacyl-sn-glycerol(20:5(5Z,8Z,11Z,14Z,17Z)/18:2(9Z,12Z))" compartment="c" fbc:charge="0" fbc:chemicalFormula="C41H66O5"/>
      <species boundaryCondition="false" constant="false" hasOnlySubstanceUnits="false" id="M_12dgr1619Z183n6_c" name="1,2-Diacyl-sn-glycerol(16:1(9Z)/18:3(6Z,9Z,12Z))" compartment="c" fbc:charge="0" fbc:chemicalFormula="C37H64O5"/>
      <species boundaryCondition="false" constant="false" hasOnlySubstanceUnits="false" id="M_12dgr205n3183n6_c" name="1,2-Diacyl-sn-glycerol(20:5(5Z,8Z,11Z,14Z,17Z)/18:3(6Z,9Z,12Z))" compartment="c" fbc:charge="0" fbc:chemicalFormula="C41H64O5"/>
      <species boundaryCondition="false" constant="false" hasOnlySubstanceUnits="false" id="M_12dgr1619Z183n3_c" name="1,2-Diacyl-sn-glycerol(16:1(9Z)/18:3(9Z,12Z,15Z))" compartment="c" fbc:charge="0" fbc:chemicalFormula="C37H64O5"/>
      <species boundaryCondition="false" constant="false" hasOnlySubstanceUnits="false" id="M_12dgr205n3183n3_c" name="1,2-Diacyl-sn-glycerol(20:5(5Z,8Z,11Z,14Z,17Z)/18:3(9Z,12Z,15Z))" compartment="c" fbc:charge="0" fbc:chemicalFormula="C41H64O5"/>
      <species boundaryCondition="false" constant="false" hasOnlySubstanceUnits="false" id="M_12dgr1619Z204n6_c" name="1,2-Diacyl-sn-glycerol(16:1(9Z)/20:4(5Z,8Z,11Z,14Z))" compartment="c" fbc:charge="0" fbc:chemicalFormula="C39H66O5"/>
      <species boundaryCondition="false" constant="false" hasOnlySubstanceUnits="false" id="M_12dgr205n3204n6_c" name="1,2-Diacyl-sn-glycerol(20:5(5Z,8Z,11Z,14Z,17Z)/20:4(5Z,8Z,11Z,14Z))" compartment="c" fbc:charge="0" fbc:chemicalFormula="C43H66O5"/>
      <species boundaryCondition="false" constant="false" hasOnlySubstanceUnits="false" id="M_cdp12dgr1619Z160_c" name="CDP-1,2-diacyl-sn-glycerol(16:1(9Z)/16:0)" compartment="c" fbc:charge="-2" fbc:chemicalFormula="C44H77N3O15P2"/>
      <species boundaryCondition="false" constant="false" hasOnlySubstanceUnits="false" id="M_pe205n3_c" name="Phosphatidylethanolamine(20:5(5Z,8Z,11Z,14Z,17Z)/20:5(5Z,8Z,11Z,14Z,17Z))" compartment="c" fbc:charge="0" fbc:chemicalFormula="C45H70NO8P"/>
      <species boundaryCondition="false" constant="false" hasOnlySubstanceUnits="false" id="M_pail1619Z160_c" name="phosphatidylinositol(16:1(9Z)/16:0)" compartment="c" fbc:charge="-1" fbc:chemicalFormula="C41H76O13P"/>
      <species boundaryCondition="false" constant="false" hasOnlySubstanceUnits="false" id="M_chol_m" name="Choline" compartment="m" fbc:charge="1" fbc:chemicalFormula="C5H14NO"/>
      <species boundaryCondition="false" constant="false" hasOnlySubstanceUnits="false" id="M_cholp_m" name="Choline phosphate" compartment="m" fbc:charge="-1" fbc:chemicalFormula="C5H13NO4P"/>
      <species boundaryCondition="false" constant="false" hasOnlySubstanceUnits="false" id="M_pail4p1619Z160_c" name="1-Phosphatidyl-1D-myo-inositol 4-phosphate(16:1(9Z)/16:0)" compartment="c" fbc:charge="-3" fbc:chemicalFormula="C41H75O16P2"/>
      <species boundaryCondition="false" constant="false" hasOnlySubstanceUnits="false" id="M_pail3p1619Z160_c" name="1-Phosphatidyl-1D-myo-inositol 3-phosphate(16:1(9Z)/16:0)" compartment="c" fbc:charge="-3" fbc:chemicalFormula="C41H75O16P2"/>
      <species boundaryCondition="false" constant="false" hasOnlySubstanceUnits="false" id="M_mi145p_c" name="D-myo-Inositol 1,4,5-trisphosphate" compartment="c" fbc:charge="-6" fbc:chemicalFormula="C6H9O15P3"/>
      <species boundaryCondition="false" constant="false" hasOnlySubstanceUnits="false" id="M_mi13456p_c" name="1D-myo-Inositol 1,3,4,5,6-pentakisphosphate" compartment="c" fbc:charge="-10" fbc:chemicalFormula="C6H7O21P5"/>
      <species boundaryCondition="false" constant="false" hasOnlySubstanceUnits="false" id="M_minohp_c" name="D-myo-inositol 1,2,3,4,5,6-pentakiphosphate" compartment="c" fbc:charge="-12" fbc:chemicalFormula="C6H6O24P6"/>
      <species boundaryCondition="false" constant="false" hasOnlySubstanceUnits="false" id="M_arachd_c" name="(5Z,8Z,11Z,14Z)-eicosatetraenoic acid" compartment="c" fbc:charge="-1" fbc:chemicalFormula="C20H31O2"/>
      <species boundaryCondition="false" constant="false" hasOnlySubstanceUnits="false" id="M_arachdcoa_c" name="(5Z,8Z,11Z,14Z)-eicosatetraenoyl-CoA" compartment="c" fbc:charge="-4" fbc:chemicalFormula="C41H62N7O17P3S"/>
      <species boundaryCondition="false" constant="false" hasOnlySubstanceUnits="false" id="M_1agpe205_c" name="1-20:5(5Z,8Z,11Z,14Z,17Z)-2-lysophosphatidylethanolamine" compartment="c" fbc:charge="0" fbc:chemicalFormula="C25H42NO7P"/>
      <species boundaryCondition="false" constant="false" hasOnlySubstanceUnits="false" id="M_g3pc_c" name="sn-Glycero-3-phosphocholine" compartment="c" fbc:charge="0" fbc:chemicalFormula="C8H20NO6P"/>
      <species boundaryCondition="false" constant="false" hasOnlySubstanceUnits="false" id="M_g3pe_c" name="sn-Glycero-3-phosphoethanolamine" compartment="c" fbc:charge="0" fbc:chemicalFormula="C5H14NO6P"/>
      <species boundaryCondition="false" constant="false" hasOnlySubstanceUnits="false" id="M_tag1619Z204n6204n6_c" name="Triacylglycerol (16:1(9Z)/20:4(5Z,8Z,11Z,14Z)/20:4(5Z,8Z,11Z,14Z))" compartment="c" fbc:charge="0" fbc:chemicalFormula="C59H96O6"/>
      <species boundaryCondition="false" constant="false" hasOnlySubstanceUnits="false" id="M_tag1819Z1619Z1819Z_c" name="Triacylglycerol (18:1(9Z)/16:1(9Z)/18:1(9Z))" compartment="c" fbc:charge="0" fbc:chemicalFormula="C55H100O6"/>
      <species boundaryCondition="false" constant="false" hasOnlySubstanceUnits="false" id="M_tag1819Z160160_c" name="Triacylglycerol (18:1(9Z)/16:0/16:0)" compartment="c" fbc:charge="0" fbc:chemicalFormula="C53H100O6"/>
      <species boundaryCondition="false" constant="false" hasOnlySubstanceUnits="false" id="M_tag226n3205n3204n6_c" name="Triacylglycerol (22:6(4Z,7Z,10Z,13Z,16Z,19Z)/20:5(5Z,8Z,11Z,14Z,17Z)/20:4(5Z,8Z,11Z,14Z))" compartment="c" fbc:charge="0" fbc:chemicalFormula="C65H96O6"/>
      <species boundaryCondition="false" constant="false" hasOnlySubstanceUnits="false" id="M_tag226n3205n3226n3_c" name="Triacylglycerol (22:6(4Z,7Z,10Z,13Z,16Z,19Z)/20:5(5Z,8Z,11Z,14Z,17Z)/22:6(4Z,7Z,10Z,13Z,16Z,19Z))" compartment="c" fbc:charge="0" fbc:chemicalFormula="C67H96O6"/>
      <species boundaryCondition="false" constant="false" hasOnlySubstanceUnits="false" id="M_tag1819Z205n3226n3_c" name="Triacylglycerol (18:1(9Z)/20:5(5Z,8Z,11Z,14Z,17Z)/22:6(4Z,7Z,10Z,13Z,16Z,19Z))" compartment="c" fbc:charge="0" fbc:chemicalFormula="C63H98O6"/>
      <species boundaryCondition="false" constant="false" hasOnlySubstanceUnits="false" id="M_tag1619Z160182n6_c" name="Triacylglycerol (16:1(9Z)/16:0/18:2(9Z,12Z))" compartment="c" fbc:charge="0" fbc:chemicalFormula="C53H96O6"/>
      <species boundaryCondition="false" constant="false" hasOnlySubstanceUnits="false" id="M_tag1819Z1601619Z_c" name="Triacylglycerol (18:1(9Z)/16:0/16:1(9Z))" compartment="c" fbc:charge="0" fbc:chemicalFormula="C53H98O6"/>
      <species boundaryCondition="false" constant="false" hasOnlySubstanceUnits="false" id="M_tag1619Z204n6160_c" name="Triacylglycerol (16:1(9Z)/20:4(5Z,8Z,11Z,14Z)/16:0)" compartment="c" fbc:charge="0" fbc:chemicalFormula="C55H96O6"/>
      <species boundaryCondition="false" constant="false" hasOnlySubstanceUnits="false" id="M_tag1619Z1619Z183n6_c" name="Triacylglycerol (16:1(9Z)/16:1(9Z)/18:3(6Z,9Z,12Z))" compartment="c" fbc:charge="0" fbc:chemicalFormula="C53H92O6"/>
      <species boundaryCondition="false" constant="false" hasOnlySubstanceUnits="false" id="M_tag1619Z1619Z182n6_c" name="Triacylglycerol (16:1(9Z)/16:1(9Z)/18:2(9Z,12Z))" compartment="c" fbc:charge="0" fbc:chemicalFormula="C53H94O6"/>
      <species boundaryCondition="false" constant="false" hasOnlySubstanceUnits="false" id="M_tag1819Z1619Z1619Z_c" name="Triacylglycerol (18:1(9Z)/16:1(9Z)/16:1(9Z))" compartment="c" fbc:charge="0" fbc:chemicalFormula="C53H96O6"/>
      <species boundaryCondition="false" constant="false" hasOnlySubstanceUnits="false" id="M_tag1619Z204n61619Z_c" name="Triacylglycerol (16:1(9Z)/20:4(5Z,8Z,11Z,14Z)/16:1(9Z))" compartment="c" fbc:charge="0" fbc:chemicalFormula="C55H94O6"/>
      <species boundaryCondition="false" constant="false" hasOnlySubstanceUnits="false" id="M_tag1619Z205n3183n6_c" name="Triacylglycerol (16:1(9Z)/20:5(5Z,8Z,11Z,14Z,17Z)/18:3(6Z,9Z,12Z))" compartment="c" fbc:charge="0" fbc:chemicalFormula="C57H92O6"/>
      <species boundaryCondition="false" constant="false" hasOnlySubstanceUnits="false" id="M_tag1619Z205n3204n6_c" name="Triacylglycerol (16:1(9Z)/20:5(5Z,8Z,11Z,14Z,17Z)/20:4(5Z,8Z,11Z,14Z))" compartment="c" fbc:charge="0" fbc:chemicalFormula="C59H94O6"/>
      <species boundaryCondition="false" constant="false" hasOnlySubstanceUnits="false" id="M_tag1619Z205n3226n3_c" name="Triacylglycerol (16:1(9Z)/20:5(5Z,8Z,11Z,14Z,17Z)/22:6(4Z,7Z,10Z,13Z,16Z,19Z))" compartment="c" fbc:charge="0" fbc:chemicalFormula="C61H94O6"/>
      <species boundaryCondition="false" constant="false" hasOnlySubstanceUnits="false" id="M_tag1619Z205n3182n6_c" name="Triacylglycerol (16:1(9Z)/20:5(5Z,8Z,11Z,14Z,17Z)/18:2(9Z,12Z))" compartment="c" fbc:charge="0" fbc:chemicalFormula="C57H94O6"/>
      <species boundaryCondition="false" constant="false" hasOnlySubstanceUnits="false" id="M_tag1619Z205n31819Z_c" name="Triacylglycerol (16:1(9Z)/20:5(5Z,8Z,11Z,14Z,17Z)/18:1(9Z))" compartment="c" fbc:charge="0" fbc:chemicalFormula="C57H96O6"/>
      <species boundaryCondition="false" constant="false" hasOnlySubstanceUnits="false" id="M_tag205n3205n3182n6_c" name="Triacylglycerol (20:5(5Z,8Z,11Z,14Z,17Z)/20:5(5Z,8Z,11Z,14Z,17Z)/18:2(9Z,12Z))" compartment="c" fbc:charge="0" fbc:chemicalFormula="C61H94O6"/>
      <species boundaryCondition="false" constant="false" hasOnlySubstanceUnits="false" id="M_tag205n3205n3183n6_c" name="Triacylglycerol (20:5(5Z,8Z,11Z,14Z,17Z)/20:5(5Z,8Z,11Z,14Z,17Z)/18:3(6Z,9Z,12Z))" compartment="c" fbc:charge="0" fbc:chemicalFormula="C61H92O6"/>
      <species boundaryCondition="false" constant="false" hasOnlySubstanceUnits="false" id="M_tag205n3205n3226n3_c" name="Triacylglycerol (20:5(5Z,8Z,11Z,14Z,17Z)/20:5(5Z,8Z,11Z,14Z,17Z)/22:6(4Z,7Z,10Z,13Z,16Z,19Z))" compartment="c" fbc:charge="0" fbc:chemicalFormula="C65H94O6"/>
      <species boundaryCondition="false" constant="false" hasOnlySubstanceUnits="false" id="M_tag1819Z205n3205n3_c" name="Triacylglycerol (18:1(9Z)/20:5(5Z,8Z,11Z,14Z,17Z)/20:5(5Z,8Z,11Z,14Z,17Z))" compartment="c" fbc:charge="0" fbc:chemicalFormula="C61H96O6"/>
      <species boundaryCondition="false" constant="false" hasOnlySubstanceUnits="false" id="M_tag1619Z205n3160_c" name="Triacylglycerol (16:1(9Z)/20:5(5Z,8Z,11Z,14Z,17Z)/16:0)" compartment="c" fbc:charge="0" fbc:chemicalFormula="C55H94O6"/>
      <species boundaryCondition="false" constant="false" hasOnlySubstanceUnits="false" id="M_tag205n3205n3160_c" name="Triacylglycerol (20:5(5Z,8Z,11Z,14Z,17Z)/20:5(5Z,8Z,11Z,14Z,17Z)/16:0)" compartment="c" fbc:charge="0" fbc:chemicalFormula="C59H94O6"/>
      <species boundaryCondition="false" constant="false" hasOnlySubstanceUnits="false" id="M_tag1619Z205n31619Z_c" name="Triacylglycerol (16:1(9Z)/20:5(5Z,8Z,11Z,14Z,17Z)/16:1(9Z))" compartment="c" fbc:charge="0" fbc:chemicalFormula="C55H92O6"/>
      <species boundaryCondition="false" constant="false" hasOnlySubstanceUnits="false" id="M_tag1619Z1619Z1619Z_c" name="Triacylglycerol (16:1(9Z)/16:1(9Z)/16:1(9Z))" compartment="c" fbc:charge="0" fbc:chemicalFormula="C51H92O6"/>
      <species boundaryCondition="false" constant="false" hasOnlySubstanceUnits="false" id="M_tag1619Z205n3205n3_c" name="Triacylglycerol (16:1(9Z)/20:5(5Z,8Z,11Z,14Z,17Z)/20:5(5Z,8Z,11Z,14Z,17Z))" compartment="c" fbc:charge="0" fbc:chemicalFormula="C59H92O6"/>
      <species boundaryCondition="false" constant="false" hasOnlySubstanceUnits="false" id="M_tag205n3205n3204n6_c" name="Triacylglycerol (20:5(5Z,8Z,11Z,14Z,17Z)/20:5(5Z,8Z,11Z,14Z,17Z)/20:4(5Z,8Z,11Z,14Z))" compartment="c" fbc:charge="0" fbc:chemicalFormula="C63H94O6"/>
      <species boundaryCondition="false" constant="false" hasOnlySubstanceUnits="false" id="M_tag205n3205n3205n3_c" name="Triacylglycerol (20:5(5Z,8Z,11Z,14Z,17Z)/20:5(5Z,8Z,11Z,14Z,17Z)/20:5(5Z,8Z,11Z,14Z,17Z))" compartment="c" fbc:charge="0" fbc:chemicalFormula="C63H92O6"/>
      <species boundaryCondition="false" constant="false" hasOnlySubstanceUnits="false" id="M_mag1619Z_c" name="1-acylglycerol (16:1(9Z))" compartment="c" fbc:charge="0" fbc:chemicalFormula="C19H36O4"/>
      <species boundaryCondition="false" constant="false" hasOnlySubstanceUnits="false" id="M_mag1819Z_c" name="1-acylglycerol (18:1(9Z))" compartment="c" fbc:charge="0" fbc:chemicalFormula="C21H40O4"/>
      <species boundaryCondition="false" constant="false" hasOnlySubstanceUnits="false" id="M_mag205n3_c" name="1-acylglycerol (20:5(5Z,8Z,11Z,14Z,17Z))" compartment="c" fbc:charge="0" fbc:chemicalFormula="C23H36O4"/>
      <species boundaryCondition="false" constant="false" hasOnlySubstanceUnits="false" id="M_mag226n3_c" name="1-acylglycerol (22:6(4Z,7Z,10Z,13Z,16Z,19Z))" compartment="c" fbc:charge="0" fbc:chemicalFormula="C25H38O4"/>
      <species boundaryCondition="false" constant="false" hasOnlySubstanceUnits="false" id="M_mag182n6_c" name="1-acylglycerol (18:2(9Z,12Z))" compartment="c" fbc:charge="0" fbc:chemicalFormula="C21H38O4"/>
      <species boundaryCondition="false" constant="false" hasOnlySubstanceUnits="false" id="M_1eicos58111417eg3p_h" name="1-5,8,11,14,17-Icosapentaenoyl-sn-glycerol-3-phosphate" compartment="h" fbc:charge="-2" fbc:chemicalFormula="C23H35O7P"/>
      <species boundaryCondition="false" constant="false" hasOnlySubstanceUnits="false" id="M_1tdecg3p_h" name="1-Tetradecanoyl-sn-glycerol-3-phosphate" compartment="h" fbc:charge="-2" fbc:chemicalFormula="C17H33O7P"/>
      <species boundaryCondition="false" constant="false" hasOnlySubstanceUnits="false" id="M_1hdecg3p_h" name="1-Hexadecanoyl-sn-glycerol-3-phosphate" compartment="h" fbc:charge="-2" fbc:chemicalFormula="C19H37O7P"/>
      <species boundaryCondition="false" constant="false" hasOnlySubstanceUnits="false" id="M_1hdec9eg3p_h" name="1-9-Hexadecenoyl-sn-glycerol-3-phosphate" compartment="h" fbc:charge="-2" fbc:chemicalFormula="C19H35O7P"/>
      <species boundaryCondition="false" constant="false" hasOnlySubstanceUnits="false" id="M_pa140160_h" name="1-Tetradecanoyl-2-Hexadecanoyl-sn-glycerol-3-phosphate" compartment="h" fbc:charge="-2" fbc:chemicalFormula="C33H63O8P"/>
      <species boundaryCondition="false" constant="false" hasOnlySubstanceUnits="false" id="M_pa1401619Z_h" name="1-Tetradecanoyl-2-9-Hexadecenoyl-sn-glycerol-3-phosphate" compartment="h" fbc:charge="-2" fbc:chemicalFormula="C33H61O8P"/>
      <species boundaryCondition="false" constant="false" hasOnlySubstanceUnits="false" id="M_pa160_h" name="1-hexadecanoyl-2-hexadecanoyl-sn-glycerol-3-phosphate" compartment="h" fbc:charge="-2" fbc:chemicalFormula="C35H67O8P"/>
      <species boundaryCondition="false" constant="false" hasOnlySubstanceUnits="false" id="M_pa1619Z160_h" name="1-9-Hexadecenoyl-2-Hexadecanoyl-sn-glycerol-3-phosphate" compartment="h" fbc:charge="-2" fbc:chemicalFormula="C35H65O8P"/>
      <species boundaryCondition="false" constant="false" hasOnlySubstanceUnits="false" id="M_pa161_h" name="1-9-Hexadecenoyl-2-9-Hexadecenoyl-sn-glycerol-3-phosphate" compartment="h" fbc:charge="-2" fbc:chemicalFormula="C35H63O8P"/>
      <species boundaryCondition="false" constant="false" hasOnlySubstanceUnits="false" id="M_pa205n3160_h" name="1-5,8,11,14,17-Eicosapentaenoyl-2-Hexadecanoyl-sn-glycerol-3-phosphate" compartment="h" fbc:charge="-2" fbc:chemicalFormula="C39H65O8P"/>
      <species boundaryCondition="false" constant="false" hasOnlySubstanceUnits="false" id="M_pa205n31619Z_h" name="1-5,8,11,14,17-Eicosapentaenoyl-2-9-Hexadecenoyl-sn-glycerol-3-phosphate" compartment="h" fbc:charge="-2" fbc:chemicalFormula="C39H63O8P"/>
      <species boundaryCondition="false" constant="false" hasOnlySubstanceUnits="false" id="M_12dgr140160_h" name="1,2-Diacyl-sn-glycerol(14:0/16:0)" compartment="h" fbc:charge="0" fbc:chemicalFormula="C33H64O5"/>
      <species boundaryCondition="false" constant="false" hasOnlySubstanceUnits="false" id="M_12dgr1401619Z_h" name="1,2-Diacyl-sn-glycerol(14:0/16:1(9Z))" compartment="h" fbc:charge="0" fbc:chemicalFormula="C33H62O5"/>
      <species boundaryCondition="false" constant="false" hasOnlySubstanceUnits="false" id="M_12dgr1619Z160_h" name="1,2-Diacyl-sn-glycerol(16:1(9Z)/16:0)" compartment="h" fbc:charge="0" fbc:chemicalFormula="C35H66O5"/>
      <species boundaryCondition="false" constant="false" hasOnlySubstanceUnits="false" id="M_12dgr161_h" name="1,2-Diacyl-sn-glycerol(16:1(9Z)/16:1(9Z))" compartment="h" fbc:charge="0" fbc:chemicalFormula="C35H64O5"/>
      <species boundaryCondition="false" constant="false" hasOnlySubstanceUnits="false" id="M_12dgr205n3160_h" name="1,2-Diacyl-sn-glycerol(20:5(5Z,8Z,11Z,14Z,17Z)/16:0)" compartment="h" fbc:charge="0" fbc:chemicalFormula="C39H66O5"/>
      <species boundaryCondition="false" constant="false" hasOnlySubstanceUnits="false" id="M_12dgr205n31619Z_h" name="1,2-Diacyl-sn-glycerol(20:5(5Z,8Z,11Z,14Z,17Z)/16:1(9Z))" compartment="h" fbc:charge="0" fbc:chemicalFormula="C39H64O5"/>
      <species boundaryCondition="false" constant="false" hasOnlySubstanceUnits="false" id="M_mgdg1619Z160_h" name="1,2-Diacyl-3-O-galactosyl-sn-glycerol(16:1(9Z)/16:0)" compartment="h" fbc:charge="0" fbc:chemicalFormula="C41H76O10"/>
      <species boundaryCondition="false" constant="false" hasOnlySubstanceUnits="false" id="M_mgdg161_h" name="1,2-Diacyl-3-O-galactosyl-sn-glycerol(16:1(9Z)/16:1(9Z))" compartment="h" fbc:charge="0" fbc:chemicalFormula="C41H74O10"/>
      <species boundaryCondition="false" constant="false" hasOnlySubstanceUnits="false" id="M_mgdg205n31619Z_h" name="1,2-Diacyl-3-O-galactosyl-sn-glycerol(20:5(5Z,8Z,11Z,14Z,17Z)/16:1(9Z))" compartment="h" fbc:charge="0" fbc:chemicalFormula="C45H74O10"/>
      <species boundaryCondition="false" constant="false" hasOnlySubstanceUnits="false" id="M_mgdg1619Z162n4_h" name="1,2-Diacyl-3-O-galactosyl-sn-glycerol(16:1(9Z)/16:2(9Z,12Z))" compartment="h" fbc:charge="0" fbc:chemicalFormula="C41H72O10"/>
      <species boundaryCondition="false" constant="false" hasOnlySubstanceUnits="false" id="M_mgdg205n3162n4_h" name="1,2-Diacyl-3-O-galactosyl-sn-glycerol(20:5(5Z,8Z,11Z,14Z,17Z)/16:2(9Z,12Z))" compartment="h" fbc:charge="0" fbc:chemicalFormula="C45H72O10"/>
      <species boundaryCondition="false" constant="false" hasOnlySubstanceUnits="false" id="M_mgdg1619Z163n4_h" name="1,2-Diacyl-3-O-galactosyl-sn-glycerol(16:1(9Z)/16:3(6Z,9Z,12Z))" compartment="h" fbc:charge="0" fbc:chemicalFormula="C41H70O10"/>
      <species boundaryCondition="false" constant="false" hasOnlySubstanceUnits="false" id="M_mgdg205n3163n4_h" name="1,2-Diacyl-3-O-galactosyl-sn-glycerol(20:5(5Z,8Z,11Z,14Z,17Z)/16:3(6Z,9Z,12Z))" compartment="h" fbc:charge="0" fbc:chemicalFormula="C45H70O10"/>
      <species boundaryCondition="false" constant="false" hasOnlySubstanceUnits="false" id="M_mgdg205n3164n1_h" name="1,2-Diacyl-3-O-galactosyl-sn-glycerol(20:5(5Z,8Z,11Z,14Z,17Z)/16:4(6Z,9Z,12Z,15Z))" compartment="h" fbc:charge="0" fbc:chemicalFormula="C45H68O10"/>
      <species boundaryCondition="false" constant="false" hasOnlySubstanceUnits="false" id="M_dgdg205n31619Z_h" name="Digalactosyl-diacylglycerol(20:5(5Z,8Z,11Z,14Z,17Z)/16:1(9Z))" compartment="h" fbc:charge="0" fbc:chemicalFormula="C51H84O15"/>
      <species boundaryCondition="false" constant="false" hasOnlySubstanceUnits="false" id="M_dgdg205n3162n4_h" name="Digalactosyl-diacylglycerol(20:5(5Z,8Z,11Z,14Z,17Z)/16:2(9Z,12Z))" compartment="h" fbc:charge="0" fbc:chemicalFormula="C51H82O15"/>
      <species boundaryCondition="false" constant="false" hasOnlySubstanceUnits="false" id="M_sqdg140160_h" name="Sulfoquinovosyl diacylglycerol(14:0/16:0)" compartment="h" fbc:charge="-1" fbc:chemicalFormula="C39H73O12S"/>
      <species boundaryCondition="false" constant="false" hasOnlySubstanceUnits="false" id="M_sqdg1401619Z_h" name="Sulfoquinovosyl diacylglycerol(14:0/16:1(9Z))" compartment="h" fbc:charge="-1" fbc:chemicalFormula="C39H71O12S"/>
      <species boundaryCondition="false" constant="false" hasOnlySubstanceUnits="false" id="M_sqdg1619Z160_h" name="Sulfoquinovosyl diacylglycerol(16:1(9Z)/16:0)" compartment="h" fbc:charge="-1" fbc:chemicalFormula="C41H75O12S"/>
      <species boundaryCondition="false" constant="false" hasOnlySubstanceUnits="false" id="M_sqdg205n3160_h" name="Sulfoquinovosyl diacylglycerol(20:5(5Z,8Z,11Z,14Z,17Z)/16:0)" compartment="h" fbc:charge="-1" fbc:chemicalFormula="C45H75O12S"/>
      <species boundaryCondition="false" constant="false" hasOnlySubstanceUnits="false" id="M_cdp12dgr1619Z160_h" name="CDP-1,2-diacyl-sn-glycerol(16:1(9Z)/16:0)" compartment="h" fbc:charge="-2" fbc:chemicalFormula="C44H77N3O15P2"/>
      <species boundaryCondition="false" constant="false" hasOnlySubstanceUnits="false" id="M_cdp12dgr205n3160_h" name="CDP-1,2-diacyl-sn-glycerol(20:5(5Z,8Z,11Z,14Z,17Z)/16:0)" compartment="h" fbc:charge="-2" fbc:chemicalFormula="C48H77N3O15P2"/>
      <species boundaryCondition="false" constant="false" hasOnlySubstanceUnits="false" id="M_cmp_h" name="CMP" compartment="h" fbc:charge="-2" fbc:chemicalFormula="C9H12N3O8P"/>
      <species boundaryCondition="false" constant="false" hasOnlySubstanceUnits="false" id="M_pgp1619Z160_h" name="Phosphatidylglycerophosphate(16:1(9Z)/16:0)" compartment="h" fbc:charge="-3" fbc:chemicalFormula="C38H71O13P2"/>
      <species boundaryCondition="false" constant="false" hasOnlySubstanceUnits="false" id="M_pgp205n3160_h" name="Phosphatidylglycerophosphate(20:5(5Z,8Z,11Z,14Z,17Z)/16:0)" compartment="h" fbc:charge="-3" fbc:chemicalFormula="C42H71O13P2"/>
      <species boundaryCondition="false" constant="false" hasOnlySubstanceUnits="false" id="M_pg1619Z160_h" name="Phosphatidylglycerol(16:1(9Z)/16:0)" compartment="h" fbc:charge="-1" fbc:chemicalFormula="C38H72O10P"/>
      <species boundaryCondition="false" constant="false" hasOnlySubstanceUnits="false" id="M_pg205n3160_h" name="Phosphatidylglycerol(20:5(5Z,8Z,11Z,14Z,17Z)/16:0)" compartment="h" fbc:charge="-1" fbc:chemicalFormula="C42H72O10P"/>
      <species boundaryCondition="false" constant="false" hasOnlySubstanceUnits="false" id="M_pg205n31613E_h" name="Phosphatidylglycerol(20:5(5Z,8Z,11Z,14Z,17Z)/16:1(3E))" compartment="h" fbc:charge="-1" fbc:chemicalFormula="C42H70O10P"/>
      <species boundaryCondition="false" constant="false" hasOnlySubstanceUnits="false" id="M_tag1619Z1601819Z_h" name="Triacylglycerol (16:1(9Z)/16:0/18:1(9Z))" compartment="h" fbc:charge="0" fbc:chemicalFormula="C53H98O6"/>
      <species boundaryCondition="false" constant="false" hasOnlySubstanceUnits="false" id="M_tag1619Z1619Z160_h" name="Triacylglycerol (16:1(9Z)/16:1(9Z)/16:0)" compartment="h" fbc:charge="0" fbc:chemicalFormula="C51H94O6"/>
      <species boundaryCondition="false" constant="false" hasOnlySubstanceUnits="false" id="M_tag1619Z1619Z1619Z_h" name="Triacylglycerol (16:1(9Z)/16:1(9Z)/16:1(9Z))" compartment="h" fbc:charge="0" fbc:chemicalFormula="C51H92O6"/>
      <species boundaryCondition="false" constant="false" hasOnlySubstanceUnits="false" id="M_tag1619Z1619Z1819Z_h" name="Triacylglycerol (16:1(9Z)/16:1(9Z)/18:1(9Z))" compartment="h" fbc:charge="0" fbc:chemicalFormula="C53H96O6"/>
      <species boundaryCondition="false" constant="false" hasOnlySubstanceUnits="false" id="M_ggl_h" name="3-beta-D-Galactosyl-sn-glycerol" compartment="h" fbc:charge="0" fbc:chemicalFormula="C9H18O8"/>
      <species boundaryCondition="false" constant="false" hasOnlySubstanceUnits="false" id="M_hd912ea_h" name="(9Z,12Z)-hexadecadienoate (C16:2)" compartment="h" fbc:charge="-1" fbc:chemicalFormula="C16H27O2"/>
      <species boundaryCondition="false" constant="false" hasOnlySubstanceUnits="false" id="M_dggl_h" name="3-(6-O-alpha-D-galactosyl-beta-D-Galactosyl)-sn-glycerol" compartment="h" fbc:charge="0" fbc:chemicalFormula="C15H28O13"/>
      <species boundaryCondition="false" constant="false" hasOnlySubstanceUnits="false" id="M_hd691215coa_c" name="(6Z,9Z,12Z,15Z)-hexadecatetraenoyl-CoA (C16:4)" compartment="c" fbc:charge="-4" fbc:chemicalFormula="C37H54N7O17P3S"/>
      <species boundaryCondition="false" constant="false" hasOnlySubstanceUnits="false" id="M_tag1619Z226n3164n1_c" name="Triacylglycerol (16:1(9Z)/22:6(4Z,7Z,10Z,13Z,16Z,19Z)/16:4(6Z,9Z,12Z,15Z))" compartment="c" fbc:charge="0" fbc:chemicalFormula="C57H88O6"/>
      <species boundaryCondition="false" constant="false" hasOnlySubstanceUnits="false" id="M_tag226n3205n3164n1_c" name="Triacylglycerol (22:6(4Z,7Z,10Z,13Z,16Z,19Z)/20:5(5Z,8Z,11Z,14Z,17Z)/16:4(6Z,9Z,12Z,15Z))" compartment="c" fbc:charge="0" fbc:chemicalFormula="C61H88O6"/>
      <species boundaryCondition="false" constant="false" hasOnlySubstanceUnits="false" id="M_tag1619Z205n3164n1_c" name="Triacylglycerol (16:1(9Z)/20:5(5Z,8Z,11Z,14Z,17Z)/16:4(6Z,9Z,12Z,15Z))" compartment="c" fbc:charge="0" fbc:chemicalFormula="C55H86O6"/>
      <species boundaryCondition="false" constant="false" hasOnlySubstanceUnits="false" id="M_tag205n3205n3164n1_c" name="Triacylglycerol (20:5(5Z,8Z,11Z,14Z,17Z)/20:5(5Z,8Z,11Z,14Z,17Z)/16:4(6Z,9Z,12Z,15Z))" compartment="c" fbc:charge="0" fbc:chemicalFormula="C59H86O6"/>
      <species boundaryCondition="false" constant="false" hasOnlySubstanceUnits="false" id="M_tag1619Z205n3163n4_c" name="Triacylglycerol (16:1(9Z)/20:5(5Z,8Z,11Z,14Z,17Z)/16:3(6Z,9Z,12Z))" compartment="c" fbc:charge="0" fbc:chemicalFormula="C55H88O6"/>
      <species boundaryCondition="false" constant="false" hasOnlySubstanceUnits="false" id="M_tag205n3205n3163n4_c" name="Triacylglycerol (20:5(5Z,8Z,11Z,14Z,17Z)/20:5(5Z,8Z,11Z,14Z,17Z)/16:3(6Z,9Z,12Z))" compartment="c" fbc:charge="0" fbc:chemicalFormula="C59H88O6"/>
      <species boundaryCondition="false" constant="false" hasOnlySubstanceUnits="false" id="M_ggl_c" name="3-beta-D-Galactosyl-sn-glycerol" compartment="c" fbc:charge="0" fbc:chemicalFormula="C9H18O8"/>
      <species boundaryCondition="false" constant="false" hasOnlySubstanceUnits="false" id="M_dggl_c" name="3-(6-O-alpha-D-galactosyl-beta-D-Galactosyl)-sn-glycerol" compartment="c" fbc:charge="0" fbc:chemicalFormula="C15H28O13"/>
      <species boundaryCondition="false" constant="false" hasOnlySubstanceUnits="false" id="M_gal_c" name="D-Galactose" compartment="c" fbc:charge="0" fbc:chemicalFormula="C6H12O6"/>
      <species boundaryCondition="false" constant="false" hasOnlySubstanceUnits="false" id="M_udpgal_c" name="UDP-alpha-D-galactose" compartment="c" fbc:charge="-2" fbc:chemicalFormula="C15H22N2O17P2"/>
      <species boundaryCondition="false" constant="false" hasOnlySubstanceUnits="false" id="M_arach_x" name="Eicosanoate (C20:0)" compartment="x" fbc:charge="-1" fbc:chemicalFormula="C20H39O2"/>
      <species boundaryCondition="false" constant="false" hasOnlySubstanceUnits="false" id="M_arachd_x" name="(5Z,8Z,11Z,14Z)-eicosatetraenoic acid" compartment="x" fbc:charge="-1" fbc:chemicalFormula="C20H31O2"/>
      <species boundaryCondition="false" constant="false" hasOnlySubstanceUnits="false" id="M_tmndnc_x" name="(5Z,8Z,11Z,14Z,17Z)-eicosapentaenoic acid" compartment="x" fbc:charge="-1" fbc:chemicalFormula="C20H29O2"/>
      <species boundaryCondition="false" constant="false" hasOnlySubstanceUnits="false" id="M_behen_x" name="Docosanoate (C22:0)" compartment="x" fbc:charge="-1" fbc:chemicalFormula="C22H43O2"/>
      <species boundaryCondition="false" constant="false" hasOnlySubstanceUnits="false" id="M_crvnc_x" name="(4Z,7Z,10Z,13Z,16Z,19Z)-docosahexaenoate" compartment="x" fbc:charge="-1" fbc:chemicalFormula="C22H31O2"/>
      <species boundaryCondition="false" constant="false" hasOnlySubstanceUnits="false" id="M_lgnc_x" name="Tetracosanoate (C24:0)" compartment="x" fbc:charge="-1" fbc:chemicalFormula="C24H47O2"/>
      <species boundaryCondition="false" constant="false" hasOnlySubstanceUnits="false" id="M_arachcoa_x" name="Eicosanoyl-CoA" compartment="x" fbc:charge="-4" fbc:chemicalFormula="C41H70N7O17P3S"/>
      <species boundaryCondition="false" constant="false" hasOnlySubstanceUnits="false" id="M_arachdcoa_x" name="(5Z,8Z,11Z,14Z)-eicosatetraenoyl-CoA" compartment="x" fbc:charge="-4" fbc:chemicalFormula="C41H62N7O17P3S"/>
      <species boundaryCondition="false" constant="false" hasOnlySubstanceUnits="false" id="M_tmndnccoa_x" name="(5Z,8Z,11Z,14Z,17Z)-eicosapentaenoyl-CoA" compartment="x" fbc:charge="-4" fbc:chemicalFormula="C41H60N7O17P3S"/>
      <species boundaryCondition="false" constant="false" hasOnlySubstanceUnits="false" id="M_behencoa_x" name="Docosanoyl-CoA" compartment="x" fbc:charge="-4" fbc:chemicalFormula="C43H74N7O17P3S"/>
      <species boundaryCondition="false" constant="false" hasOnlySubstanceUnits="false" id="M_c226coa_x" name="(4Z,7Z,10Z,13Z,16Z,19Z)-docosahexaenoyl-CoA" compartment="x" fbc:charge="-4" fbc:chemicalFormula="C43H62N7O17P3S"/>
      <species boundaryCondition="false" constant="false" hasOnlySubstanceUnits="false" id="M_lgnccoa_x" name="Tetracosanoyl-CoA" compartment="x" fbc:charge="-4" fbc:chemicalFormula="C45H78N7O17P3S"/>
      <species boundaryCondition="false" constant="false" hasOnlySubstanceUnits="false" id="M_fad_x" name="FAD, oxidized" compartment="x" fbc:charge="-2" fbc:chemicalFormula="C27H31N9O15P2"/>
      <species boundaryCondition="false" constant="false" hasOnlySubstanceUnits="false" id="M_ttc2coa_x" name="(2E)-tetracosenoyl-CoA" compartment="x" fbc:charge="-4" fbc:chemicalFormula="C45H76N7O17P3S"/>
      <species boundaryCondition="false" constant="false" hasOnlySubstanceUnits="false" id="M_fadh2_x" name="FADH2, reduced" compartment="x" fbc:charge="-2" fbc:chemicalFormula="C27H33N9O15P2"/>
      <species boundaryCondition="false" constant="false" hasOnlySubstanceUnits="false" id="M_3httccoa_x" name="3-hydroxytetracosanoyl-CoA" compartment="x" fbc:charge="-4" fbc:chemicalFormula="C45H78N7O18P3S"/>
      <species boundaryCondition="false" constant="false" hasOnlySubstanceUnits="false" id="M_3ottccoa_x" name="3-oxo-tetracosanoyl-CoA" compartment="x" fbc:charge="-4" fbc:chemicalFormula="C45H76N7O18P3S"/>
      <species boundaryCondition="false" constant="false" hasOnlySubstanceUnits="false" id="M_docos2coa_x" name="(2E)-docosenoyl-CoA" compartment="x" fbc:charge="-4" fbc:chemicalFormula="C43H72N7O17P3S"/>
      <species boundaryCondition="false" constant="false" hasOnlySubstanceUnits="false" id="M_3hdocoscoa_x" name="3-hydroxydocosanoyl-CoA" compartment="x" fbc:charge="-4" fbc:chemicalFormula="C43H74N7O18P3S"/>
      <species boundaryCondition="false" constant="false" hasOnlySubstanceUnits="false" id="M_3odocoscoa_x" name="3-oxo-docosanoyl-CoA" compartment="x" fbc:charge="-4" fbc:chemicalFormula="C43H72N7O18P3S"/>
      <species boundaryCondition="false" constant="false" hasOnlySubstanceUnits="false" id="M_eicos2coa_x" name="(2E)-eicosenoyl-CoA" compartment="x" fbc:charge="-4" fbc:chemicalFormula="C41H68N7O17P3S"/>
      <species boundaryCondition="false" constant="false" hasOnlySubstanceUnits="false" id="M_3heicoscoa_x" name="3-hydroxyeicosanoyl-CoA" compartment="x" fbc:charge="-4" fbc:chemicalFormula="C41H70N7O18P3S"/>
      <species boundaryCondition="false" constant="false" hasOnlySubstanceUnits="false" id="M_3oeicoscoa_x" name="3-oxo-eicosanoyl-CoA" compartment="x" fbc:charge="-4" fbc:chemicalFormula="C41H68N7O18P3S"/>
      <species boundaryCondition="false" constant="false" hasOnlySubstanceUnits="false" id="M_ocdccoa_x" name="Octadecanoyl-CoA" compartment="x" fbc:charge="-4" fbc:chemicalFormula="C39H66N7O17P3S"/>
      <species boundaryCondition="false" constant="false" hasOnlySubstanceUnits="false" id="M_od2coa_x" name="(2E)-octadecenoyl-CoA" compartment="x" fbc:charge="-4" fbc:chemicalFormula="C39H64N7O17P3S"/>
      <species boundaryCondition="false" constant="false" hasOnlySubstanceUnits="false" id="M_3hodcoa_x" name="3-hydroxyoctadecanoyl-CoA" compartment="x" fbc:charge="-4" fbc:chemicalFormula="C39H66N7O18P3S"/>
      <species boundaryCondition="false" constant="false" hasOnlySubstanceUnits="false" id="M_3oodcoa_x" name="3-oxo-octadecanoyl-CoA" compartment="x" fbc:charge="-4" fbc:chemicalFormula="C39H64N7O18P3S"/>
      <species boundaryCondition="false" constant="false" hasOnlySubstanceUnits="false" id="M_pmtcoa_x" name="Palmitoyl-CoA (C16:0)" compartment="x" fbc:charge="-4" fbc:chemicalFormula="C37H62N7O17P3S"/>
      <species boundaryCondition="false" constant="false" hasOnlySubstanceUnits="false" id="M_hdd2coa_x" name="(2E)-hexadecenoyl-CoA" compartment="x" fbc:charge="-4" fbc:chemicalFormula="C37H60N7O17P3S"/>
      <species boundaryCondition="false" constant="false" hasOnlySubstanceUnits="false" id="M_3hhdcoa_x" name="3-hydroxyhexadecanoyl-CoA" compartment="x" fbc:charge="-4" fbc:chemicalFormula="C37H62N7O18P3S"/>
      <species boundaryCondition="false" constant="false" hasOnlySubstanceUnits="false" id="M_3ohdcoa_x" name="3-oxo-hexadecanoyl-CoA" compartment="x" fbc:charge="-4" fbc:chemicalFormula="C37H60N7O18P3S"/>
      <species boundaryCondition="false" constant="false" hasOnlySubstanceUnits="false" id="M_tdcoa_x" name="Tetradecanoyl-CoA (C14:0)" compartment="x" fbc:charge="-4" fbc:chemicalFormula="C35H58N7O17P3S"/>
      <species boundaryCondition="false" constant="false" hasOnlySubstanceUnits="false" id="M_td2coa_x" name="(2E)-tetradecenoyl-CoA" compartment="x" fbc:charge="-4" fbc:chemicalFormula="C35H56N7O17P3S"/>
      <species boundaryCondition="false" constant="false" hasOnlySubstanceUnits="false" id="M_3htdcoa_x" name="3-hydroxytetradecanoyl-CoA" compartment="x" fbc:charge="-4" fbc:chemicalFormula="C35H58N7O18P3S"/>
      <species boundaryCondition="false" constant="false" hasOnlySubstanceUnits="false" id="M_3otdcoa_x" name="3-oxo-tetradecanoyl-CoA" compartment="x" fbc:charge="-4" fbc:chemicalFormula="C35H56N7O18P3S"/>
      <species boundaryCondition="false" constant="false" hasOnlySubstanceUnits="false" id="M_ddcacoa_x" name="Dodecanoyl-CoA (C12:0)" compartment="x" fbc:charge="-4" fbc:chemicalFormula="C33H54N7O17P3S"/>
      <species boundaryCondition="false" constant="false" hasOnlySubstanceUnits="false" id="M_dd2coa_x" name="(2E)-dodecaenoyl-CoA" compartment="x" fbc:charge="-4" fbc:chemicalFormula="C33H52N7O17P3S"/>
      <species boundaryCondition="false" constant="false" hasOnlySubstanceUnits="false" id="M_3hddcoa_x" name="3-hydroxydodecanoyl-CoA" compartment="x" fbc:charge="-4" fbc:chemicalFormula="C33H54N7O18P3S"/>
      <species boundaryCondition="false" constant="false" hasOnlySubstanceUnits="false" id="M_3oddcoa_x" name="3-oxo-dodecanoyl-CoA" compartment="x" fbc:charge="-4" fbc:chemicalFormula="C33H52N7O18P3S"/>
      <species boundaryCondition="false" constant="false" hasOnlySubstanceUnits="false" id="M_dcacoa_x" name="Decanoyl-CoA" compartment="x" fbc:charge="-4" fbc:chemicalFormula="C31H50N7O17P3S"/>
      <species boundaryCondition="false" constant="false" hasOnlySubstanceUnits="false" id="M_dc2coa_x" name="(2E)-decenoyl-CoA" compartment="x" fbc:charge="-4" fbc:chemicalFormula="C31H48N7O17P3S"/>
      <species boundaryCondition="false" constant="false" hasOnlySubstanceUnits="false" id="M_3hdcoa_x" name="3-hydroxydecanoyl-CoA" compartment="x" fbc:charge="-4" fbc:chemicalFormula="C31H50N7O18P3S"/>
      <species boundaryCondition="false" constant="false" hasOnlySubstanceUnits="false" id="M_3odcoa_x" name="3-oxo-decanoyl-CoA" compartment="x" fbc:charge="-4" fbc:chemicalFormula="C31H48N7O18P3S"/>
      <species boundaryCondition="false" constant="false" hasOnlySubstanceUnits="false" id="M_eico2581114coa_x" name="(2E,5Z,8Z,11Z,14Z)-eicosapentaenoyl-CoA" compartment="x" fbc:charge="-4" fbc:chemicalFormula="C41H60N7O17P3S"/>
      <species boundaryCondition="false" constant="false" hasOnlySubstanceUnits="false" id="M_3heico581114coa_x" name="3-hydroxy-(5Z,8Z,11Z,14Z)-eicosatetraenoyl-CoA" compartment="x" fbc:charge="-4" fbc:chemicalFormula="C41H62N7O18P3S"/>
      <species boundaryCondition="false" constant="false" hasOnlySubstanceUnits="false" id="M_3oeico581114coa_x" name="3-oxo-(5Z,8Z,11Z,14Z)-eicosatetraenoyl-CoA" compartment="x" fbc:charge="-4" fbc:chemicalFormula="C41H60N7O18P3S"/>
      <species boundaryCondition="false" constant="false" hasOnlySubstanceUnits="false" id="M_od36912coa_x" name="(3Z,6Z,9Z,12Z)-octadecatetraenoyl-CoA" compartment="x" fbc:charge="-4" fbc:chemicalFormula="C39H58N7O17P3S"/>
      <species boundaryCondition="false" constant="false" hasOnlySubstanceUnits="false" id="M_c6912odtte2coa_x" name="(2E,6Z,9Z,12Z)-octadecatetraenoyl-CoA" compartment="x" fbc:charge="-4" fbc:chemicalFormula="C39H58N7O17P3S"/>
      <species boundaryCondition="false" constant="false" hasOnlySubstanceUnits="false" id="M_3hod6912coa_x" name="3-hydroxy-(6Z,9Z,12Z)-octadecatrienoyl-CoA" compartment="x" fbc:charge="-4" fbc:chemicalFormula="C39H60N7O18P3S"/>
      <species boundaryCondition="false" constant="false" hasOnlySubstanceUnits="false" id="M_3ood6912coa_x" name="3-oxo-(6Z,9Z,12Z)-octadecatrienoyl-CoA" compartment="x" fbc:charge="-4" fbc:chemicalFormula="C39H58N7O18P3S"/>
      <species boundaryCondition="false" constant="false" hasOnlySubstanceUnits="false" id="M_hd4710coa_x" name="(4Z,7Z,10Z)-hexadecatrienoyl-CoA" compartment="x" fbc:charge="-4" fbc:chemicalFormula="C37H56N7O17P3S"/>
      <species boundaryCondition="false" constant="false" hasOnlySubstanceUnits="false" id="M_hd24710coa_x" name="(2E,4Z,7Z,10Z)-hexadecatetraenoyl-CoA" compartment="x" fbc:charge="-4" fbc:chemicalFormula="C37H54N7O17P3S"/>
      <species boundaryCondition="false" constant="false" hasOnlySubstanceUnits="false" id="M_hd3710coa_x" name="(3E,7Z,10Z)-hexadecatrienoyl-CoA" compartment="x" fbc:charge="-4" fbc:chemicalFormula="C37H56N7O17P3S"/>
      <species boundaryCondition="false" constant="false" hasOnlySubstanceUnits="false" id="M_hd2710coa_x" name="(2E,7Z,10Z)-hexadecatrienoyl-CoA" compartment="x" fbc:charge="-4" fbc:chemicalFormula="C37H56N7O17P3S"/>
      <species boundaryCondition="false" constant="false" hasOnlySubstanceUnits="false" id="M_3hhd710coa_x" name="3-hydroxy-(7Z,10Z)-hexadecadienoyl-CoA" compartment="x" fbc:charge="-4" fbc:chemicalFormula="C37H58N7O18P3S"/>
      <species boundaryCondition="false" constant="false" hasOnlySubstanceUnits="false" id="M_3ohd710coa_x" name="3-oxo-(7Z,10Z)-hexadecadienoyl-CoA" compartment="x" fbc:charge="-4" fbc:chemicalFormula="C37H56N7O18P3S"/>
      <species boundaryCondition="false" constant="false" hasOnlySubstanceUnits="false" id="M_td58coa_x" name="(5Z,8Z)-tetradecadienoyl-CoA" compartment="x" fbc:charge="-4" fbc:chemicalFormula="C35H54N7O17P3S"/>
      <species boundaryCondition="false" constant="false" hasOnlySubstanceUnits="false" id="M_td258coa_x" name="(2E,5Z,8Z)-tetradecatrienoyl-CoA" compartment="x" fbc:charge="-4" fbc:chemicalFormula="C35H52N7O17P3S"/>
      <species boundaryCondition="false" constant="false" hasOnlySubstanceUnits="false" id="M_3htd58coa_x" name="3-hydroxy-(5Z,8Z)-tetradecadienoyl-CoA" compartment="x" fbc:charge="-4" fbc:chemicalFormula="C35H54N7O18P3S"/>
      <species boundaryCondition="false" constant="false" hasOnlySubstanceUnits="false" id="M_3otd58coa_x" name="3-oxo-(5Z,8Z)-tetradecadienoyl-CoA" compartment="x" fbc:charge="-4" fbc:chemicalFormula="C35H52N7O18P3S"/>
      <species boundaryCondition="false" constant="false" hasOnlySubstanceUnits="false" id="M_dd36coa_x" name="(3Z,6Z)-dodecadienoyl-CoA" compartment="x" fbc:charge="-4" fbc:chemicalFormula="C33H50N7O17P3S"/>
      <species boundaryCondition="false" constant="false" hasOnlySubstanceUnits="false" id="M_dd26coa_x" name="(2E,6Z)-dodecadienoyl-CoA" compartment="x" fbc:charge="-4" fbc:chemicalFormula="C33H50N7O17P3S"/>
      <species boundaryCondition="false" constant="false" hasOnlySubstanceUnits="false" id="M_3hd6coa_x" name="3-hydroxy-(6Z)-dodecenoyl-CoA" compartment="x" fbc:charge="-4" fbc:chemicalFormula="C33H52N7O18P3S"/>
      <species boundaryCondition="false" constant="false" hasOnlySubstanceUnits="false" id="M_3od6coa_x" name="3-oxo-(6Z)-dodecenoyl-CoA" compartment="x" fbc:charge="-4" fbc:chemicalFormula="C33H50N7O18P3S"/>
      <species boundaryCondition="false" constant="false" hasOnlySubstanceUnits="false" id="M_dd4coa_x" name="(4Z)-decenoyl-CoA" compartment="x" fbc:charge="-4" fbc:chemicalFormula="C31H48N7O17P3S"/>
      <species boundaryCondition="false" constant="false" hasOnlySubstanceUnits="false" id="M_c4dde2coa_x" name="(2E,4Z)-decadienoyl-CoA" compartment="x" fbc:charge="-4" fbc:chemicalFormula="C31H46N7O17P3S"/>
      <species boundaryCondition="false" constant="false" hasOnlySubstanceUnits="false" id="M_dc3coa_x" name="(3E)-decenoyl-CoA" compartment="x" fbc:charge="-4" fbc:chemicalFormula="C31H48N7O17P3S"/>
      <species boundaryCondition="false" constant="false" hasOnlySubstanceUnits="false" id="M_occoa_x" name="Octanoyl-CoA (C8:0)" compartment="x" fbc:charge="-4" fbc:chemicalFormula="C29H46N7O17P3S"/>
      <species boundaryCondition="false" constant="false" hasOnlySubstanceUnits="false" id="M_eico258111417coa_x" name="(2E,5Z,8Z,11Z,14Z,17Z)-eicosahexaenoyl-CoA" compartment="x" fbc:charge="-4" fbc:chemicalFormula="C41H58N7O17P3S"/>
      <species boundaryCondition="false" constant="false" hasOnlySubstanceUnits="false" id="M_3heico58111417coa_x" name="3-hydroxy-(5Z,8Z,11Z,14Z,17Z)-eicosapentaenoyl-CoA" compartment="x" fbc:charge="-4" fbc:chemicalFormula="C41H60N7O18P3S"/>
      <species boundaryCondition="false" constant="false" hasOnlySubstanceUnits="false" id="M_3oeico58111417coa_x" name="3-oxo-(5Z,8Z,11Z,14Z,17Z)-eicosapentaenoyl-CoA" compartment="x" fbc:charge="-4" fbc:chemicalFormula="C41H58N7O18P3S"/>
      <species boundaryCondition="false" constant="false" hasOnlySubstanceUnits="false" id="M_od3691215coa_x" name="(3Z,6Z,9Z,12Z,15Z)-octadecapentaenoyl-CoA" compartment="x" fbc:charge="-4" fbc:chemicalFormula="C39H56N7O17P3S"/>
      <species boundaryCondition="false" constant="false" hasOnlySubstanceUnits="false" id="M_od2691215coa_x" name="(2E,6Z,9Z,12Z,15Z)-octadecapentaenoyl-CoA" compartment="x" fbc:charge="-4" fbc:chemicalFormula="C39H56N7O17P3S"/>
      <species boundaryCondition="false" constant="false" hasOnlySubstanceUnits="false" id="M_3hod691215coa_x" name="3-hydroxy-(6Z,9Z,12Z,15Z)-octadecatetraenoyl-CoA" compartment="x" fbc:charge="-4" fbc:chemicalFormula="C39H58N7O18P3S"/>
      <species boundaryCondition="false" constant="false" hasOnlySubstanceUnits="false" id="M_3ood691215coa_x" name="3-oxo-(6Z,9Z,12Z,15Z)-octadecatetraenoyl-CoA" compartment="x" fbc:charge="-4" fbc:chemicalFormula="C39H56N7O18P3S"/>
      <species boundaryCondition="false" constant="false" hasOnlySubstanceUnits="false" id="M_hd471013coa_x" name="(4Z,7Z,10Z,13Z)-hexadecatetraenoyl-CoA" compartment="x" fbc:charge="-4" fbc:chemicalFormula="C37H54N7O17P3S"/>
      <species boundaryCondition="false" constant="false" hasOnlySubstanceUnits="false" id="M_hd2471013coa_x" name="(2E,4Z,7Z,10Z,13Z)-hexadecapentaenoyl-CoA" compartment="x" fbc:charge="-4" fbc:chemicalFormula="C37H52N7O17P3S"/>
      <species boundaryCondition="false" constant="false" hasOnlySubstanceUnits="false" id="M_hd371013coa_x" name="(3E,7Z,10Z,13Z)-hexadecatetraenoyl-CoA" compartment="x" fbc:charge="-4" fbc:chemicalFormula="C37H54N7O17P3S"/>
      <species boundaryCondition="false" constant="false" hasOnlySubstanceUnits="false" id="M_hd271013coa_x" name="(2E,7Z,10Z,13Z)-hexadecatetraenoyl-CoA" compartment="x" fbc:charge="-4" fbc:chemicalFormula="C37H54N7O17P3S"/>
      <species boundaryCondition="false" constant="false" hasOnlySubstanceUnits="false" id="M_3hhd71013coa_x" name="3-hydroxy-(7Z,10Z,13Z)-hexadecatrienoyl-CoA" compartment="x" fbc:charge="-4" fbc:chemicalFormula="C37H56N7O18P3S"/>
      <species boundaryCondition="false" constant="false" hasOnlySubstanceUnits="false" id="M_3ohd71013coa_x" name="3-oxo-(7Z,10Z,13Z)-hexadecatrienoyl-CoA" compartment="x" fbc:charge="-4" fbc:chemicalFormula="C37H54N7O18P3S"/>
      <species boundaryCondition="false" constant="false" hasOnlySubstanceUnits="false" id="M_td5811coa_x" name="(5Z,8Z,11Z)-tetradecatrienoyl-CoA" compartment="x" fbc:charge="-4" fbc:chemicalFormula="C35H52N7O17P3S"/>
      <species boundaryCondition="false" constant="false" hasOnlySubstanceUnits="false" id="M_td25811coa_x" name="(2E,5Z,8Z,11Z)-tetradecatetraenoyl-CoA" compartment="x" fbc:charge="-4" fbc:chemicalFormula="C35H50N7O17P3S"/>
      <species boundaryCondition="false" constant="false" hasOnlySubstanceUnits="false" id="M_3htd5811coa_x" name="3-hydroxy-(5Z,8Z,11Z)-tetradecatrienoyl-CoA" compartment="x" fbc:charge="-4" fbc:chemicalFormula="C35H52N7O18P3S"/>
      <species boundaryCondition="false" constant="false" hasOnlySubstanceUnits="false" id="M_3otd5811coa_x" name="3-oxo-(5Z,8Z,11Z)-tetradecatrienoyl-CoA" compartment="x" fbc:charge="-4" fbc:chemicalFormula="C35H50N7O18P3S"/>
      <species boundaryCondition="false" constant="false" hasOnlySubstanceUnits="false" id="M_dd369coa_x" name="(3Z,6Z,9Z)-dodecatrienoyl-CoA" compartment="x" fbc:charge="-4" fbc:chemicalFormula="C33H48N7O17P3S"/>
      <species boundaryCondition="false" constant="false" hasOnlySubstanceUnits="false" id="M_dd269coa_x" name="(2E,6Z,9Z)-dodecatrienoyl-CoA" compartment="x" fbc:charge="-4" fbc:chemicalFormula="C33H48N7O17P3S"/>
      <species boundaryCondition="false" constant="false" hasOnlySubstanceUnits="false" id="M_3hdd69coa_x" name="3-hydroxy-(6Z,9Z)-dodecadienoyl-CoA" compartment="x" fbc:charge="-4" fbc:chemicalFormula="C33H50N7O18P3S"/>
      <species boundaryCondition="false" constant="false" hasOnlySubstanceUnits="false" id="M_3od69coa_x" name="3-oxo-(6Z,9Z)-dodecadienoyl-CoA" compartment="x" fbc:charge="-4" fbc:chemicalFormula="C33H48N7O18P3S"/>
      <species boundaryCondition="false" constant="false" hasOnlySubstanceUnits="false" id="M_dc47coa_x" name="(4Z,7Z)-decadienoyl-CoA" compartment="x" fbc:charge="-4" fbc:chemicalFormula="C31H46N7O17P3S"/>
      <species boundaryCondition="false" constant="false" hasOnlySubstanceUnits="false" id="M_dc247coa_x" name="(2E,4Z,7Z)-decatrienoyl-CoA" compartment="x" fbc:charge="-4" fbc:chemicalFormula="C31H44N7O17P3S"/>
      <species boundaryCondition="false" constant="false" hasOnlySubstanceUnits="false" id="M_dc37coa_x" name="(3E,7Z)-decadienoyl-CoA" compartment="x" fbc:charge="-4" fbc:chemicalFormula="C31H46N7O17P3S"/>
      <species boundaryCondition="false" constant="false" hasOnlySubstanceUnits="false" id="M_dc27coa_x" name="(2E,7Z)-decadienoyl-CoA" compartment="x" fbc:charge="-4" fbc:chemicalFormula="C31H46N7O17P3S"/>
      <species boundaryCondition="false" constant="false" hasOnlySubstanceUnits="false" id="M_3hdc7coa_x" name="3-hydroxy-(7Z)-decenoyl-CoA" compartment="x" fbc:charge="-4" fbc:chemicalFormula="C31H48N7O18P3S"/>
      <species boundaryCondition="false" constant="false" hasOnlySubstanceUnits="false" id="M_3odc7coa_x" name="3-oxo-(7Z)-decenoyl-CoA" compartment="x" fbc:charge="-4" fbc:chemicalFormula="C31H46N7O18P3S"/>
      <species boundaryCondition="false" constant="false" hasOnlySubstanceUnits="false" id="M_oc5coa_x" name="(5Z)-octenoyl-CoA" compartment="x" fbc:charge="-4" fbc:chemicalFormula="C29H44N7O17P3S"/>
      <species boundaryCondition="false" constant="false" hasOnlySubstanceUnits="false" id="M_dcos24710131619coa_x" name="(2E,4Z,7Z,10Z,13Z,16Z,19Z)-docosaheptaenoyl-CoA" compartment="x" fbc:charge="-4" fbc:chemicalFormula="C43H60N7O17P3S"/>
      <species boundaryCondition="false" constant="false" hasOnlySubstanceUnits="false" id="M_dcos3710131619coa_x" name="(3E,7Z,10Z,13Z,16Z,19Z)-docosahexaenoyl-CoA" compartment="x" fbc:charge="-4" fbc:chemicalFormula="C43H62N7O17P3S"/>
      <species boundaryCondition="false" constant="false" hasOnlySubstanceUnits="false" id="M_dcos2710131619coa_x" name="(2E,7Z,10Z,13Z,16Z,19Z)-docosahexaenoyl-CoA" compartment="x" fbc:charge="-4" fbc:chemicalFormula="C43H62N7O17P3S"/>
      <species boundaryCondition="false" constant="false" hasOnlySubstanceUnits="false" id="M_3hdcos710131619coa_x" name="3-hydroxy-(7Z,10Z,13Z,16Z,19Z)-docosapentaenoyl-CoA" compartment="x" fbc:charge="-4" fbc:chemicalFormula="C43H64N7O18P3S"/>
      <species boundaryCondition="false" constant="false" hasOnlySubstanceUnits="false" id="M_3odcos710131619coa_x" name="3-oxo-(7Z,10Z,13Z,16Z,19Z)-docosapentaenoyl-CoA" compartment="x" fbc:charge="-4" fbc:chemicalFormula="C43H62N7O18P3S"/>
      <species boundaryCondition="false" constant="false" hasOnlySubstanceUnits="false" id="M_o2_x" name="Oxygen" compartment="x" fbc:charge="0" fbc:chemicalFormula="O2"/>
      <species boundaryCondition="false" constant="false" hasOnlySubstanceUnits="false" id="M_h2o2_x" name="Hydrogen peroxide" compartment="x" fbc:charge="0" fbc:chemicalFormula="H2O2"/>
      <species boundaryCondition="false" constant="false" hasOnlySubstanceUnits="false" id="M_crn_x" name="L-Carnitine" compartment="x" fbc:charge="0" fbc:chemicalFormula="C7H15NO3"/>
      <species boundaryCondition="false" constant="false" hasOnlySubstanceUnits="false" id="M_acrn_x" name="Acetyl-l-carnitine" compartment="x" fbc:charge="0" fbc:chemicalFormula="C9H17NO4"/>
      <species boundaryCondition="false" constant="false" hasOnlySubstanceUnits="false" id="M_octcrn_x" name="L-octanoylcarnitine" compartment="x" fbc:charge="0" fbc:chemicalFormula="C15H29NO4"/>
      <species boundaryCondition="false" constant="false" hasOnlySubstanceUnits="false" id="M_oc5crn_x" name="(5Z)-octenoyl-l-carnitine" compartment="x" fbc:charge="0" fbc:chemicalFormula="C15H27NO4"/>
      <species boundaryCondition="false" constant="false" hasOnlySubstanceUnits="false" id="M_tmlys_c" name="N6,N6,N6-Trimethyl-L-lysine" compartment="c" fbc:charge="1" fbc:chemicalFormula="C9H21N2O2"/>
      <species boundaryCondition="false" constant="false" hasOnlySubstanceUnits="false" id="M_tmlys_m" name="N6,N6,N6-Trimethyl-L-lysine" compartment="m" fbc:charge="1" fbc:chemicalFormula="C9H21N2O2"/>
      <species boundaryCondition="false" constant="false" hasOnlySubstanceUnits="false" id="M_3htmelys_m" name="3-Hydroxy-N6,N6,N6-trimethyl-L-lysine" compartment="m" fbc:charge="1" fbc:chemicalFormula="C9H21N2O3"/>
      <species boundaryCondition="false" constant="false" hasOnlySubstanceUnits="false" id="M_5mthglu_c" name="5-Methyltetrahydropteroyltri-L-glutamate" compartment="c" fbc:charge="-4" fbc:chemicalFormula="C30H35N9O12"/>
      <species boundaryCondition="false" constant="false" hasOnlySubstanceUnits="false" id="M_5mthf_c" name="5-Methyltetrahydrofolate" compartment="c" fbc:charge="-2" fbc:chemicalFormula="C20H23N7O6"/>
      <species boundaryCondition="false" constant="false" hasOnlySubstanceUnits="false" id="M_4tmeabut_m" name="4-Trimethylammoniobutanal" compartment="m" fbc:charge="1" fbc:chemicalFormula="C7H16NO"/>
      <species boundaryCondition="false" constant="false" hasOnlySubstanceUnits="false" id="M_gbbtn_m" name="Gamma-Butyrobetaine" compartment="m" fbc:charge="0" fbc:chemicalFormula="C7H15NO2"/>
      <species boundaryCondition="false" constant="false" hasOnlySubstanceUnits="false" id="M_crn_m" name="L-Carnitine" compartment="m" fbc:charge="0" fbc:chemicalFormula="C7H15NO3"/>
      <species boundaryCondition="false" constant="false" hasOnlySubstanceUnits="false" id="M_crn_c" name="L-Carnitine" compartment="c" fbc:charge="0" fbc:chemicalFormula="C7H15NO3"/>
      <species boundaryCondition="false" constant="false" hasOnlySubstanceUnits="false" id="M_acrn_c" name="Acetyl-l-carnitine" compartment="c" fbc:charge="0" fbc:chemicalFormula="C9H17NO4"/>
      <species boundaryCondition="false" constant="false" hasOnlySubstanceUnits="false" id="M_octcrn_c" name="L-octanoylcarnitine" compartment="c" fbc:charge="0" fbc:chemicalFormula="C15H29NO4"/>
      <species boundaryCondition="false" constant="false" hasOnlySubstanceUnits="false" id="M_oc5crn_c" name="(5Z)-octenoyl-l-carnitine" compartment="c" fbc:charge="0" fbc:chemicalFormula="C15H27NO4"/>
      <species boundaryCondition="false" constant="false" hasOnlySubstanceUnits="false" id="M_odecrn_c" name="(9Z)-octadecenoyl-l-carnitine" compartment="c" fbc:charge="0" fbc:chemicalFormula="C25H47NO4"/>
      <species boundaryCondition="false" constant="false" hasOnlySubstanceUnits="false" id="M_pmtcrn_c" name="L-palmitoylcarnitine" compartment="c" fbc:charge="0" fbc:chemicalFormula="C23H45NO4"/>
      <species boundaryCondition="false" constant="false" hasOnlySubstanceUnits="false" id="M_stcrn_c" name="Octadecanoyl-L-carnitine" compartment="c" fbc:charge="0" fbc:chemicalFormula="C25H49NO4"/>
      <species boundaryCondition="false" constant="false" hasOnlySubstanceUnits="false" id="M_lnlccrn_c" name="(9Z,12Z)-octadecadienoyl-l-carnitine" compartment="c" fbc:charge="0" fbc:chemicalFormula="C25H45NO4"/>
      <species boundaryCondition="false" constant="false" hasOnlySubstanceUnits="false" id="M_lnlncgcrn_c" name="(6Z,9Z,12Z)-octadecatrienoyl-l-carnitine" compartment="c" fbc:charge="0" fbc:chemicalFormula="C25H43NO4"/>
      <species boundaryCondition="false" constant="false" hasOnlySubstanceUnits="false" id="M_lnlncacrn_c" name="(9Z,12Z,15Z)-octadecatrienoyl-l-carnitine" compartment="c" fbc:charge="0" fbc:chemicalFormula="C25H43NO4"/>
      <species boundaryCondition="false" constant="false" hasOnlySubstanceUnits="false" id="M_ttdcrn_c" name="Tetradecanoyl-L-carnitine" compartment="c" fbc:charge="0" fbc:chemicalFormula="C21H41NO4"/>
      <species boundaryCondition="false" constant="false" hasOnlySubstanceUnits="false" id="M_hdcecrn_c" name="(9Z)-hexadecenoyl-l-carnitine" compartment="c" fbc:charge="0" fbc:chemicalFormula="C23H43NO4"/>
      <species boundaryCondition="false" constant="false" hasOnlySubstanceUnits="false" id="M_hd912crn_c" name="(9Z,12Z)-hexadecadienoyl-l-carnitine" compartment="c" fbc:charge="0" fbc:chemicalFormula="C23H41NO4"/>
      <species boundaryCondition="false" constant="false" hasOnlySubstanceUnits="false" id="M_hd6912crn_c" name="(6Z,9Z,12Z)-hexadecatrienoyl-l-carnitine" compartment="c" fbc:charge="0" fbc:chemicalFormula="C23H39NO4"/>
      <species boundaryCondition="false" constant="false" hasOnlySubstanceUnits="false" id="M_hd691215crn_c" name="(6Z,9Z,12Z,15Z)-hexadecatetrenoyl-l-carnitine" compartment="c" fbc:charge="0" fbc:chemicalFormula="C23H37NO4"/>
      <species boundaryCondition="false" constant="false" hasOnlySubstanceUnits="false" id="M_acrn_m" name="Acetyl-l-carnitine" compartment="m" fbc:charge="0" fbc:chemicalFormula="C9H17NO4"/>
      <species boundaryCondition="false" constant="false" hasOnlySubstanceUnits="false" id="M_octcrn_m" name="L-octanoylcarnitine" compartment="m" fbc:charge="0" fbc:chemicalFormula="C15H29NO4"/>
      <species boundaryCondition="false" constant="false" hasOnlySubstanceUnits="false" id="M_oc5crn_m" name="(5Z)-octenoyl-l-carnitine" compartment="m" fbc:charge="0" fbc:chemicalFormula="C15H27NO4"/>
      <species boundaryCondition="false" constant="false" hasOnlySubstanceUnits="false" id="M_odecrn_m" name="(9Z)-octadecenoyl-l-carnitine" compartment="m" fbc:charge="0" fbc:chemicalFormula="C25H47NO4"/>
      <species boundaryCondition="false" constant="false" hasOnlySubstanceUnits="false" id="M_pmtcrn_m" name="L-palmitoylcarnitine" compartment="m" fbc:charge="0" fbc:chemicalFormula="C23H45NO4"/>
      <species boundaryCondition="false" constant="false" hasOnlySubstanceUnits="false" id="M_stcrn_m" name="Octadecanoyl-L-carnitine" compartment="m" fbc:charge="0" fbc:chemicalFormula="C25H49NO4"/>
      <species boundaryCondition="false" constant="false" hasOnlySubstanceUnits="false" id="M_lnlccrn_m" name="(9Z,12Z)-octadecadienoyl-l-carnitine" compartment="m" fbc:charge="0" fbc:chemicalFormula="C25H45NO4"/>
      <species boundaryCondition="false" constant="false" hasOnlySubstanceUnits="false" id="M_lnlncgcrn_m" name="(6Z,9Z,12Z)-octadecatrienoyl-l-carnitine" compartment="m" fbc:charge="0" fbc:chemicalFormula="C25H43NO4"/>
      <species boundaryCondition="false" constant="false" hasOnlySubstanceUnits="false" id="M_lnlncacrn_m" name="(9Z,12Z,15Z)-octadecatrienoyl-l-carnitine" compartment="m" fbc:charge="0" fbc:chemicalFormula="C25H43NO4"/>
      <species boundaryCondition="false" constant="false" hasOnlySubstanceUnits="false" id="M_ttdcrn_m" name="Tetradecanoyl-L-carnitine" compartment="m" fbc:charge="0" fbc:chemicalFormula="C21H41NO4"/>
      <species boundaryCondition="false" constant="false" hasOnlySubstanceUnits="false" id="M_hdcecrn_m" name="(9Z)-hexadecenoyl-l-carnitine" compartment="m" fbc:charge="0" fbc:chemicalFormula="C23H43NO4"/>
      <species boundaryCondition="false" constant="false" hasOnlySubstanceUnits="false" id="M_hd912crn_m" name="(9Z,12Z)-hexadecadienoyl-l-carnitine" compartment="m" fbc:charge="0" fbc:chemicalFormula="C23H41NO4"/>
      <species boundaryCondition="false" constant="false" hasOnlySubstanceUnits="false" id="M_hd6912crn_m" name="(6Z,9Z,12Z)-hexadecatrienoyl-l-carnitine" compartment="m" fbc:charge="0" fbc:chemicalFormula="C23H39NO4"/>
      <species boundaryCondition="false" constant="false" hasOnlySubstanceUnits="false" id="M_hd691215crn_m" name="(6Z,9Z,12Z,15Z)-hexadecatetrenoyl-l-carnitine" compartment="m" fbc:charge="0" fbc:chemicalFormula="C23H37NO4"/>
      <species boundaryCondition="false" constant="false" hasOnlySubstanceUnits="false" id="M_occoa_m" name="Octanoyl-CoA (C8:0)" compartment="m" fbc:charge="-4" fbc:chemicalFormula="C29H46N7O17P3S"/>
      <species boundaryCondition="false" constant="false" hasOnlySubstanceUnits="false" id="M_oc5coa_m" name="(5Z)-octenoyl-CoA" compartment="m" fbc:charge="-4" fbc:chemicalFormula="C29H44N7O17P3S"/>
      <species boundaryCondition="false" constant="false" hasOnlySubstanceUnits="false" id="M_odecoa_m" name="(9Z)-octadecenoyl-CoA" compartment="m" fbc:charge="-4" fbc:chemicalFormula="C39H64N7O17P3S"/>
      <species boundaryCondition="false" constant="false" hasOnlySubstanceUnits="false" id="M_pmtcoa_m" name="Palmitoyl-CoA (C16:0)" compartment="m" fbc:charge="-4" fbc:chemicalFormula="C37H62N7O17P3S"/>
      <species boundaryCondition="false" constant="false" hasOnlySubstanceUnits="false" id="M_ocdccoa_m" name="Octadecanoyl-CoA" compartment="m" fbc:charge="-4" fbc:chemicalFormula="C39H66N7O17P3S"/>
      <species boundaryCondition="false" constant="false" hasOnlySubstanceUnits="false" id="M_lnlccoa_m" name="(9Z,12Z)-octadecadienoyl-CoA" compartment="m" fbc:charge="-4" fbc:chemicalFormula="C39H62N7O17P3S"/>
      <species boundaryCondition="false" constant="false" hasOnlySubstanceUnits="false" id="M_lnlncgcoa_m" name="(6Z,9Z,12Z)-octadecatrienoyl-CoA" compartment="m" fbc:charge="-4" fbc:chemicalFormula="C39H60N7O17P3S"/>
      <species boundaryCondition="false" constant="false" hasOnlySubstanceUnits="false" id="M_lnlncacoa_m" name="(9Z,12Z,15Z)-octadecatrienoyl-CoA" compartment="m" fbc:charge="-4" fbc:chemicalFormula="C39H60N7O17P3S"/>
      <species boundaryCondition="false" constant="false" hasOnlySubstanceUnits="false" id="M_tdcoa_m" name="Tetradecanoyl-CoA (C14:0)" compartment="m" fbc:charge="-4" fbc:chemicalFormula="C35H58N7O17P3S"/>
      <species boundaryCondition="false" constant="false" hasOnlySubstanceUnits="false" id="M_hdcoa_m" name="(9Z)-hexadecenoyl-CoA" compartment="m" fbc:charge="-4" fbc:chemicalFormula="C37H60N7O17P3S"/>
      <species boundaryCondition="false" constant="false" hasOnlySubstanceUnits="false" id="M_hd912coa_m" name="(9Z,12Z)-hexadecadienoyl-CoA" compartment="m" fbc:charge="-4" fbc:chemicalFormula="C37H58N7O17P3S"/>
      <species boundaryCondition="false" constant="false" hasOnlySubstanceUnits="false" id="M_hd6912coa_m" name="(6Z,9Z,12Z)-hexadecatrienoyl-CoA" compartment="m" fbc:charge="-4" fbc:chemicalFormula="C37H56N7O17P3S"/>
      <species boundaryCondition="false" constant="false" hasOnlySubstanceUnits="false" id="M_hd691215coa_m" name="(6Z,9Z,12Z,15Z)-hexadecatetrenoyl-CoA" compartment="m" fbc:charge="-4" fbc:chemicalFormula="C37H54N7O17P3S"/>
      <species boundaryCondition="false" constant="false" hasOnlySubstanceUnits="false" id="M_glyc3p_m" name="Glycerol 3-phosphate" compartment="m" fbc:charge="-2" fbc:chemicalFormula="C3H7O6P"/>
      <species boundaryCondition="false" constant="false" hasOnlySubstanceUnits="false" id="M_od2coa_m" name="(2E)-octadecenoyl-CoA" compartment="m" fbc:charge="-4" fbc:chemicalFormula="C39H64N7O17P3S"/>
      <species boundaryCondition="false" constant="false" hasOnlySubstanceUnits="false" id="M_3hodcoa_m" name="3-hydroxyoctadecanoyl-CoA" compartment="m" fbc:charge="-4" fbc:chemicalFormula="C39H66N7O18P3S"/>
      <species boundaryCondition="false" constant="false" hasOnlySubstanceUnits="false" id="M_3oodcoa_m" name="3-oxo-octadecanoyl-CoA" compartment="m" fbc:charge="-4" fbc:chemicalFormula="C39H64N7O18P3S"/>
      <species boundaryCondition="false" constant="false" hasOnlySubstanceUnits="false" id="M_hdd2coa_m" name="(2E)-hexadecenoyl-CoA" compartment="m" fbc:charge="-4" fbc:chemicalFormula="C37H60N7O17P3S"/>
      <species boundaryCondition="false" constant="false" hasOnlySubstanceUnits="false" id="M_3hhdcoa_m" name="3-hydroxyhexadecanoyl-CoA" compartment="m" fbc:charge="-4" fbc:chemicalFormula="C37H62N7O18P3S"/>
      <species boundaryCondition="false" constant="false" hasOnlySubstanceUnits="false" id="M_3ohdcoa_m" name="3-oxo-hexadecanoyl-CoA" compartment="m" fbc:charge="-4" fbc:chemicalFormula="C37H60N7O18P3S"/>
      <species boundaryCondition="false" constant="false" hasOnlySubstanceUnits="false" id="M_td2coa_m" name="(2E)-tetradecenoyl-CoA" compartment="m" fbc:charge="-4" fbc:chemicalFormula="C35H56N7O17P3S"/>
      <species boundaryCondition="false" constant="false" hasOnlySubstanceUnits="false" id="M_3htdcoa_m" name="3-hydroxytetradecanoyl-CoA" compartment="m" fbc:charge="-4" fbc:chemicalFormula="C35H58N7O18P3S"/>
      <species boundaryCondition="false" constant="false" hasOnlySubstanceUnits="false" id="M_3otdcoa_m" name="3-oxo-tetradecanoyl-CoA" compartment="m" fbc:charge="-4" fbc:chemicalFormula="C35H56N7O18P3S"/>
      <species boundaryCondition="false" constant="false" hasOnlySubstanceUnits="false" id="M_ddcacoa_m" name="Dodecanoyl-CoA (C12:0)" compartment="m" fbc:charge="-4" fbc:chemicalFormula="C33H54N7O17P3S"/>
      <species boundaryCondition="false" constant="false" hasOnlySubstanceUnits="false" id="M_dd2coa_m" name="(2E)-dodecenoyl-CoA" compartment="m" fbc:charge="-4" fbc:chemicalFormula="C33H52N7O17P3S"/>
      <species boundaryCondition="false" constant="false" hasOnlySubstanceUnits="false" id="M_3hddcoa_m" name="3-hydroxydodecanoyl-CoA" compartment="m" fbc:charge="-4" fbc:chemicalFormula="C33H54N7O18P3S"/>
      <species boundaryCondition="false" constant="false" hasOnlySubstanceUnits="false" id="M_3oddcoa_m" name="3-oxo-dodecanoyl-CoA" compartment="m" fbc:charge="-4" fbc:chemicalFormula="C33H52N7O18P3S"/>
      <species boundaryCondition="false" constant="false" hasOnlySubstanceUnits="false" id="M_dcacoa_m" name="Decanoyl-CoA" compartment="m" fbc:charge="-4" fbc:chemicalFormula="C31H50N7O17P3S"/>
      <species boundaryCondition="false" constant="false" hasOnlySubstanceUnits="false" id="M_dc2coa_m" name="(2E)-decenoyl-CoA" compartment="m" fbc:charge="-4" fbc:chemicalFormula="C31H48N7O17P3S"/>
      <species boundaryCondition="false" constant="false" hasOnlySubstanceUnits="false" id="M_3hdcoa_m" name="3-hydroxydecanoyl-CoA" compartment="m" fbc:charge="-4" fbc:chemicalFormula="C31H50N7O18P3S"/>
      <species boundaryCondition="false" constant="false" hasOnlySubstanceUnits="false" id="M_3odcoa_m" name="3-oxo-decanoyl-CoA" compartment="m" fbc:charge="-4" fbc:chemicalFormula="C31H48N7O18P3S"/>
      <species boundaryCondition="false" constant="false" hasOnlySubstanceUnits="false" id="M_oc2coa_m" name="(2E)-octenoyl-CoA" compartment="m" fbc:charge="-4" fbc:chemicalFormula="C29H44N7O17P3S"/>
      <species boundaryCondition="false" constant="false" hasOnlySubstanceUnits="false" id="M_3hocoa_m" name="3-hydroxyoctanoyl-CoA" compartment="m" fbc:charge="-4" fbc:chemicalFormula="C29H46N7O18P3S"/>
      <species boundaryCondition="false" constant="false" hasOnlySubstanceUnits="false" id="M_3oocoa_m" name="3-oxo-octanoyl-CoA" compartment="m" fbc:charge="-4" fbc:chemicalFormula="C29H44N7O18P3S"/>
      <species boundaryCondition="false" constant="false" hasOnlySubstanceUnits="false" id="M_hx2coa_m" name="(2E)-hexenoyl-CoA" compartment="m" fbc:charge="-4" fbc:chemicalFormula="C27H40N7O17P3S"/>
      <species boundaryCondition="false" constant="false" hasOnlySubstanceUnits="false" id="M_3hhcoa_m" name="3-hydroxyhexanoyl-CoA" compartment="m" fbc:charge="-4" fbc:chemicalFormula="C27H42N7O18P3S"/>
      <species boundaryCondition="false" constant="false" hasOnlySubstanceUnits="false" id="M_3ohcoa_m" name="3-oxo-hexanoyl-CoA" compartment="m" fbc:charge="-4" fbc:chemicalFormula="C27H40N7O18P3S"/>
      <species boundaryCondition="false" constant="false" hasOnlySubstanceUnits="false" id="M_b2coa_m" name="(2E)-butenoyl-CoA (Crotonyl-CoA)" compartment="m" fbc:charge="-4" fbc:chemicalFormula="C25H36N7O17P3S"/>
      <species boundaryCondition="false" constant="false" hasOnlySubstanceUnits="false" id="M_3hbcoa_m" name="3-hydroxybutanoyl-CoA" compartment="m" fbc:charge="-4" fbc:chemicalFormula="C25H38N7O18P3S"/>
      <species boundaryCondition="false" constant="false" hasOnlySubstanceUnits="false" id="M_aacoa_m" name="Acetoacetyl-CoA" compartment="m" fbc:charge="-4" fbc:chemicalFormula="C25H36N7O18P3S"/>
      <species boundaryCondition="false" constant="false" hasOnlySubstanceUnits="false" id="M_oc25coa_m" name="(2E,5Z)-octadienoyl-CoA" compartment="m" fbc:charge="-4" fbc:chemicalFormula="C29H42N7O17P3S"/>
      <species boundaryCondition="false" constant="false" hasOnlySubstanceUnits="false" id="M_3hoc5coa_m" name="3-hydroxy-(5Z)-octenoyl-CoA" compartment="m" fbc:charge="-4" fbc:chemicalFormula="C29H44N7O18P3S"/>
      <species boundaryCondition="false" constant="false" hasOnlySubstanceUnits="false" id="M_3ooc5coa_m" name="3-oxo-(5Z)-octenoyl-CoA" compartment="m" fbc:charge="-4" fbc:chemicalFormula="C29H42N7O18P3S"/>
      <species boundaryCondition="false" constant="false" hasOnlySubstanceUnits="false" id="M_hx3coa_m" name="(3Z)-hexenoyl-CoA" compartment="m" fbc:charge="-4" fbc:chemicalFormula="C27H40N7O17P3S"/>
      <species boundaryCondition="false" constant="false" hasOnlySubstanceUnits="false" id="M_od29coa_m" name="(2E,9Z)-octadecadienoyl-CoA" compartment="m" fbc:charge="-4" fbc:chemicalFormula="C39H62N7O17P3S"/>
      <species boundaryCondition="false" constant="false" hasOnlySubstanceUnits="false" id="M_3hod9coa_m" name="3-hydroxy-(9Z)-octadecenoyl-CoA" compartment="m" fbc:charge="-4" fbc:chemicalFormula="C39H64N7O18P3S"/>
      <species boundaryCondition="false" constant="false" hasOnlySubstanceUnits="false" id="M_3ood9coa_m" name="3-oxo-(9Z)-octadecenoyl-CoA" compartment="m" fbc:charge="-4" fbc:chemicalFormula="C39H62N7O18P3S"/>
      <species boundaryCondition="false" constant="false" hasOnlySubstanceUnits="false" id="M_hd7coa_m" name="(7Z)-hexadecenoyl-CoA" compartment="m" fbc:charge="-4" fbc:chemicalFormula="C37H60N7O17P3S"/>
      <species boundaryCondition="false" constant="false" hasOnlySubstanceUnits="false" id="M_hd27coa_m" name="(2E,7Z)-hexadecadienoyl-CoA" compartment="m" fbc:charge="-4" fbc:chemicalFormula="C37H58N7O17P3S"/>
      <species boundaryCondition="false" constant="false" hasOnlySubstanceUnits="false" id="M_3hhd7coa_m" name="3-hydroxy-(7Z)-hexadecenoyl-CoA" compartment="m" fbc:charge="-4" fbc:chemicalFormula="C37H60N7O18P3S"/>
      <species boundaryCondition="false" constant="false" hasOnlySubstanceUnits="false" id="M_3ohd7coa_m" name="3-oxo-(7Z)-hexadecenoyl-CoA" compartment="m" fbc:charge="-4" fbc:chemicalFormula="C37H58N7O18P3S"/>
      <species boundaryCondition="false" constant="false" hasOnlySubstanceUnits="false" id="M_td5coa_m" name="(5Z)-tetradecenoyl-CoA" compartment="m" fbc:charge="-4" fbc:chemicalFormula="C35H56N7O17P3S"/>
      <species boundaryCondition="false" constant="false" hasOnlySubstanceUnits="false" id="M_td25coa_m" name="(2E,5Z)-tetradecadienoyl-CoA" compartment="m" fbc:charge="-4" fbc:chemicalFormula="C35H54N7O17P3S"/>
      <species boundaryCondition="false" constant="false" hasOnlySubstanceUnits="false" id="M_3htd5coa_m" name="3-hydroxy-(5Z)-tetradecenoyl-CoA" compartment="m" fbc:charge="-4" fbc:chemicalFormula="C35H56N7O18P3S"/>
      <species boundaryCondition="false" constant="false" hasOnlySubstanceUnits="false" id="M_3otd5coa_m" name="3-oxo-(5Z)-tetradecenoyl-CoA" compartment="m" fbc:charge="-4" fbc:chemicalFormula="C35H54N7O18P3S"/>
      <species boundaryCondition="false" constant="false" hasOnlySubstanceUnits="false" id="M_dd3coa_m" name="(3Z)-dodecenoyl-CoA" compartment="m" fbc:charge="-4" fbc:chemicalFormula="C33H52N7O17P3S"/>
      <species boundaryCondition="false" constant="false" hasOnlySubstanceUnits="false" id="M_od2912coa_m" name="(2E,9Z,12Z)-octadecatrienoyl-CoA" compartment="m" fbc:charge="-4" fbc:chemicalFormula="C39H60N7O17P3S"/>
      <species boundaryCondition="false" constant="false" hasOnlySubstanceUnits="false" id="M_3hod912coa_m" name="3-hydroxy-(9Z,12Z)-octadecadienoyl-CoA" compartment="m" fbc:charge="-4" fbc:chemicalFormula="C39H62N7O18P3S"/>
      <species boundaryCondition="false" constant="false" hasOnlySubstanceUnits="false" id="M_3ood912coa_m" name="3-oxo-(9Z,12Z)-octadecadienoyl-CoA" compartment="m" fbc:charge="-4" fbc:chemicalFormula="C39H60N7O18P3S"/>
      <species boundaryCondition="false" constant="false" hasOnlySubstanceUnits="false" id="M_hd710coa_m" name="(7Z,10Z)-hexadecadienoyl-CoA" compartment="m" fbc:charge="-4" fbc:chemicalFormula="C37H58N7O17P3S"/>
      <species boundaryCondition="false" constant="false" hasOnlySubstanceUnits="false" id="M_hd2710coa_m" name="(2E,7Z,10Z)-hexadecatrienoyl-CoA" compartment="m" fbc:charge="-4" fbc:chemicalFormula="C37H56N7O17P3S"/>
      <species boundaryCondition="false" constant="false" hasOnlySubstanceUnits="false" id="M_3hhd710coa_m" name="3-hydroxy-(7Z,10Z)-hexadecadienoyl-CoA" compartment="m" fbc:charge="-4" fbc:chemicalFormula="C37H58N7O18P3S"/>
      <species boundaryCondition="false" constant="false" hasOnlySubstanceUnits="false" id="M_3ohd710coa_m" name="3-oxo-(7Z,10Z)-hexadecadienoyl-CoA" compartment="m" fbc:charge="-4" fbc:chemicalFormula="C37H56N7O18P3S"/>
      <species boundaryCondition="false" constant="false" hasOnlySubstanceUnits="false" id="M_td58coa_m" name="(5Z,8Z)-tetradecadienoyl-CoA" compartment="m" fbc:charge="-4" fbc:chemicalFormula="C35H54N7O17P3S"/>
      <species boundaryCondition="false" constant="false" hasOnlySubstanceUnits="false" id="M_td258coa_m" name="(2E,5Z,8Z)-tetradecatrienoyl-CoA" compartment="m" fbc:charge="-4" fbc:chemicalFormula="C35H52N7O17P3S"/>
      <species boundaryCondition="false" constant="false" hasOnlySubstanceUnits="false" id="M_3htd58coa_m" name="3-hydroxy-(5Z,8Z)-tetradecadienoyl-CoA" compartment="m" fbc:charge="-4" fbc:chemicalFormula="C35H54N7O18P3S"/>
      <species boundaryCondition="false" constant="false" hasOnlySubstanceUnits="false" id="M_3otd58coa_m" name="3-oxo-(5Z,8Z)-tetradecadienoyl-CoA" compartment="m" fbc:charge="-4" fbc:chemicalFormula="C35H52N7O18P3S"/>
      <species boundaryCondition="false" constant="false" hasOnlySubstanceUnits="false" id="M_dd36coa_m" name="(3Z,6Z)-dodecadienoyl-CoA" compartment="m" fbc:charge="-4" fbc:chemicalFormula="C33H50N7O17P3S"/>
      <species boundaryCondition="false" constant="false" hasOnlySubstanceUnits="false" id="M_dd26coa_m" name="(2E,6Z)-dodecadienoyl-CoA" compartment="m" fbc:charge="-4" fbc:chemicalFormula="C33H50N7O17P3S"/>
      <species boundaryCondition="false" constant="false" hasOnlySubstanceUnits="false" id="M_3hd6coa_m" name="3-hydroxy-(6Z)-dodecenoyl-CoA" compartment="m" fbc:charge="-4" fbc:chemicalFormula="C33H52N7O18P3S"/>
      <species boundaryCondition="false" constant="false" hasOnlySubstanceUnits="false" id="M_3od6coa_m" name="3-oxo-(6Z)-dodecenoyl-CoA" compartment="m" fbc:charge="-4" fbc:chemicalFormula="C33H50N7O18P3S"/>
      <species boundaryCondition="false" constant="false" hasOnlySubstanceUnits="false" id="M_dd4coa_m" name="(4Z)-decenoyl-CoA" compartment="m" fbc:charge="-4" fbc:chemicalFormula="C31H48N7O17P3S"/>
      <species boundaryCondition="false" constant="false" hasOnlySubstanceUnits="false" id="M_c4dde2coa_m" name="(2E,4Z)-decadienoyl-CoA" compartment="m" fbc:charge="-4" fbc:chemicalFormula="C31H46N7O17P3S"/>
      <species boundaryCondition="false" constant="false" hasOnlySubstanceUnits="false" id="M_dc3coa_m" name="(3E)-decenoyl-CoA" compartment="m" fbc:charge="-4" fbc:chemicalFormula="C31H48N7O17P3S"/>
      <species boundaryCondition="false" constant="false" hasOnlySubstanceUnits="false" id="M_c6912odtte2coa_m" name="(2E,6Z,9Z,12Z)-octadecatetraenoyl-CoA" compartment="m" fbc:charge="-4" fbc:chemicalFormula="C39H58N7O17P3S"/>
      <species boundaryCondition="false" constant="false" hasOnlySubstanceUnits="false" id="M_3hod6912coa_m" name="3-hydroxy-(6Z,9Z,12Z)-octadecatrienoyl-CoA" compartment="m" fbc:charge="-4" fbc:chemicalFormula="C39H60N7O18P3S"/>
      <species boundaryCondition="false" constant="false" hasOnlySubstanceUnits="false" id="M_3ood6912coa_m" name="3-oxo-(6Z,9Z,12Z)-octadecatrienoyl-CoA" compartment="m" fbc:charge="-4" fbc:chemicalFormula="C39H58N7O18P3S"/>
      <species boundaryCondition="false" constant="false" hasOnlySubstanceUnits="false" id="M_hd4710coa_m" name="(4Z,7Z,10Z)-hexadecatrienoyl-CoA" compartment="m" fbc:charge="-4" fbc:chemicalFormula="C37H56N7O17P3S"/>
      <species boundaryCondition="false" constant="false" hasOnlySubstanceUnits="false" id="M_hd24710coa_m" name="(2E,4Z,7Z,10Z)-hexadecatetraenoyl-CoA" compartment="m" fbc:charge="-4" fbc:chemicalFormula="C37H54N7O17P3S"/>
      <species boundaryCondition="false" constant="false" hasOnlySubstanceUnits="false" id="M_hd3710coa_m" name="(3E,7Z,10Z)-hexadecatrienoyl-CoA" compartment="m" fbc:charge="-4" fbc:chemicalFormula="C37H56N7O17P3S"/>
      <species boundaryCondition="false" constant="false" hasOnlySubstanceUnits="false" id="M_od291215coa_m" name="(2E,9Z,12Z,15Z)-octadecatetraenoyl-CoA" compartment="m" fbc:charge="-4" fbc:chemicalFormula="C39H58N7O17P3S"/>
      <species boundaryCondition="false" constant="false" hasOnlySubstanceUnits="false" id="M_3hod91215coa_m" name="3-hydroxy-(9Z,12Z,15Z)-octadecatrienoyl-CoA" compartment="m" fbc:charge="-4" fbc:chemicalFormula="C39H60N7O18P3S"/>
      <species boundaryCondition="false" constant="false" hasOnlySubstanceUnits="false" id="M_3ood91215coa_m" name="3-oxo-(9Z,12Z,15Z)-octadecatrienoyl-CoA" compartment="m" fbc:charge="-4" fbc:chemicalFormula="C39H58N7O18P3S"/>
      <species boundaryCondition="false" constant="false" hasOnlySubstanceUnits="false" id="M_hd71013coa_m" name="(7Z,10Z,13Z)-hexadecatrienoyl-CoA" compartment="m" fbc:charge="-4" fbc:chemicalFormula="C37H56N7O17P3S"/>
      <species boundaryCondition="false" constant="false" hasOnlySubstanceUnits="false" id="M_hd271013coa_m" name="(2E,7Z,10Z,13Z)-hexadecatetraenoyl-CoA" compartment="m" fbc:charge="-4" fbc:chemicalFormula="C37H54N7O17P3S"/>
      <species boundaryCondition="false" constant="false" hasOnlySubstanceUnits="false" id="M_3hhd71013coa_m" name="3-hydroxy-(7Z,10Z,13Z)-hexadecatrienoyl-CoA" compartment="m" fbc:charge="-4" fbc:chemicalFormula="C37H56N7O18P3S"/>
      <species boundaryCondition="false" constant="false" hasOnlySubstanceUnits="false" id="M_3ohd71013coa_m" name="3-oxo-(7Z,10Z,13Z)-hexadecatrienoyl-CoA" compartment="m" fbc:charge="-4" fbc:chemicalFormula="C37H54N7O18P3S"/>
      <species boundaryCondition="false" constant="false" hasOnlySubstanceUnits="false" id="M_td5811coa_m" name="(5Z,8Z,11Z)-tetradecatrienoyl-CoA" compartment="m" fbc:charge="-4" fbc:chemicalFormula="C35H52N7O17P3S"/>
      <species boundaryCondition="false" constant="false" hasOnlySubstanceUnits="false" id="M_td25811coa_m" name="(2E,5Z,8Z,11Z)-tetradecatetraenoyl-CoA" compartment="m" fbc:charge="-4" fbc:chemicalFormula="C35H50N7O17P3S"/>
      <species boundaryCondition="false" constant="false" hasOnlySubstanceUnits="false" id="M_3htd5811coa_m" name="3-hydroxy-(5Z,8Z,11Z)-tetradecatrienoyl-CoA" compartment="m" fbc:charge="-4" fbc:chemicalFormula="C35H52N7O18P3S"/>
      <species boundaryCondition="false" constant="false" hasOnlySubstanceUnits="false" id="M_3otd5811coa_m" name="3-oxo-(5Z,8Z,11Z)-tetradecatrienoyl-CoA" compartment="m" fbc:charge="-4" fbc:chemicalFormula="C35H50N7O18P3S"/>
      <species boundaryCondition="false" constant="false" hasOnlySubstanceUnits="false" id="M_dd369coa_m" name="(3Z,6Z,9Z)-dodecatrienoyl-CoA" compartment="m" fbc:charge="-4" fbc:chemicalFormula="C33H48N7O17P3S"/>
      <species boundaryCondition="false" constant="false" hasOnlySubstanceUnits="false" id="M_dd269coa_m" name="(2E,6Z,9Z)-dodecatrienoyl-CoA" compartment="m" fbc:charge="-4" fbc:chemicalFormula="C33H48N7O17P3S"/>
      <species boundaryCondition="false" constant="false" hasOnlySubstanceUnits="false" id="M_3hdd69coa_m" name="3-hydroxy-(6Z,9Z)-dodecadienoyl-CoA" compartment="m" fbc:charge="-4" fbc:chemicalFormula="C33H50N7O18P3S"/>
      <species boundaryCondition="false" constant="false" hasOnlySubstanceUnits="false" id="M_3od69coa_m" name="3-oxo-(6Z,9Z)-dodecadienoyl-CoA" compartment="m" fbc:charge="-4" fbc:chemicalFormula="C33H48N7O18P3S"/>
      <species boundaryCondition="false" constant="false" hasOnlySubstanceUnits="false" id="M_dc47coa_m" name="(4Z,7Z)-decadienoyl-CoA" compartment="m" fbc:charge="-4" fbc:chemicalFormula="C31H46N7O17P3S"/>
      <species boundaryCondition="false" constant="false" hasOnlySubstanceUnits="false" id="M_dc247coa_m" name="(2E,4Z,7Z)-decatrienoyl-CoA" compartment="m" fbc:charge="-4" fbc:chemicalFormula="C31H44N7O17P3S"/>
      <species boundaryCondition="false" constant="false" hasOnlySubstanceUnits="false" id="M_dc37coa_m" name="(3E,7Z)-decadienoyl-CoA" compartment="m" fbc:charge="-4" fbc:chemicalFormula="C31H46N7O17P3S"/>
      <species boundaryCondition="false" constant="false" hasOnlySubstanceUnits="false" id="M_dc27coa_m" name="(2E,7Z)-decadienoyl-CoA" compartment="m" fbc:charge="-4" fbc:chemicalFormula="C31H46N7O17P3S"/>
      <species boundaryCondition="false" constant="false" hasOnlySubstanceUnits="false" id="M_3hdc7coa_m" name="3-hydroxy-(7Z)-decenoyl-CoA" compartment="m" fbc:charge="-4" fbc:chemicalFormula="C31H48N7O18P3S"/>
      <species boundaryCondition="false" constant="false" hasOnlySubstanceUnits="false" id="M_3odc7coa_m" name="3-oxo-(7Z)-decenoyl-CoA" compartment="m" fbc:charge="-4" fbc:chemicalFormula="C31H46N7O18P3S"/>
      <species boundaryCondition="false" constant="false" hasOnlySubstanceUnits="false" id="M_hd29coa_m" name="(2E,9Z)-hexadecadienoyl-CoA" compartment="m" fbc:charge="-4" fbc:chemicalFormula="C37H58N7O17P3S"/>
      <species boundaryCondition="false" constant="false" hasOnlySubstanceUnits="false" id="M_3hhd9coa_m" name="3-hydroxy-(9Z)-hexadecenoyl-CoA" compartment="m" fbc:charge="-4" fbc:chemicalFormula="C37H60N7O18P3S"/>
      <species boundaryCondition="false" constant="false" hasOnlySubstanceUnits="false" id="M_3ohd9coa_m" name="3-oxo-(9Z)-hexadecenoyl-CoA" compartment="m" fbc:charge="-4" fbc:chemicalFormula="C37H58N7O18P3S"/>
      <species boundaryCondition="false" constant="false" hasOnlySubstanceUnits="false" id="M_td7coa_m" name="(7Z)-tetradecenoyl-CoA" compartment="m" fbc:charge="-4" fbc:chemicalFormula="C35H56N7O17P3S"/>
      <species boundaryCondition="false" constant="false" hasOnlySubstanceUnits="false" id="M_td27coa_m" name="(2E,7Z)-tetradecadienoyl-CoA" compartment="m" fbc:charge="-4" fbc:chemicalFormula="C35H54N7O17P3S"/>
      <species boundaryCondition="false" constant="false" hasOnlySubstanceUnits="false" id="M_3htd7coa_m" name="3-hydroxy-(7Z)-tetradecenoyl-CoA" compartment="m" fbc:charge="-4" fbc:chemicalFormula="C35H56N7O18P3S"/>
      <species boundaryCondition="false" constant="false" hasOnlySubstanceUnits="false" id="M_3otd7coa_m" name="3-oxo-(7Z)-tetradecenoyl-CoA" compartment="m" fbc:charge="-4" fbc:chemicalFormula="C35H54N7O18P3S"/>
      <species boundaryCondition="false" constant="false" hasOnlySubstanceUnits="false" id="M_dd5coa_m" name="(5Z)-dodecenoyl-CoA" compartment="m" fbc:charge="-4" fbc:chemicalFormula="C33H52N7O17P3S"/>
      <species boundaryCondition="false" constant="false" hasOnlySubstanceUnits="false" id="M_dd25coa_m" name="(2E,5Z)-dodecadienoyl-CoA" compartment="m" fbc:charge="-4" fbc:chemicalFormula="C33H50N7O17P3S"/>
      <species boundaryCondition="false" constant="false" hasOnlySubstanceUnits="false" id="M_3hdd5coa_m" name="3-hydroxy-(5Z)-dodecenoyl-CoA" compartment="m" fbc:charge="-4" fbc:chemicalFormula="C33H52N7O18P3S"/>
      <species boundaryCondition="false" constant="false" hasOnlySubstanceUnits="false" id="M_3odd5coc_m" name="3-oxo-(5Z)-dodecenoyl-CoA" compartment="m" fbc:charge="-4" fbc:chemicalFormula="C33H50N7O18P3S"/>
      <species boundaryCondition="false" constant="false" hasOnlySubstanceUnits="false" id="M_dd3ecoa_m" name="(3Z)-decenoyl-CoA" compartment="m" fbc:charge="-4" fbc:chemicalFormula="C31H48N7O17P3S"/>
      <species boundaryCondition="false" constant="false" hasOnlySubstanceUnits="false" id="M_hd2912coa_m" name="(2E,9Z,12Z)-hexadecatrienoyl-CoA" compartment="m" fbc:charge="-4" fbc:chemicalFormula="C37H56N7O17P3S"/>
      <species boundaryCondition="false" constant="false" hasOnlySubstanceUnits="false" id="M_3hhd912coa_m" name="3-hydroxy-(9Z,12Z)-hexadecadienoyl-CoA" compartment="m" fbc:charge="-4" fbc:chemicalFormula="C37H58N7O18P3S"/>
      <species boundaryCondition="false" constant="false" hasOnlySubstanceUnits="false" id="M_3ohd912coa_m" name="3-oxo-(9Z,12Z)-hexadecadienoyl-CoA" compartment="m" fbc:charge="-4" fbc:chemicalFormula="C37H56N7O18P3S"/>
      <species boundaryCondition="false" constant="false" hasOnlySubstanceUnits="false" id="M_td710coa_m" name="(7Z,10Z)-tetradecadienoyl-CoA" compartment="m" fbc:charge="-4" fbc:chemicalFormula="C35H54N7O17P3S"/>
      <species boundaryCondition="false" constant="false" hasOnlySubstanceUnits="false" id="M_td2710coa_m" name="(2E,7Z,10Z)-tetradecatrienoyl-CoA" compartment="m" fbc:charge="-4" fbc:chemicalFormula="C35H52N7O17P3S"/>
      <species boundaryCondition="false" constant="false" hasOnlySubstanceUnits="false" id="M_3htd710coa_m" name="3-hydroxy-(7Z,10Z)-tetradecadienoyl-CoA" compartment="m" fbc:charge="-4" fbc:chemicalFormula="C35H54N7O18P3S"/>
      <species boundaryCondition="false" constant="false" hasOnlySubstanceUnits="false" id="M_3otd710coa_m" name="3-oxo-(7Z,10Z)-tetradecadienoyl-CoA" compartment="m" fbc:charge="-4" fbc:chemicalFormula="C35H52N7O18P3S"/>
      <species boundaryCondition="false" constant="false" hasOnlySubstanceUnits="false" id="M_dd58coa_m" name="(5Z,8Z)-dodecadienoyl-CoA" compartment="m" fbc:charge="-4" fbc:chemicalFormula="C33H50N7O17P3S"/>
      <species boundaryCondition="false" constant="false" hasOnlySubstanceUnits="false" id="M_dd258coa_m" name="(2E,5Z,8Z)-dodecatrienoyl-CoA" compartment="m" fbc:charge="-4" fbc:chemicalFormula="C33H48N7O17P3S"/>
      <species boundaryCondition="false" constant="false" hasOnlySubstanceUnits="false" id="M_3hdd58coa_m" name="3-hydroxy-(5Z,8Z)-dodecadienoyl-CoA" compartment="m" fbc:charge="-4" fbc:chemicalFormula="C33H50N7O18P3S"/>
      <species boundaryCondition="false" constant="false" hasOnlySubstanceUnits="false" id="M_3odd58coa_m" name="3-oxo-(5Z,8Z)-dodecadienoyl-CoA" compartment="m" fbc:charge="-4" fbc:chemicalFormula="C33H48N7O18P3S"/>
      <species boundaryCondition="false" constant="false" hasOnlySubstanceUnits="false" id="M_dc36coa_m" name="(3Z,6Z)-decadienoyl-CoA" compartment="m" fbc:charge="-4" fbc:chemicalFormula="C31H46N7O17P3S"/>
      <species boundaryCondition="false" constant="false" hasOnlySubstanceUnits="false" id="M_dc26coa_m" name="(2E,6Z)-decadienoyl-CoA" compartment="m" fbc:charge="-4" fbc:chemicalFormula="C31H46N7O17P3S"/>
      <species boundaryCondition="false" constant="false" hasOnlySubstanceUnits="false" id="M_3hdc6coa_m" name="3-hydroxy-(6Z)-decenoyl-CoA" compartment="m" fbc:charge="-4" fbc:chemicalFormula="C31H48N7O18P3S"/>
      <species boundaryCondition="false" constant="false" hasOnlySubstanceUnits="false" id="M_3odc6coa_m" name="3-oxo-(6Z)-decenoyl-CoA" compartment="m" fbc:charge="-4" fbc:chemicalFormula="C31H46N7O18P3S"/>
      <species boundaryCondition="false" constant="false" hasOnlySubstanceUnits="false" id="M_oc4coa_m" name="(4Z)-octenoyl-CoA" compartment="m" fbc:charge="-4" fbc:chemicalFormula="C29H44N7O17P3S"/>
      <species boundaryCondition="false" constant="false" hasOnlySubstanceUnits="false" id="M_oc24coa_m" name="(2E,4Z)-octadienoyl-CoA" compartment="m" fbc:charge="-4" fbc:chemicalFormula="C29H42N7O17P3S"/>
      <species boundaryCondition="false" constant="false" hasOnlySubstanceUnits="false" id="M_oc3coa_m" name="(3E)-octenoyl-CoA" compartment="m" fbc:charge="-4" fbc:chemicalFormula="C29H44N7O17P3S"/>
      <species boundaryCondition="false" constant="false" hasOnlySubstanceUnits="false" id="M_hd26912coa_m" name="(2E,6Z,9Z,12Z)-hexadecatetraenoyl-CoA" compartment="m" fbc:charge="-4" fbc:chemicalFormula="C37H54N7O17P3S"/>
      <species boundaryCondition="false" constant="false" hasOnlySubstanceUnits="false" id="M_3hhd6912coa_m" name="3-hydroxy-(6Z,9Z,12Z)-hexadecatrienoyl-CoA" compartment="m" fbc:charge="-4" fbc:chemicalFormula="C37H56N7O18P3S"/>
      <species boundaryCondition="false" constant="false" hasOnlySubstanceUnits="false" id="M_3ohd6912coa_m" name="3-oxo-(6Z,9Z,12Z)-hexadecatrienoyl-CoA" compartment="m" fbc:charge="-4" fbc:chemicalFormula="C37H54N7O18P3S"/>
      <species boundaryCondition="false" constant="false" hasOnlySubstanceUnits="false" id="M_td4710coa_m" name="(4Z,7Z,10Z)-tetradecatrienoyl-CoA" compartment="m" fbc:charge="-4" fbc:chemicalFormula="C35H52N7O17P3S"/>
      <species boundaryCondition="false" constant="false" hasOnlySubstanceUnits="false" id="M_td24710coa_m" name="(2E,4Z,7Z,10Z)-tetradecatetraenoyl-CoA" compartment="m" fbc:charge="-4" fbc:chemicalFormula="C35H50N7O17P3S"/>
      <species boundaryCondition="false" constant="false" hasOnlySubstanceUnits="false" id="M_td3710coa_m" name="(3E,7Z,10Z)-tetradecatrienoyl-CoA" compartment="m" fbc:charge="-4" fbc:chemicalFormula="C35H52N7O17P3S"/>
      <species boundaryCondition="false" constant="false" hasOnlySubstanceUnits="false" id="M_hd2691215coa_m" name="(2E,6Z,9Z,12Z,15Z)-hexadecapentaenoyl-CoA" compartment="m" fbc:charge="-4" fbc:chemicalFormula="C37H52N7O17P3S"/>
      <species boundaryCondition="false" constant="false" hasOnlySubstanceUnits="false" id="M_3hhd691215coa_m" name="3-hydroxy-(6Z,9Z,12Z,15Z)-hexadecatetraenoyl-CoA" compartment="m" fbc:charge="-4" fbc:chemicalFormula="C37H54N7O18P3S"/>
      <species boundaryCondition="false" constant="false" hasOnlySubstanceUnits="false" id="M_3ohd691215coa_m" name="3-oxo-(6Z,9Z,12Z,15Z)-hexadecatetraenoyl-CoA" compartment="m" fbc:charge="-4" fbc:chemicalFormula="C37H52N7O18P3S"/>
      <species boundaryCondition="false" constant="false" hasOnlySubstanceUnits="false" id="M_td471013coa_m" name="(4Z,7Z,10Z,13Z)-tetradecatetraenoyl-CoA" compartment="m" fbc:charge="-4" fbc:chemicalFormula="C35H50N7O17P3S"/>
      <species boundaryCondition="false" constant="false" hasOnlySubstanceUnits="false" id="M_td2471013coa_m" name="(2E,4Z,7Z,10Z,13Z)-tetradecapentaenoyl-CoA" compartment="m" fbc:charge="-4" fbc:chemicalFormula="C35H48N7O17P3S"/>
      <species boundaryCondition="false" constant="false" hasOnlySubstanceUnits="false" id="M_td371013coa_m" name="(3E,7Z,10Z,13Z)-tetradecatetraenoyl-CoA" compartment="m" fbc:charge="-4" fbc:chemicalFormula="C35H50N7O17P3S"/>
      <species boundaryCondition="false" constant="false" hasOnlySubstanceUnits="false" id="M_td271013coa_m" name="(2E,7Z,10Z,13Z)-tetradecatetraenoyl-CoA" compartment="m" fbc:charge="-4" fbc:chemicalFormula="C35H50N7O17P3S"/>
      <species boundaryCondition="false" constant="false" hasOnlySubstanceUnits="false" id="M_3htd71013coa_m" name="3-hydroxy-(7Z,10Z,13Z)-tetradecatrienoyl-CoA" compartment="m" fbc:charge="-4" fbc:chemicalFormula="C35H52N7O18P3S"/>
      <species boundaryCondition="false" constant="false" hasOnlySubstanceUnits="false" id="M_3otd71013coa_m" name="3-oxo-(7Z,10Z,13Z)-tetradecatrienoyl-CoA" compartment="m" fbc:charge="-4" fbc:chemicalFormula="C35H50N7O18P3S"/>
      <species boundaryCondition="false" constant="false" hasOnlySubstanceUnits="false" id="M_dd5811coa_m" name="(5Z,8Z,11Z)-dodecatrienoyl-CoA" compartment="m" fbc:charge="-4" fbc:chemicalFormula="C33H48N7O17P3S"/>
      <species boundaryCondition="false" constant="false" hasOnlySubstanceUnits="false" id="M_dd25811coa_m" name="(2E,5Z,8Z,11Z)-dodecatetraenoyl-CoA" compartment="m" fbc:charge="-4" fbc:chemicalFormula="C33H46N7O17P3S"/>
      <species boundaryCondition="false" constant="false" hasOnlySubstanceUnits="false" id="M_3hdd5811coa_m" name="3-hydroxy-(5Z,8Z,11Z)-dodecatrienoyl-CoA" compartment="m" fbc:charge="-4" fbc:chemicalFormula="C33H48N7O18P3S"/>
      <species boundaryCondition="false" constant="false" hasOnlySubstanceUnits="false" id="M_3odd5811coa_m" name="3-oxo-(5Z,8Z,11Z)-dodecatrienoyl-CoA" compartment="m" fbc:charge="-4" fbc:chemicalFormula="C33H46N7O18P3S"/>
      <species boundaryCondition="false" constant="false" hasOnlySubstanceUnits="false" id="M_dc369coa_m" name="(3Z,6Z,9Z)-decatrienoyl-CoA" compartment="m" fbc:charge="-4" fbc:chemicalFormula="C31H44N7O17P3S"/>
      <species boundaryCondition="false" constant="false" hasOnlySubstanceUnits="false" id="M_dc269coa_m" name="(2E,6Z,9Z)-decatrienoyl-CoA" compartment="m" fbc:charge="-4" fbc:chemicalFormula="C31H44N7O17P3S"/>
      <species boundaryCondition="false" constant="false" hasOnlySubstanceUnits="false" id="M_3hdc69coa_m" name="3-hydroxy-(6Z,9Z)-decadienoyl-CoA" compartment="m" fbc:charge="-4" fbc:chemicalFormula="C31H46N7O18P3S"/>
      <species boundaryCondition="false" constant="false" hasOnlySubstanceUnits="false" id="M_3odc69coa_m" name="3-oxo-(6Z,9Z)-decadienoyl-CoA" compartment="m" fbc:charge="-4" fbc:chemicalFormula="C31H44N7O18P3S"/>
      <species boundaryCondition="false" constant="false" hasOnlySubstanceUnits="false" id="M_oc47coa_m" name="(4Z,7Z)-octadienoyl-CoA" compartment="m" fbc:charge="-4" fbc:chemicalFormula="C29H42N7O17P3S"/>
      <species boundaryCondition="false" constant="false" hasOnlySubstanceUnits="false" id="M_oc247coa_m" name="(2E,4Z,7Z)-octatrienoyl-CoA" compartment="m" fbc:charge="-4" fbc:chemicalFormula="C29H40N7O17P3S"/>
      <species boundaryCondition="false" constant="false" hasOnlySubstanceUnits="false" id="M_oc37coa_m" name="(3E,7Z)-octadienoyl-CoA" compartment="m" fbc:charge="-4" fbc:chemicalFormula="C29H42N7O17P3S"/>
      <species boundaryCondition="false" constant="false" hasOnlySubstanceUnits="false" id="M_oc27coa_m" name="(2E,7Z)-octadienoyl-CoA" compartment="m" fbc:charge="-4" fbc:chemicalFormula="C29H42N7O17P3S"/>
      <species boundaryCondition="false" constant="false" hasOnlySubstanceUnits="false" id="M_3hoc7coa_m" name="3-hydroxy-(7Z)-octenoyl-CoA" compartment="m" fbc:charge="-4" fbc:chemicalFormula="C29H44N7O18P3S"/>
      <species boundaryCondition="false" constant="false" hasOnlySubstanceUnits="false" id="M_3ooc7coa_m" name="3-oxo-(7Z)-octenoyl-CoA" compartment="m" fbc:charge="-4" fbc:chemicalFormula="C29H42N7O18P3S"/>
      <species boundaryCondition="false" constant="false" hasOnlySubstanceUnits="false" id="M_hx5coa_m" name="(5Z)-hexenoyl-CoA" compartment="m" fbc:charge="-4" fbc:chemicalFormula="C27H40N7O17P3S"/>
      <species boundaryCondition="false" constant="false" hasOnlySubstanceUnits="false" id="M_hx25coa_m" name="(2E,5Z)-hexadienoyl-CoA" compartment="m" fbc:charge="-4" fbc:chemicalFormula="C27H38N7O17P3S"/>
      <species boundaryCondition="false" constant="false" hasOnlySubstanceUnits="false" id="M_3hh5coa_m" name="3-hydroxy-(5Z)-hexenoyl-CoA" compartment="m" fbc:charge="-4" fbc:chemicalFormula="C27H40N7O18P3S"/>
      <species boundaryCondition="false" constant="false" hasOnlySubstanceUnits="false" id="M_3oh5coa_m" name="3-oxo-(5Z)-hexenoyl-CoA" compartment="m" fbc:charge="-4" fbc:chemicalFormula="C27H38N7O18P3S"/>
      <species boundaryCondition="false" constant="false" hasOnlySubstanceUnits="false" id="M_vaccoa_m" name="3-Butenoyl-CoA" compartment="m" fbc:charge="-4" fbc:chemicalFormula="C25H36N7O17P3S"/>
      <species boundaryCondition="false" constant="false" hasOnlySubstanceUnits="false" id="M_ala__L_h" name="L-Alanine" compartment="h" fbc:charge="0" fbc:chemicalFormula="C3H7NO2"/>
      <species boundaryCondition="false" constant="false" hasOnlySubstanceUnits="false" id="M_ocACP_m" name="Octanoyl-[acyl-carrier protein] (C8:0)" compartment="m" fbc:charge="0" fbc:chemicalFormula="C8H15OSR"/>
      <species boundaryCondition="false" constant="false" hasOnlySubstanceUnits="false" id="M_lipACP_m" name="Lipoyl-[acp]" compartment="m" fbc:charge="0" fbc:chemicalFormula="C8H13OS3R"/>
      <species boundaryCondition="false" constant="false" hasOnlySubstanceUnits="false" id="M_dad_5_m" name="5-Deoxyadenosine" compartment="m" fbc:charge="0" fbc:chemicalFormula="C10H13N5O3"/>
      <species boundaryCondition="false" constant="false" hasOnlySubstanceUnits="false" id="M_malcoa_m" name="Malonyl-CoA" compartment="m" fbc:charge="-5" fbc:chemicalFormula="C24H33N7O19P3S"/>
      <species boundaryCondition="false" constant="false" hasOnlySubstanceUnits="false" id="M_btnCCP_m" name="Holo-[carboxylase]" compartment="m" fbc:charge="0" fbc:chemicalFormula="C17H27N5O4SR2"/>
      <species boundaryCondition="false" constant="false" hasOnlySubstanceUnits="false" id="M_ACP_m" name="Acyl-carrier protein" compartment="m" fbc:charge="0" fbc:chemicalFormula="HSR"/>
      <species boundaryCondition="false" constant="false" hasOnlySubstanceUnits="false" id="M_malACP_m" name="Malonyl-[acyl-carrier protein]" compartment="m" fbc:charge="-1" fbc:chemicalFormula="C3H2O3SR"/>
      <species boundaryCondition="false" constant="false" hasOnlySubstanceUnits="false" id="M_acACP_m" name="Acetyl-[acyl-carrier protein]" compartment="m" fbc:charge="0" fbc:chemicalFormula="C2H3OSR"/>
      <species boundaryCondition="false" constant="false" hasOnlySubstanceUnits="false" id="M_actACP_m" name="Acetoacetyl-[acyl-carrier protein]" compartment="m" fbc:charge="0" fbc:chemicalFormula="C4H5O2SR"/>
      <species boundaryCondition="false" constant="false" hasOnlySubstanceUnits="false" id="M_3hbutACP_m" name="(3R)-3-Hydroxybutanoyl-[acyl-carrier protein]" compartment="m" fbc:charge="0" fbc:chemicalFormula="C4H7O2SR"/>
      <species boundaryCondition="false" constant="false" hasOnlySubstanceUnits="false" id="M_but2eACP_m" name="(2E)-butenoyl-[acyl-carrier protein]" compartment="m" fbc:charge="0" fbc:chemicalFormula="C4H5OSR"/>
      <species boundaryCondition="false" constant="false" hasOnlySubstanceUnits="false" id="M_butACP_m" name="Butyryl-[acyl-carrier protein]" compartment="m" fbc:charge="0" fbc:chemicalFormula="C4H7OSR"/>
      <species boundaryCondition="false" constant="false" hasOnlySubstanceUnits="false" id="M_3ohexACP_m" name="3-oxo-hexanoyl-[acyl carrier protein]" compartment="m" fbc:charge="0" fbc:chemicalFormula="C6H9O2SR"/>
      <species boundaryCondition="false" constant="false" hasOnlySubstanceUnits="false" id="M_3hhexACP_m" name="3-Hydroxyhexanoyl-[acyl carrier protein]" compartment="m" fbc:charge="0" fbc:chemicalFormula="C6H11O2SR"/>
      <species boundaryCondition="false" constant="false" hasOnlySubstanceUnits="false" id="M_thex2eACP_m" name="(2E)-hexenoyl-[acyl-carrier protein]" compartment="m" fbc:charge="0" fbc:chemicalFormula="C6H9OSR"/>
      <species boundaryCondition="false" constant="false" hasOnlySubstanceUnits="false" id="M_hexACP_m" name="Hexanoyl-[acyl-carrier protein] (C6:0)" compartment="m" fbc:charge="0" fbc:chemicalFormula="C6H11OSR"/>
      <species boundaryCondition="false" constant="false" hasOnlySubstanceUnits="false" id="M_3ooctACP_m" name="3-oxo-octyl-[acyl carrier protein]" compartment="m" fbc:charge="0" fbc:chemicalFormula="C8H13O2SR"/>
      <species boundaryCondition="false" constant="false" hasOnlySubstanceUnits="false" id="M_3hoctACP_m" name="3-hydroxyoctanoyl-[acyl carrier protein]" compartment="m" fbc:charge="0" fbc:chemicalFormula="C8H15O2SR"/>
      <species boundaryCondition="false" constant="false" hasOnlySubstanceUnits="false" id="M_toct2eACP_m" name="(2E)-octenoyl-[acyl-carrier protein]" compartment="m" fbc:charge="0" fbc:chemicalFormula="C8H13OSR"/>
      <species boundaryCondition="false" constant="false" hasOnlySubstanceUnits="false" id="M_3odecACP_m" name="3-oxo-decyl-[acyl carrier protein]" compartment="m" fbc:charge="0" fbc:chemicalFormula="C10H17O2SR"/>
      <species boundaryCondition="false" constant="false" hasOnlySubstanceUnits="false" id="M_3hdecACP_m" name="3-hydroxydecanoyl-[acyl carrier protein]" compartment="m" fbc:charge="0" fbc:chemicalFormula="C10H19O2SR"/>
      <species boundaryCondition="false" constant="false" hasOnlySubstanceUnits="false" id="M_tdec2eACP_m" name="(2E)-decenoyl-[acyl-carrier protein]" compartment="m" fbc:charge="0" fbc:chemicalFormula="C10H17OSR"/>
      <species boundaryCondition="false" constant="false" hasOnlySubstanceUnits="false" id="M_dcaACP_m" name="Decanoyl-[acyl-carrier protein]" compartment="m" fbc:charge="0" fbc:chemicalFormula="C10H19OSR"/>
      <species boundaryCondition="false" constant="false" hasOnlySubstanceUnits="false" id="M_3oddecACP_m" name="3-oxo-dodecyl-[acyl carrier protein]" compartment="m" fbc:charge="0" fbc:chemicalFormula="C12H21O2SR"/>
      <species boundaryCondition="false" constant="false" hasOnlySubstanceUnits="false" id="M_3hddecACP_m" name="3-hydroxydodecanoyl-[acyl carrier protein]" compartment="m" fbc:charge="0" fbc:chemicalFormula="C12H23O2SR"/>
      <species boundaryCondition="false" constant="false" hasOnlySubstanceUnits="false" id="M_tddec2eACP_m" name="(2E)-dodecenoyl-[acyl-carrier protein]" compartment="m" fbc:charge="0" fbc:chemicalFormula="C12H21OSR"/>
      <species boundaryCondition="false" constant="false" hasOnlySubstanceUnits="false" id="M_ddcaACP_m" name="Dodecanoyl-[acyl-carrier protein]" compartment="m" fbc:charge="0" fbc:chemicalFormula="C12H23OSR"/>
      <species boundaryCondition="false" constant="false" hasOnlySubstanceUnits="false" id="M_3omrsACP_m" name="3-oxo-tetradecyl-[acyl carrier protein]" compartment="m" fbc:charge="0" fbc:chemicalFormula="C14H25O2SR"/>
      <species boundaryCondition="false" constant="false" hasOnlySubstanceUnits="false" id="M_3hmrsACP_m" name="3-hydroxytetradecanoyl-[acyl carrier protein]" compartment="m" fbc:charge="0" fbc:chemicalFormula="C14H27O2SR"/>
      <species boundaryCondition="false" constant="false" hasOnlySubstanceUnits="false" id="M_tmrs2eACP_m" name="(2E)-tetradecenoyl-[acyl-carrier protein]" compartment="m" fbc:charge="0" fbc:chemicalFormula="C14H25OSR"/>
      <species boundaryCondition="false" constant="false" hasOnlySubstanceUnits="false" id="M_myrsACP_m" name="Myristoyl-[acyl-carrier protein] (C14:0)" compartment="m" fbc:charge="0" fbc:chemicalFormula="C14H27OSR"/>
      <species boundaryCondition="false" constant="false" hasOnlySubstanceUnits="false" id="M_3opalmACP_m" name="3-oxo-hexadecanoyl-[acyl carrier protein]" compartment="m" fbc:charge="0" fbc:chemicalFormula="C16H29O2SR"/>
      <species boundaryCondition="false" constant="false" hasOnlySubstanceUnits="false" id="M_3hpalmACP_m" name="(3R)-3-Hydroxypalmitoyl-[acyl-carrier protein]" compartment="m" fbc:charge="0" fbc:chemicalFormula="C16H31O2SR"/>
      <species boundaryCondition="false" constant="false" hasOnlySubstanceUnits="false" id="M_tpalm2eACP_m" name="(2E)-hexadecenoyl-[acyl-carrier protein]" compartment="m" fbc:charge="0" fbc:chemicalFormula="C16H29OSR"/>
      <species boundaryCondition="false" constant="false" hasOnlySubstanceUnits="false" id="M_palmACP_m" name="Palmitoy-[acyl-carrier protein] (C16:0)" compartment="m" fbc:charge="0" fbc:chemicalFormula="C16H31OSR"/>
      <species boundaryCondition="false" constant="false" hasOnlySubstanceUnits="false" id="M_hdca_m" name="Hexadecanoate (C16:0)" compartment="m" fbc:charge="-1" fbc:chemicalFormula="C16H31O2"/>
      <species boundaryCondition="false" constant="false" hasOnlySubstanceUnits="false" id="M_1hdecg3p_m" name="1-Hexadecanoyl-sn-glycerol-3-phosphate" compartment="m" fbc:charge="-2" fbc:chemicalFormula="C19H37O7P"/>
      <species boundaryCondition="false" constant="false" hasOnlySubstanceUnits="false" id="M_pa160_m" name="1-hexadecanoyl-2-hexadecanoyl-sn-glycerol-3-phosphate" compartment="m" fbc:charge="-2" fbc:chemicalFormula="C35H67O8P"/>
      <species boundaryCondition="false" constant="false" hasOnlySubstanceUnits="false" id="M_ctp_m" name="CTP" compartment="m" fbc:charge="-4" fbc:chemicalFormula="C9H12N3O14P3"/>
      <species boundaryCondition="false" constant="false" hasOnlySubstanceUnits="false" id="M_cdp12dgr160_m" name="CDP-1,2-diacyl-sn-glycerol(16:0/16:0)" compartment="m" fbc:charge="-2" fbc:chemicalFormula="C44H79N3O15P2"/>
      <species boundaryCondition="false" constant="false" hasOnlySubstanceUnits="false" id="M_cmp_m" name="CMP" compartment="m" fbc:charge="-2" fbc:chemicalFormula="C9H12N3O8P"/>
      <species boundaryCondition="false" constant="false" hasOnlySubstanceUnits="false" id="M_pgp160_m" name="Phosphatidylglycerophosphate(16:0/16:0)" compartment="m" fbc:charge="-3" fbc:chemicalFormula="C38H73O13P2"/>
      <species boundaryCondition="false" constant="false" hasOnlySubstanceUnits="false" id="M_pg160_m" name="Phosphatidylglycerol(16:0/16:0)" compartment="m" fbc:charge="-1" fbc:chemicalFormula="C38H74O10P"/>
      <species boundaryCondition="false" constant="false" hasOnlySubstanceUnits="false" id="M_clpn160_m" name="Cardiolipin (16:0/16:0/16:0/16:0)" compartment="m" fbc:charge="-2" fbc:chemicalFormula="C73H140O17P2"/>
      <species boundaryCondition="false" constant="false" hasOnlySubstanceUnits="false" id="M_clpn182_m" name="Cardiolipin (18:2/18:2/18:2/18:2)" compartment="m" fbc:charge="-2" fbc:chemicalFormula="C81H140O17P2"/>
      <species boundaryCondition="false" constant="false" hasOnlySubstanceUnits="false" id="M_orot5p_c" name="Orotidine 5'-phosphate" compartment="c" fbc:charge="-3" fbc:chemicalFormula="C10H10N2O11P"/>
      <species boundaryCondition="false" constant="false" hasOnlySubstanceUnits="false" id="M_orot_c" name="Orotate" compartment="c" fbc:charge="-1" fbc:chemicalFormula="C5H3N2O4"/>
      <species boundaryCondition="false" constant="false" hasOnlySubstanceUnits="false" id="M_dttp_c" name="dTTP" compartment="c" fbc:charge="-4" fbc:chemicalFormula="C10H13N2O14P3"/>
      <species boundaryCondition="false" constant="false" hasOnlySubstanceUnits="false" id="M_dcmp_c" name="dCMP" compartment="c" fbc:charge="-2" fbc:chemicalFormula="C9H12N3O7P"/>
      <species boundaryCondition="false" constant="false" hasOnlySubstanceUnits="false" id="M_dutp_c" name="dUTP" compartment="c" fbc:charge="-4" fbc:chemicalFormula="C9H11N2O14P3"/>
      <species boundaryCondition="false" constant="false" hasOnlySubstanceUnits="false" id="M_dctp_c" name="dCTP" compartment="c" fbc:charge="-4" fbc:chemicalFormula="C9H12N3O13P3"/>
      <species boundaryCondition="false" constant="false" hasOnlySubstanceUnits="false" id="M_cytd_c" name="Cytidine" compartment="c" fbc:charge="0" fbc:chemicalFormula="C9H13N3O5"/>
      <species boundaryCondition="false" constant="false" hasOnlySubstanceUnits="false" id="M_datp_c" name="dATP" compartment="c" fbc:charge="-4" fbc:chemicalFormula="C10H12N5O12P3"/>
      <species boundaryCondition="false" constant="false" hasOnlySubstanceUnits="false" id="M_uri_c" name="Uridine" compartment="c" fbc:charge="0" fbc:chemicalFormula="C9H12N2O6"/>
      <species boundaryCondition="false" constant="false" hasOnlySubstanceUnits="false" id="M_duri_c" name="Deoxyuridine" compartment="c" fbc:charge="0" fbc:chemicalFormula="C9H12N2O5"/>
      <species boundaryCondition="false" constant="false" hasOnlySubstanceUnits="false" id="M_thymd_c" name="Thymidine" compartment="c" fbc:charge="0" fbc:chemicalFormula="C10H14N2O5"/>
      <species boundaryCondition="false" constant="false" hasOnlySubstanceUnits="false" id="M_ura_c" name="Uracil" compartment="c" fbc:charge="0" fbc:chemicalFormula="C4H4N2O2"/>
      <species boundaryCondition="false" constant="false" hasOnlySubstanceUnits="false" id="M_psd5p_c" name="Pseudouridine 5'-phosphate" compartment="c" fbc:charge="-2" fbc:chemicalFormula="C9H11N2O9P"/>
      <species boundaryCondition="false" constant="false" hasOnlySubstanceUnits="false" id="M_csn_c" name="Cytosine" compartment="c" fbc:charge="0" fbc:chemicalFormula="C4H5N3O"/>
      <species boundaryCondition="false" constant="false" hasOnlySubstanceUnits="false" id="M_5mcsn_c" name="5-Methylcytosine" compartment="c" fbc:charge="0" fbc:chemicalFormula="C5H7N3O"/>
      <species boundaryCondition="false" constant="false" hasOnlySubstanceUnits="false" id="M_2dr1p_c" name="2-Deoxy-D-ribose 1-phosphate" compartment="c" fbc:charge="-2" fbc:chemicalFormula="C5H9O7P"/>
      <species boundaryCondition="false" constant="false" hasOnlySubstanceUnits="false" id="M_thym_c" name="Thymine" compartment="c" fbc:charge="0" fbc:chemicalFormula="C5H6N2O2"/>
      <species boundaryCondition="false" constant="false" hasOnlySubstanceUnits="false" id="M_fprica_c" name="1-(5'-Phosphoribosyl)-5-formamido-4-imidazolecarboxamide" compartment="c" fbc:charge="-2" fbc:chemicalFormula="C10H13N4O9P"/>
      <species boundaryCondition="false" constant="false" hasOnlySubstanceUnits="false" id="M_hxan_c" name="Hypoxanthine" compartment="c" fbc:charge="0" fbc:chemicalFormula="C5H4N4O"/>
      <species boundaryCondition="false" constant="false" hasOnlySubstanceUnits="false" id="M_dgmp_c" name="dGMP" compartment="c" fbc:charge="-2" fbc:chemicalFormula="C10H12N5O7P"/>
      <species boundaryCondition="false" constant="false" hasOnlySubstanceUnits="false" id="M_dgsn_c" name="Deoxyguanosine" compartment="c" fbc:charge="0" fbc:chemicalFormula="C10H13N5O4"/>
      <species boundaryCondition="false" constant="false" hasOnlySubstanceUnits="false" id="M_gsn_c" name="Guanosine" compartment="c" fbc:charge="0" fbc:chemicalFormula="C10H13N5O5"/>
      <species boundaryCondition="false" constant="false" hasOnlySubstanceUnits="false" id="M_ins_c" name="Inosine" compartment="c" fbc:charge="0" fbc:chemicalFormula="C10H12N4O5"/>
      <species boundaryCondition="false" constant="false" hasOnlySubstanceUnits="false" id="M_xtsn_c" name="Xanthosine" compartment="c" fbc:charge="0" fbc:chemicalFormula="C10H12N4O6"/>
      <species boundaryCondition="false" constant="false" hasOnlySubstanceUnits="false" id="M_dad_2_c" name="Deoxyadenosine" compartment="c" fbc:charge="0" fbc:chemicalFormula="C10H13N5O3"/>
      <species boundaryCondition="false" constant="false" hasOnlySubstanceUnits="false" id="M_din_c" name="Deoxyinosine" compartment="c" fbc:charge="0" fbc:chemicalFormula="C10H12N4O4"/>
      <species boundaryCondition="false" constant="false" hasOnlySubstanceUnits="false" id="M_5hiu_c" name="5-Hydroxyisourate" compartment="c" fbc:charge="-1" fbc:chemicalFormula="C5H3N4O4"/>
      <species boundaryCondition="false" constant="false" hasOnlySubstanceUnits="false" id="M_5houdic_c" name="5-Hydroxy-2-oxo-4-ureido-2,5-dihydro-1H-imidazole-5-carboxylate" compartment="c" fbc:charge="-1" fbc:chemicalFormula="C5H5N4O5"/>
      <species boundaryCondition="false" constant="false" hasOnlySubstanceUnits="false" id="M_alltn_c" name="Allantoin" compartment="c" fbc:charge="0" fbc:chemicalFormula="C4H6N4O3"/>
      <species boundaryCondition="false" constant="false" hasOnlySubstanceUnits="false" id="M_alltt_c" name="Allantoate" compartment="c" fbc:charge="-1" fbc:chemicalFormula="C4H7N4O4"/>
      <species boundaryCondition="false" constant="false" hasOnlySubstanceUnits="false" id="M_urdglyc_c" name="(S)-Ureidoglycolate" compartment="c" fbc:charge="-1" fbc:chemicalFormula="C3H5N2O4"/>
      <species boundaryCondition="false" constant="false" hasOnlySubstanceUnits="false" id="M_aps_c" name="Adenylyl sulfate" compartment="c" fbc:charge="-2" fbc:chemicalFormula="C10H12N5O10PS"/>
      <species boundaryCondition="false" constant="false" hasOnlySubstanceUnits="false" id="M_apppa_c" name="P1,P3-Bis(5'-adenosyl) triphosphate" compartment="c" fbc:charge="-3" fbc:chemicalFormula="C20H24N10O16P3"/>
      <species boundaryCondition="false" constant="false" hasOnlySubstanceUnits="false" id="M_ap4a_c" name="P1,P4-Bis(5'-adenosyl)tetraphosphate" compartment="c" fbc:charge="-4" fbc:chemicalFormula="C20H24N10O19P4"/>
      <species boundaryCondition="false" constant="false" hasOnlySubstanceUnits="false" id="M_camp_c" name="3,5-Cyclic AMP" compartment="c" fbc:charge="-1" fbc:chemicalFormula="C10H11N5O6P"/>
      <species boundaryCondition="false" constant="false" hasOnlySubstanceUnits="false" id="M_gdptp_c" name="Guanosine 3'-diphosphate 5'-triphosphate" compartment="c" fbc:charge="-6" fbc:chemicalFormula="C10H12N5O20P5"/>
      <species boundaryCondition="false" constant="false" hasOnlySubstanceUnits="false" id="M_ppgpp_c" name="Guanosine 3',5'-bis(diphosphate)" compartment="c" fbc:charge="-5" fbc:chemicalFormula="C10H12N5O17P4"/>
      <species boundaryCondition="false" constant="false" hasOnlySubstanceUnits="false" id="M_35cgmp_c" name="3',5'-Cyclic GMP" compartment="c" fbc:charge="-1" fbc:chemicalFormula="C10H11N5O7P"/>
      <species boundaryCondition="false" constant="false" hasOnlySubstanceUnits="false" id="M_so3_m" name="Sulfite" compartment="m" fbc:charge="-2" fbc:chemicalFormula="SO3"/>
      <species boundaryCondition="false" constant="false" hasOnlySubstanceUnits="false" id="M_so4_m" name="Sulfate" compartment="m" fbc:charge="-2" fbc:chemicalFormula="O4S"/>
      <species boundaryCondition="false" constant="false" hasOnlySubstanceUnits="false" id="M_2hglut_m" name="2-Hydroxyglutarate" compartment="m" fbc:charge="-2" fbc:chemicalFormula="C5H6O5"/>
      <species boundaryCondition="false" constant="false" hasOnlySubstanceUnits="false" id="M_ile__L_m" name="L-Isoleucine" compartment="m" fbc:charge="0" fbc:chemicalFormula="C6H13NO2"/>
      <species boundaryCondition="false" constant="false" hasOnlySubstanceUnits="false" id="M_3c4mop_m" name="3-Carboxy-4-methyl-2-oxopentanoate" compartment="m" fbc:charge="-2" fbc:chemicalFormula="C7H8O5"/>
      <species boundaryCondition="false" constant="false" hasOnlySubstanceUnits="false" id="M_leu__L_m" name="L-Leucine" compartment="m" fbc:charge="0" fbc:chemicalFormula="C6H13NO2"/>
      <species boundaryCondition="false" constant="false" hasOnlySubstanceUnits="false" id="M_4mop_c" name="4-Methyl-2-oxopentanoate" compartment="c" fbc:charge="-1" fbc:chemicalFormula="C6H9O3"/>
      <species boundaryCondition="false" constant="false" hasOnlySubstanceUnits="false" id="M_4mop_h" name="4-Methyl-2-oxopentanoate" compartment="h" fbc:charge="-1" fbc:chemicalFormula="C6H9O3"/>
      <species boundaryCondition="false" constant="false" hasOnlySubstanceUnits="false" id="M_2mbcoa_m" name="(S)-2-Methylbutanoyl-CoA" compartment="m" fbc:charge="-4" fbc:chemicalFormula="C26H40N7O17P3S"/>
      <species boundaryCondition="false" constant="false" hasOnlySubstanceUnits="false" id="M_ibcoa_m" name="2-Methylpropanoyl-CoA" compartment="m" fbc:charge="-4" fbc:chemicalFormula="C25H38N7O17P3S"/>
      <species boundaryCondition="false" constant="false" hasOnlySubstanceUnits="false" id="M_ivcoa_m" name="3-Methylbutanoyl-CoA" compartment="m" fbc:charge="-4" fbc:chemicalFormula="C26H40N7O17P3S"/>
      <species boundaryCondition="false" constant="false" hasOnlySubstanceUnits="false" id="M_agm_m" name="Agmatine" compartment="m" fbc:charge="2" fbc:chemicalFormula="C5H16N4"/>
      <species boundaryCondition="false" constant="false" hasOnlySubstanceUnits="false" id="M_sprm_c" name="Spermine" compartment="c" fbc:charge="4" fbc:chemicalFormula="C10H30N4"/>
      <species boundaryCondition="false" constant="false" hasOnlySubstanceUnits="false" id="M_bamppald_c" name="beta-Aminopropion aldehyde" compartment="c" fbc:charge="1" fbc:chemicalFormula="C3H8NO"/>
      <species boundaryCondition="false" constant="false" hasOnlySubstanceUnits="false" id="M_saccrp__L_c" name="L-Saccharopine" compartment="c" fbc:charge="-1" fbc:chemicalFormula="C11H19N2O6"/>
      <species boundaryCondition="false" constant="false" hasOnlySubstanceUnits="false" id="M_L2aadp6sa_c" name="L-2-Aminoadipate 6-semialdehyde" compartment="c" fbc:charge="0" fbc:chemicalFormula="C6H11NO3"/>
      <species boundaryCondition="false" constant="false" hasOnlySubstanceUnits="false" id="M_L2aadp_c" name="L-2-Aminoadipate" compartment="c" fbc:charge="-1" fbc:chemicalFormula="C6H10NO4"/>
      <species boundaryCondition="false" constant="false" hasOnlySubstanceUnits="false" id="M_2oxoadp_c" name="2-Oxoadipate" compartment="c" fbc:charge="-2" fbc:chemicalFormula="C6H6O5"/>
      <species boundaryCondition="false" constant="false" hasOnlySubstanceUnits="false" id="M_2oxoadp_m" name="2-Oxoadipate" compartment="m" fbc:charge="-2" fbc:chemicalFormula="C6H6O5"/>
      <species boundaryCondition="false" constant="false" hasOnlySubstanceUnits="false" id="M_glutcoa_m" name="Glutaryl-CoA" compartment="m" fbc:charge="-5" fbc:chemicalFormula="C26H37N7O19P3S"/>
      <species boundaryCondition="false" constant="false" hasOnlySubstanceUnits="false" id="M_asn__L_h" name="L-Asparagine" compartment="h" fbc:charge="0" fbc:chemicalFormula="C4H8N2O3"/>
      <species boundaryCondition="false" constant="false" hasOnlySubstanceUnits="false" id="M_2oxosucc_h" name="2-Oxosuccinamate" compartment="h" fbc:charge="-1" fbc:chemicalFormula="C4H4NO4"/>
      <species boundaryCondition="false" constant="false" hasOnlySubstanceUnits="false" id="M_2oxosucc_m" name="2-Oxosuccinamate" compartment="m" fbc:charge="-1" fbc:chemicalFormula="C4H4NO4"/>
      <species boundaryCondition="false" constant="false" hasOnlySubstanceUnits="false" id="M_2ogm_h" name="2-Oxoglutaramate" compartment="h" fbc:charge="-1" fbc:chemicalFormula="C5H6NO4"/>
      <species boundaryCondition="false" constant="false" hasOnlySubstanceUnits="false" id="M_2ogm_m" name="2-Oxoglutaramate" compartment="m" fbc:charge="-1" fbc:chemicalFormula="C5H6NO4"/>
      <species boundaryCondition="false" constant="false" hasOnlySubstanceUnits="false" id="M_2mp2coa_m" name="2-Methylprop-2-enoyl-CoA" compartment="m" fbc:charge="-4" fbc:chemicalFormula="C25H36N7O17P3S"/>
      <species boundaryCondition="false" constant="false" hasOnlySubstanceUnits="false" id="M_2mb2coa_m" name="2-Methylbut-2-enoyl-CoA" compartment="m" fbc:charge="-4" fbc:chemicalFormula="C26H38N7O17P3S"/>
      <species boundaryCondition="false" constant="false" hasOnlySubstanceUnits="false" id="M_3hmbcoa_m" name="(2S,3S)-3-Hydroxy-2-methylbutanoyl-CoA" compartment="m" fbc:charge="-4" fbc:chemicalFormula="C26H40N7O18P3S"/>
      <species boundaryCondition="false" constant="false" hasOnlySubstanceUnits="false" id="M_3hibutcoa_m" name="(S)-3-Hydroxyisobutyryl-CoA" compartment="m" fbc:charge="-4" fbc:chemicalFormula="C25H38N7O18P3S"/>
      <species boundaryCondition="false" constant="false" hasOnlySubstanceUnits="false" id="M_3hmp_m" name="3-Hydroxy-2-methylpropanoate" compartment="m" fbc:charge="-1" fbc:chemicalFormula="C4H7O3"/>
      <species boundaryCondition="false" constant="false" hasOnlySubstanceUnits="false" id="M_2mop_m" name="2-Methyl-3-oxopropanoate" compartment="m" fbc:charge="-1" fbc:chemicalFormula="C4H5O3"/>
      <species boundaryCondition="false" constant="false" hasOnlySubstanceUnits="false" id="M_mmcoa__S_m" name="(S)-Methylmalonyl-CoA" compartment="m" fbc:charge="-5" fbc:chemicalFormula="C25H35N7O19P3S"/>
      <species boundaryCondition="false" constant="false" hasOnlySubstanceUnits="false" id="M_mmcoa__R_m" name="(R)-Methylmalonyl-CoA" compartment="m" fbc:charge="-5" fbc:chemicalFormula="C25H35N7O19P3S"/>
      <species boundaryCondition="false" constant="false" hasOnlySubstanceUnits="false" id="M_betald_c" name="Betaine aldehyde" compartment="c" fbc:charge="1" fbc:chemicalFormula="C5H12NO"/>
      <species boundaryCondition="false" constant="false" hasOnlySubstanceUnits="false" id="M_glyb_c" name="Betaine" compartment="c" fbc:charge="0" fbc:chemicalFormula="C5H11NO2"/>
      <species boundaryCondition="false" constant="false" hasOnlySubstanceUnits="false" id="M_dmgly_c" name="Dimethylglycine" compartment="c" fbc:charge="0" fbc:chemicalFormula="C4H9NO2"/>
      <species boundaryCondition="false" constant="false" hasOnlySubstanceUnits="false" id="M_dmgly_m" name="Dimethylglycine" compartment="m" fbc:charge="0" fbc:chemicalFormula="C4H9NO2"/>
      <species boundaryCondition="false" constant="false" hasOnlySubstanceUnits="false" id="M_fald_m" name="Formaldehyde" compartment="m" fbc:charge="0" fbc:chemicalFormula="CH2O"/>
      <species boundaryCondition="false" constant="false" hasOnlySubstanceUnits="false" id="M_sarcs_m" name="Sarcosine" compartment="m" fbc:charge="0" fbc:chemicalFormula="C3H7NO2"/>
      <species boundaryCondition="false" constant="false" hasOnlySubstanceUnits="false" id="M_aspsa_m" name="L-Aspartate 4-semialdehyde" compartment="m" fbc:charge="0" fbc:chemicalFormula="C4H7NO3"/>
      <species boundaryCondition="false" constant="false" hasOnlySubstanceUnits="false" id="M_hom__L_m" name="L-Homoserine" compartment="m" fbc:charge="0" fbc:chemicalFormula="C4H9NO3"/>
      <species boundaryCondition="false" constant="false" hasOnlySubstanceUnits="false" id="M_cyst__L_m" name="L-Cystathionine" compartment="m" fbc:charge="0" fbc:chemicalFormula="C7H14N2O4S"/>
      <species boundaryCondition="false" constant="false" hasOnlySubstanceUnits="false" id="M_1acpc_c" name="1-Aminocyclopropane-1-carboxylate" compartment="c" fbc:charge="0" fbc:chemicalFormula="C4H7NO2"/>
      <species boundaryCondition="false" constant="false" hasOnlySubstanceUnits="false" id="M_gdpmann_c" name="GDP-mannose" compartment="c" fbc:charge="-2" fbc:chemicalFormula="C16H23N5O16P2"/>
      <species boundaryCondition="false" constant="false" hasOnlySubstanceUnits="false" id="M_gdpgal_c" name="GDP-L-galactose" compartment="c" fbc:charge="-2" fbc:chemicalFormula="C16H23N5O16P2"/>
      <species boundaryCondition="false" constant="false" hasOnlySubstanceUnits="false" id="M_gal1p_c" name="beta-L-Galactose 1-phosphate" compartment="c" fbc:charge="-2" fbc:chemicalFormula="C6H11O9P"/>
      <species boundaryCondition="false" constant="false" hasOnlySubstanceUnits="false" id="M_gal__L_c" name="L-Galactose" compartment="c" fbc:charge="0" fbc:chemicalFormula="C6H12O6"/>
      <species boundaryCondition="false" constant="false" hasOnlySubstanceUnits="false" id="M_gal14lac_c" name="L-Galactono-1,4-lactone" compartment="c" fbc:charge="0" fbc:chemicalFormula="C6H10O6"/>
      <species boundaryCondition="false" constant="false" hasOnlySubstanceUnits="false" id="M_gal14lac_m" name="L-Galactono-1,4-lactone" compartment="m" fbc:charge="0" fbc:chemicalFormula="C6H10O6"/>
      <species boundaryCondition="false" constant="false" hasOnlySubstanceUnits="false" id="M_ascb__L_m" name="L-Ascorbate" compartment="m" fbc:charge="-1" fbc:chemicalFormula="C6H7O6"/>
      <species boundaryCondition="false" constant="false" hasOnlySubstanceUnits="false" id="M_ascb__L_c" name="L-Ascorbate" compartment="c" fbc:charge="-1" fbc:chemicalFormula="C6H7O6"/>
      <species boundaryCondition="false" constant="false" hasOnlySubstanceUnits="false" id="M_ascb__L_h" name="L-Ascorbate" compartment="h" fbc:charge="-1" fbc:chemicalFormula="C6H7O6"/>
      <species boundaryCondition="false" constant="false" hasOnlySubstanceUnits="false" id="M_dhdascb_c" name="Dehydroascorbate" compartment="c" fbc:charge="0" fbc:chemicalFormula="C6H6O6"/>
      <species boundaryCondition="false" constant="false" hasOnlySubstanceUnits="false" id="M_dhdascb_h" name="Dehydroascorbate" compartment="h" fbc:charge="0" fbc:chemicalFormula="C6H6O6"/>
      <species boundaryCondition="false" constant="false" hasOnlySubstanceUnits="false" id="M_dhdascb_m" name="Dehydroascorbate" compartment="m" fbc:charge="0" fbc:chemicalFormula="C6H6O6"/>
      <species boundaryCondition="false" constant="false" hasOnlySubstanceUnits="false" id="M_gthox_c" name="Glutathione disulfide, oxidized" compartment="c" fbc:charge="-2" fbc:chemicalFormula="C20H30N6O12S2"/>
      <species boundaryCondition="false" constant="false" hasOnlySubstanceUnits="false" id="M_gthox_h" name="Glutathione disulfide, oxidized" compartment="h" fbc:charge="-2" fbc:chemicalFormula="C20H30N6O12S2"/>
      <species boundaryCondition="false" constant="false" hasOnlySubstanceUnits="false" id="M_gthox_m" name="Glutathione disulfide, oxidized" compartment="m" fbc:charge="-2" fbc:chemicalFormula="C20H30N6O12S2"/>
      <species boundaryCondition="false" constant="false" hasOnlySubstanceUnits="false" id="M_5mta_h" name="5'-Methylthioadenosine" compartment="h" fbc:charge="0" fbc:chemicalFormula="C11H15N5O3S"/>
      <species boundaryCondition="false" constant="false" hasOnlySubstanceUnits="false" id="M_ethe_c" name="Ethylene" compartment="c" fbc:charge="0" fbc:chemicalFormula="C2H4"/>
      <species boundaryCondition="false" constant="false" hasOnlySubstanceUnits="false" id="M_cyan_c" name="Cyanide ion" compartment="c" fbc:charge="-1" fbc:chemicalFormula="CN"/>
      <species boundaryCondition="false" constant="false" hasOnlySubstanceUnits="false" id="M_ade_m" name="Adenine" compartment="m" fbc:charge="0" fbc:chemicalFormula="C5H5N5"/>
      <species boundaryCondition="false" constant="false" hasOnlySubstanceUnits="false" id="M_5mtr_m" name="5-Methylthio-D-ribose" compartment="m" fbc:charge="0" fbc:chemicalFormula="C6H12O4S"/>
      <species boundaryCondition="false" constant="false" hasOnlySubstanceUnits="false" id="M_dkmpp_c" name="2,3-Diketo-5-methylthiopentyl-1-phosphate" compartment="c" fbc:charge="-2" fbc:chemicalFormula="C6H9O6PS"/>
      <species boundaryCondition="false" constant="false" hasOnlySubstanceUnits="false" id="M_dhmtp_c" name="1,2-Dihydroxy-5-(methylthio)pent-1-en-3-one" compartment="c" fbc:charge="0" fbc:chemicalFormula="C6H10O3S"/>
      <species boundaryCondition="false" constant="false" hasOnlySubstanceUnits="false" id="M_2kmb_c" name="4-Methylthio-2-oxobutanoic acid" compartment="c" fbc:charge="-1" fbc:chemicalFormula="C5H7O3S"/>
      <species boundaryCondition="false" constant="false" hasOnlySubstanceUnits="false" id="M_mercppyr_c" name="Mercaptopyruvate" compartment="c" fbc:charge="-1" fbc:chemicalFormula="C3H3O3S"/>
      <species boundaryCondition="false" constant="false" hasOnlySubstanceUnits="false" id="M_tcynt_c" name="Thiocyanate" compartment="c" fbc:charge="-1" fbc:chemicalFormula="CNS"/>
      <species boundaryCondition="false" constant="false" hasOnlySubstanceUnits="false" id="M_cyan_m" name="Cyanide ion" compartment="m" fbc:charge="-1" fbc:chemicalFormula="CN"/>
      <species boundaryCondition="false" constant="false" hasOnlySubstanceUnits="false" id="M_tcynt_m" name="Thiocyanate" compartment="m" fbc:charge="-1" fbc:chemicalFormula="CNS"/>
      <species boundaryCondition="false" constant="false" hasOnlySubstanceUnits="false" id="M_co2_e" name="CO2" compartment="e" fbc:charge="0" fbc:chemicalFormula="CO2"/>
      <species boundaryCondition="false" constant="false" hasOnlySubstanceUnits="false" id="M_hco3_e" name="Bicarbonate" compartment="e" fbc:charge="-1" fbc:chemicalFormula="CHO3"/>
      <species boundaryCondition="false" constant="false" hasOnlySubstanceUnits="false" id="M_cl_c" name="Chloride" compartment="c" fbc:charge="-1" fbc:chemicalFormula="Cl"/>
      <species boundaryCondition="false" constant="false" hasOnlySubstanceUnits="false" id="M_cl_e" name="Chloride" compartment="e" fbc:charge="-1" fbc:chemicalFormula="Cl"/>
      <species boundaryCondition="false" constant="false" hasOnlySubstanceUnits="false" id="M_no2_e" name="Nitrite" compartment="e" fbc:charge="-1" fbc:chemicalFormula="NO2"/>
      <species boundaryCondition="false" constant="false" hasOnlySubstanceUnits="false" id="M_no3_e" name="Nitrate" compartment="e" fbc:charge="-1" fbc:chemicalFormula="NO3"/>
      <species boundaryCondition="false" constant="false" hasOnlySubstanceUnits="false" id="M_nh4_e" name="NH4+" compartment="e" fbc:charge="1" fbc:chemicalFormula="H4N"/>
      <species boundaryCondition="false" constant="false" hasOnlySubstanceUnits="false" id="M_cynt_m" name="Cyanate" compartment="m" fbc:charge="-1" fbc:chemicalFormula="CNO"/>
      <species boundaryCondition="false" constant="false" hasOnlySubstanceUnits="false" id="M_chito2pdpl_c" name="PP-Dol(-a1)GlcNAc(4-b1)GlcNAc" compartment="c" fbc:charge="-2" fbc:chemicalFormula="C71H118N2O17P2"/>
      <species boundaryCondition="false" constant="false" hasOnlySubstanceUnits="false" id="M_mpdol_c" name="PP-Dol(-a1)GlcNAc(4-b1)GlcNAc(4-b1)Man" compartment="c" fbc:charge="-2" fbc:chemicalFormula="C77H128N2O22P2"/>
      <species boundaryCondition="false" constant="false" hasOnlySubstanceUnits="false" id="M_m1mpdol_c" name="PP-Dol(-a1)GlcNAc(4-b1)GlcNAc(4-b1)Man(3-a1)Man" compartment="c" fbc:charge="-2" fbc:chemicalFormula="C83H138N2O27P2"/>
      <species boundaryCondition="false" constant="false" hasOnlySubstanceUnits="false" id="M_m2mpdol_c" name="PP-Dol(-a1)GlcNAc(4-b1)GlcNAc(4-b1)Man[(6-a1)Man](3-a1)Man" compartment="c" fbc:charge="-2" fbc:chemicalFormula="C89H148N2O32P2"/>
      <species boundaryCondition="false" constant="false" hasOnlySubstanceUnits="false" id="M_m3mpdol_c" name="PP-Dol(-a1)GlcNAc(4-b1)GlcNAc(4-b1)Man[(6-a1)Man](3-a1)Man(2-a1)Man" compartment="c" fbc:charge="-2" fbc:chemicalFormula="C95H158N2O37P2"/>
      <species boundaryCondition="false" constant="false" hasOnlySubstanceUnits="false" id="M_m4mpdol_c" name="PP-Dol(-a1)GlcNAc(4-b1)GlcNAc(4-b1)Man[(6-a1)Man](3-a1)Man(2-a1)Man(2-a1)Man" compartment="c" fbc:charge="-2" fbc:chemicalFormula="C101H168N2O42P2"/>
      <species boundaryCondition="false" constant="false" hasOnlySubstanceUnits="false" id="M_m5mpdol_c" name="PP-Dol(-a1)GlcNAc(4-b1)GlcNAc(4-b1)Man[(6-a1)Man(3-a1)Man](3-a1)Man(2-a1)Man(2-a1)Man" compartment="c" fbc:charge="-2" fbc:chemicalFormula="C107H178N2O47P2"/>
      <species boundaryCondition="false" constant="false" hasOnlySubstanceUnits="false" id="M_m6mpdol_c" name="PP-Dol(-a1)GlcNAc(4-b1)GlcNAc(4-b1)Man[(6-a1)Man(3-a1)Man(2-a1)Man](3-a1)Man(2-a1)Man(2-a1)Man" compartment="c" fbc:charge="-2" fbc:chemicalFormula="C113H188N2O52P2"/>
      <species boundaryCondition="false" constant="false" hasOnlySubstanceUnits="false" id="M_m7mpdol_c" name="PP-Dol(-a1)GlcNAc(4-b1)GlcNAc(4-b1)Man[(6-a1)Man[(6-a1)Man](3-a1)Man(2-a1)Man](3-a1)Man(2-a1)Man(2-a1)Man" compartment="c" fbc:charge="-2" fbc:chemicalFormula="C119H198N2O57P2"/>
      <species boundaryCondition="false" constant="false" hasOnlySubstanceUnits="false" id="M_m8mpdol_c" name="PP-Dol(-a1)GlcNAc(4-b1)GlcNAc(4-b1)Man[(6-a1)Man[(6-a1)Man(2-a1)Man](3-a1)Man(2-a1)Man](3-a1)Man(2-a1)Man(2-a1)Man" compartment="c" fbc:charge="-2" fbc:chemicalFormula="C125H208N2O62P2"/>
      <species boundaryCondition="false" constant="false" hasOnlySubstanceUnits="false" id="M_dolichol_c" name="Dolichol" compartment="c" fbc:charge="0" fbc:chemicalFormula="C55H92O"/>
      <species boundaryCondition="false" constant="false" hasOnlySubstanceUnits="false" id="M_doldp_c" name="Dolichyl diphosphate" compartment="c" fbc:charge="-3" fbc:chemicalFormula="C55H91O7P2"/>
      <species boundaryCondition="false" constant="false" hasOnlySubstanceUnits="false" id="M_dolpglc_c" name="Dolichyl beta-D-glucosyl phosphate" compartment="c" fbc:charge="-1" fbc:chemicalFormula="C61H102O9P"/>
      <species boundaryCondition="false" constant="false" hasOnlySubstanceUnits="false" id="M_g1m8mpdol_c" name="PP-Dol(-a1)GlcNAc(4-b1)GlcNAc(4-b1)Man[(6-a1)Man[(6-a1)Man(2-a1)Man](3-a1)Man(2-a1)Man](3-a1)Man(2-a1)Man(2-a1)Man(3-a1)Glc" compartment="c" fbc:charge="-2" fbc:chemicalFormula="C131H218N2O67P2"/>
      <species boundaryCondition="false" constant="false" hasOnlySubstanceUnits="false" id="M_g2m8mpdol_c" name="PP-Dol(-a1)GlcNAc(4-b1)GlcNAc(4-b1)Man[(6-a1)Man[(6-a1)Man(2-a1)Man](3-a1)Man(2-a1)Man](3-a1)Man(2-a1)Man(2-a1)Man(3-a1)Glc(3-a1)Glc" compartment="c" fbc:charge="-2" fbc:chemicalFormula="C137H228N2O72P2"/>
      <species boundaryCondition="false" constant="false" hasOnlySubstanceUnits="false" id="M_g3m8mpdol_c" name="PP-Dol(-a1)GlcNAc(4-b1)GlcNAc(4-b1)Man[(6-a1)Man[(6-a1)Man(2-a1)Man](3-a1)Man(2-a1)Man](3-a1)Man(2-a1)Man(2-a1)Man(3-a1)Glc(3-a1)Glc(2-a1)Glc" compartment="c" fbc:charge="-2" fbc:chemicalFormula="C143H238N2O77P2"/>
      <species boundaryCondition="false" constant="false" hasOnlySubstanceUnits="false" id="M_Asn_X_Ser_Thr_c" name="Protein-linked asparagine residue (N-glycosylation site)" compartment="c" fbc:charge="0" fbc:chemicalFormula="C5H7N3O3R2"/>
      <species boundaryCondition="false" constant="false" hasOnlySubstanceUnits="false" id="M_g3m8masn_c" name="Asn(-b1)GlcNAc(4-b1)GlcNAc(4-b1)Man[(6-a1)Man[(6-a1)Man(2-a1)Man](3-a1)Man(2-a1)Man](3-a1)Man(2-a1)Man(2-a1)Man(3-a1)Glc(3-a1)Gl... &lt;Preview truncated at 128 characters&gt;" compartment="c" fbc:charge="0" fbc:chemicalFormula="C93H153N5O73R2"/>
      <species boundaryCondition="false" constant="false" hasOnlySubstanceUnits="false" id="M_m4masn_c" name="Asn(-b1)GlcNAc(4-b1)GlcNAc(4-b1)Man[(6-a1)Man[(6-a1)Man](3-a1)Man](3-a1)Man" compartment="c" fbc:charge="0" fbc:chemicalFormula="C51H83N5O38R2"/>
      <species boundaryCondition="false" constant="false" hasOnlySubstanceUnits="false" id="M_man_c" name="D-Mannose" compartment="c" fbc:charge="0" fbc:chemicalFormula="C6H12O6"/>
      <species boundaryCondition="false" constant="false" hasOnlySubstanceUnits="false" id="M_m2masn_c" name="Asn(-b1)GlcNAc(4-b1)GlcNAc(4-b1)Man[(6-a1)Man](3-a1)Man" compartment="c" fbc:charge="0" fbc:chemicalFormula="C39H63N5O28R2"/>
      <species boundaryCondition="false" constant="false" hasOnlySubstanceUnits="false" id="M_hmgcoa_c" name="(S)-3-Hydroxy-3-methylglutaryl-CoA" compartment="c" fbc:charge="-5" fbc:chemicalFormula="C27H39N7O20P3S"/>
      <species boundaryCondition="false" constant="false" hasOnlySubstanceUnits="false" id="M_mev__R_c" name="(R)-Mevalonate" compartment="c" fbc:charge="-1" fbc:chemicalFormula="C6H11O4"/>
      <species boundaryCondition="false" constant="false" hasOnlySubstanceUnits="false" id="M_5pmev_c" name="(R)-5-Phosphomevalonate" compartment="c" fbc:charge="-3" fbc:chemicalFormula="C6H10O7P"/>
      <species boundaryCondition="false" constant="false" hasOnlySubstanceUnits="false" id="M_5dpmev_c" name="(R)-5-Phosphomevalonate" compartment="c" fbc:charge="-4" fbc:chemicalFormula="C6H10O10P2"/>
      <species boundaryCondition="false" constant="false" hasOnlySubstanceUnits="false" id="M_grdp_m" name="Geranyl diphosphate" compartment="m" fbc:charge="-3" fbc:chemicalFormula="C10H17O7P2"/>
      <species boundaryCondition="false" constant="false" hasOnlySubstanceUnits="false" id="M_ipdp_m" name="Isopentenyl diphosphate" compartment="m" fbc:charge="-3" fbc:chemicalFormula="C5H9O7P2"/>
      <species boundaryCondition="false" constant="false" hasOnlySubstanceUnits="false" id="M_npdp_m" name="All-trans-Nonaprenyl diphosphate" compartment="m" fbc:charge="-3" fbc:chemicalFormula="C45H73O7P2"/>
      <species boundaryCondition="false" constant="false" hasOnlySubstanceUnits="false" id="M_npdp_h" name="All-trans-Nonaprenyl diphosphate" compartment="h" fbc:charge="-3" fbc:chemicalFormula="C45H73O7P2"/>
      <species boundaryCondition="false" constant="false" hasOnlySubstanceUnits="false" id="M_hgentis_h" name="Homogentisate" compartment="h" fbc:charge="-1" fbc:chemicalFormula="C8H7O4"/>
      <species boundaryCondition="false" constant="false" hasOnlySubstanceUnits="false" id="M_2m6sbenzq_h" name="2-Methyl-6-solanyl-1,4-benzoquinol" compartment="h" fbc:charge="0" fbc:chemicalFormula="C52H80O2"/>
      <species boundaryCondition="false" constant="false" hasOnlySubstanceUnits="false" id="M_2m6phol_h" name="2-Methyl-6-phytylquinol" compartment="h" fbc:charge="0" fbc:chemicalFormula="C27H46O2"/>
      <species boundaryCondition="false" constant="false" hasOnlySubstanceUnits="false" id="M_23dmphol_h" name="2,3-Dimethyl-5-phytylquinol" compartment="h" fbc:charge="0" fbc:chemicalFormula="C28H48O2"/>
      <species boundaryCondition="false" constant="false" hasOnlySubstanceUnits="false" id="M_34hpl_m" name="3-(4-Hydroxyphenyl)lactate" compartment="m" fbc:charge="-1" fbc:chemicalFormula="C9H9O4"/>
      <species boundaryCondition="false" constant="false" hasOnlySubstanceUnits="false" id="M_T4hcinnm_m" name="4-Coumarate" compartment="m" fbc:charge="-1" fbc:chemicalFormula="C9H7O3"/>
      <species boundaryCondition="false" constant="false" hasOnlySubstanceUnits="false" id="M_coucoa_m" name="p-coumaroyl-CoA" compartment="m" fbc:charge="-4" fbc:chemicalFormula="C30H38N7O18P3S"/>
      <species boundaryCondition="false" constant="false" hasOnlySubstanceUnits="false" id="M_4hbzcoa_m" name="4-Hydroxybenzoyl-CoA" compartment="m" fbc:charge="-4" fbc:chemicalFormula="C28H36N7O18P3S"/>
      <species boundaryCondition="false" constant="false" hasOnlySubstanceUnits="false" id="M_4hbz_m" name="4-Hydroxybenzoate" compartment="m" fbc:charge="-1" fbc:chemicalFormula="C7H5O3"/>
      <species boundaryCondition="false" constant="false" hasOnlySubstanceUnits="false" id="M_3nphb_m" name="3-Nonaprenyl-4-hydroxybenzoate" compartment="m" fbc:charge="-1" fbc:chemicalFormula="C52H77O3"/>
      <species boundaryCondition="false" constant="false" hasOnlySubstanceUnits="false" id="M_3npdhb_m" name="3-Nonaprenyl-4,5-dihydroxybenzoate" compartment="m" fbc:charge="-1" fbc:chemicalFormula="C52H77O4"/>
      <species boundaryCondition="false" constant="false" hasOnlySubstanceUnits="false" id="M_me3dhnpdh_m" name="3-nonaprenyl-4-hydroxy-5-methoxybenzoate" compartment="m" fbc:charge="-1" fbc:chemicalFormula="C53H79O4"/>
      <species boundaryCondition="false" constant="false" hasOnlySubstanceUnits="false" id="M_2np6mep_m" name="2-nonaprenyl-6-methoxyphenol" compartment="m" fbc:charge="0" fbc:chemicalFormula="C52H80O2"/>
      <species boundaryCondition="false" constant="false" hasOnlySubstanceUnits="false" id="M_2np6mobq_m" name="2-nonaprenyl-6-methoxy-1,4-benzoquinone" compartment="m" fbc:charge="0" fbc:chemicalFormula="C52H78O3"/>
      <species boundaryCondition="false" constant="false" hasOnlySubstanceUnits="false" id="M_me2np6mobq_m" name="2-nonaprenyl-3-methyl-6-methoxy-1,4-benzoquinone" compartment="m" fbc:charge="0" fbc:chemicalFormula="C53H80O3"/>
      <species boundaryCondition="false" constant="false" hasOnlySubstanceUnits="false" id="M_2npmhmobq_m" name="2-Decaprenyl-3-methyl-5-hydroxy-6-methoxy-1,4-benzoquinone" compartment="m" fbc:charge="0" fbc:chemicalFormula="C53H80O4"/>
      <species boundaryCondition="false" constant="false" hasOnlySubstanceUnits="false" id="M_q9_m" name="Ubiquinone-9" compartment="m" fbc:charge="0" fbc:chemicalFormula="C54H82O4"/>
      <species boundaryCondition="false" constant="false" hasOnlySubstanceUnits="false" id="M_menecyart_c" name="24-Methylenecycloartanol" compartment="c" fbc:charge="0" fbc:chemicalFormula="C31H52O"/>
      <species boundaryCondition="false" constant="false" hasOnlySubstanceUnits="false" id="M_fecost_c" name="Fecosterol" compartment="c" fbc:charge="0" fbc:chemicalFormula="C28H46O"/>
      <species boundaryCondition="false" constant="false" hasOnlySubstanceUnits="false" id="M_epist_c" name="Episterol" compartment="c" fbc:charge="0" fbc:chemicalFormula="C28H46O"/>
      <species boundaryCondition="false" constant="false" hasOnlySubstanceUnits="false" id="M_dhepstrl_c" name="5-Dehydroepisterol" compartment="c" fbc:charge="0" fbc:chemicalFormula="C28H44O"/>
      <species boundaryCondition="false" constant="false" hasOnlySubstanceUnits="false" id="M_ergtetrol_c" name="5,7,22,24(28)-Ergostatetraenol" compartment="c" fbc:charge="0" fbc:chemicalFormula="C28H42O"/>
      <species boundaryCondition="false" constant="false" hasOnlySubstanceUnits="false" id="M_ergst_c" name="Ergosterol" compartment="c" fbc:charge="0" fbc:chemicalFormula="C28H44O"/>
      <species boundaryCondition="false" constant="false" hasOnlySubstanceUnits="false" id="M_brasstrl_c" name="Brassicasterol" compartment="c" fbc:charge="0" fbc:chemicalFormula="C28H46O"/>
      <species boundaryCondition="false" constant="false" hasOnlySubstanceUnits="false" id="M_sphgn_c" name="Sphinganine" compartment="c" fbc:charge="1" fbc:chemicalFormula="C18H40NO2"/>
      <species boundaryCondition="false" constant="false" hasOnlySubstanceUnits="false" id="M_sph1p_c" name="Sphinganine 1-phosphate" compartment="c" fbc:charge="-1" fbc:chemicalFormula="C18H39NO5P"/>
      <species boundaryCondition="false" constant="false" hasOnlySubstanceUnits="false" id="M_dhcer_18_c" name="N-octadecanoylsphinganine" compartment="c" fbc:charge="0" fbc:chemicalFormula="C36H73NO3"/>
      <species boundaryCondition="false" constant="false" hasOnlySubstanceUnits="false" id="M_cer_18_c" name="N-octadecanoylsphingosine" compartment="c" fbc:charge="0" fbc:chemicalFormula="C36H71NO3"/>
      <species boundaryCondition="false" constant="false" hasOnlySubstanceUnits="false" id="M_sphings_c" name="Sphingosine" compartment="c" fbc:charge="1" fbc:chemicalFormula="C18H38NO2"/>
      <species boundaryCondition="false" constant="false" hasOnlySubstanceUnits="false" id="M_cer_182_c" name="N-(octadecanoyl)-sphinga-4,8-dienine" compartment="c" fbc:charge="0" fbc:chemicalFormula="C36H69NO3"/>
      <species boundaryCondition="false" constant="false" hasOnlySubstanceUnits="false" id="M_sphs1p_c" name="Sphingosine 1-phosphate" compartment="c" fbc:charge="-1" fbc:chemicalFormula="C18H37NO5P"/>
      <species boundaryCondition="false" constant="false" hasOnlySubstanceUnits="false" id="M_hxdcal_c" name="Hexadecanal" compartment="c" fbc:charge="0" fbc:chemicalFormula="C16H32O"/>
      <species boundaryCondition="false" constant="false" hasOnlySubstanceUnits="false" id="M_hxdceal_c" name="Hexadecenal" compartment="c" fbc:charge="0" fbc:chemicalFormula="C16H30O"/>
      <species boundaryCondition="false" constant="false" hasOnlySubstanceUnits="false" id="M_pydx5p_h" name="Pyridoxal phosphate" compartment="h" fbc:charge="-2" fbc:chemicalFormula="C8H8NO6P"/>
      <species boundaryCondition="false" constant="false" hasOnlySubstanceUnits="false" id="M_4ampm_h" name="4-Amino-2-methyl-5-phosphomethylpyrimidine" compartment="h" fbc:charge="-2" fbc:chemicalFormula="C6H8N3O4P"/>
      <species boundaryCondition="false" constant="false" hasOnlySubstanceUnits="false" id="M_dad_5_h" name="5-Deoxyadenosine" compartment="h" fbc:charge="0" fbc:chemicalFormula="C10H13N5O3"/>
      <species boundaryCondition="false" constant="false" hasOnlySubstanceUnits="false" id="M_met__L_h" name="L-Methionine" compartment="h" fbc:charge="0" fbc:chemicalFormula="C5H11NO2S"/>
      <species boundaryCondition="false" constant="false" hasOnlySubstanceUnits="false" id="M_co_h" name="Carbon monoxide" compartment="h" fbc:charge="0" fbc:chemicalFormula="CO"/>
      <species boundaryCondition="false" constant="false" hasOnlySubstanceUnits="false" id="M_2mahmp_h" name="2-Methyl-4-amino-5-hydroxymethylpyrimidine diphosphate" compartment="h" fbc:charge="-3" fbc:chemicalFormula="C6H8N3O7P2"/>
      <species boundaryCondition="false" constant="false" hasOnlySubstanceUnits="false" id="M_iscsh_h" name="Thiamine biosynthesis intermediate 2" compartment="h" fbc:charge="0" fbc:chemicalFormula="RSH"/>
      <species boundaryCondition="false" constant="false" hasOnlySubstanceUnits="false" id="M_iscssh_h" name="Thiamine biosynthesis intermediate 3" compartment="h" fbc:charge="-1" fbc:chemicalFormula="RS2"/>
      <species boundaryCondition="false" constant="false" hasOnlySubstanceUnits="false" id="M_this_h" name="Thiamine biosynthesis intermediate 1" compartment="h" fbc:charge="-1" fbc:chemicalFormula="RCO2"/>
      <species boundaryCondition="false" constant="false" hasOnlySubstanceUnits="false" id="M_athis_h" name="Thiamine biosynthesis intermediate 4" compartment="h" fbc:charge="-1" fbc:chemicalFormula="C11H12N5O8PR"/>
      <species boundaryCondition="false" constant="false" hasOnlySubstanceUnits="false" id="M_thissh_h" name="Thiamine biosynthesis intermediate 5" compartment="h" fbc:charge="-1" fbc:chemicalFormula="RCOS"/>
      <species boundaryCondition="false" constant="false" hasOnlySubstanceUnits="false" id="M_imgly_h" name="Iminoglycine" compartment="h" fbc:charge="0" fbc:chemicalFormula="C2H3NO2"/>
      <species boundaryCondition="false" constant="false" hasOnlySubstanceUnits="false" id="M_2c4mthzep_h" name="2-[(2R,5Z)-2-Carboxy-4-methylthiazol-5(2H)-ylidene]ethyl phosphate" compartment="h" fbc:charge="-3" fbc:chemicalFormula="C7H7NO6PS"/>
      <species boundaryCondition="false" constant="false" hasOnlySubstanceUnits="false" id="M_cthzp_h" name="4-Methyl-5-[2-(phosphonooxy)ethyl]-1,3-thiazole-2-carboxylate" compartment="h" fbc:charge="-3" fbc:chemicalFormula="C7H7NO6PS"/>
      <species boundaryCondition="false" constant="false" hasOnlySubstanceUnits="false" id="M_thmmp_h" name="Thiamin monophosphate" compartment="h" fbc:charge="-1" fbc:chemicalFormula="C12H16N4O4PS"/>
      <species boundaryCondition="false" constant="false" hasOnlySubstanceUnits="false" id="M_thm_h" name="Thiamine" compartment="h" fbc:charge="1" fbc:chemicalFormula="C12H17N4OS"/>
      <species boundaryCondition="false" constant="false" hasOnlySubstanceUnits="false" id="M_thmtp_h" name="Thiamin triphosphate" compartment="h" fbc:charge="-3" fbc:chemicalFormula="C12H16N4O10P3S"/>
      <species boundaryCondition="false" constant="false" hasOnlySubstanceUnits="false" id="M_thm_c" name="Thiamine" compartment="c" fbc:charge="1" fbc:chemicalFormula="C12H17N4OS"/>
      <species boundaryCondition="false" constant="false" hasOnlySubstanceUnits="false" id="M_4ahmmp_h" name="4-Amino-5-hydroxymethyl-2-methylpyrimidine" compartment="h" fbc:charge="0" fbc:chemicalFormula="C6H9N3O"/>
      <species boundaryCondition="false" constant="false" hasOnlySubstanceUnits="false" id="M_ichor_h" name="Isochorismate" compartment="h" fbc:charge="-2" fbc:chemicalFormula="C10H8O6"/>
      <species boundaryCondition="false" constant="false" hasOnlySubstanceUnits="false" id="M_sephcpc_h" name="2-Succinyl-5-enolpyruvyl-6-hydroxy-3-cyclohexene-1-carboxylate" compartment="h" fbc:charge="-3" fbc:chemicalFormula="C14H13O9"/>
      <species boundaryCondition="false" constant="false" hasOnlySubstanceUnits="false" id="M_2shchc_h" name="2-Succinyl-6-hydroxy-2,4-cyclohexadiene-1-carboxylate" compartment="h" fbc:charge="-2" fbc:chemicalFormula="C11H10O6"/>
      <species boundaryCondition="false" constant="false" hasOnlySubstanceUnits="false" id="M_sucbz_h" name="O-Succinylbenzoate" compartment="h" fbc:charge="-2" fbc:chemicalFormula="C11H8O5"/>
      <species boundaryCondition="false" constant="false" hasOnlySubstanceUnits="false" id="M_sucbz_x" name="O-Succinylbenzoate" compartment="x" fbc:charge="-2" fbc:chemicalFormula="C11H8O5"/>
      <species boundaryCondition="false" constant="false" hasOnlySubstanceUnits="false" id="M_atp_x" name="ATP" compartment="x" fbc:charge="-4" fbc:chemicalFormula="C10H12N5O13P3"/>
      <species boundaryCondition="false" constant="false" hasOnlySubstanceUnits="false" id="M_amp_x" name="AMP" compartment="x" fbc:charge="-2" fbc:chemicalFormula="C10H12N5O7P"/>
      <species boundaryCondition="false" constant="false" hasOnlySubstanceUnits="false" id="M_ppi_x" name="Diphosphate" compartment="x" fbc:charge="-3" fbc:chemicalFormula="H1O7P2"/>
      <species boundaryCondition="false" constant="false" hasOnlySubstanceUnits="false" id="M_sbzcoa_x" name="O-Succinylbenzoyl-CoA" compartment="x" fbc:charge="-5" fbc:chemicalFormula="C32H39N7O20P3S"/>
      <species boundaryCondition="false" constant="false" hasOnlySubstanceUnits="false" id="M_dhncoa_x" name="1,4-Dihydroxy-2-naphthoyl-CoA" compartment="x" fbc:charge="-4" fbc:chemicalFormula="C32H38N7O19P3S"/>
      <species boundaryCondition="false" constant="false" hasOnlySubstanceUnits="false" id="M_dhna_x" name="1,4-Dihydroxy-2-naphthoate" compartment="x" fbc:charge="-1" fbc:chemicalFormula="C11H7O4"/>
      <species boundaryCondition="false" constant="false" hasOnlySubstanceUnits="false" id="M_dhna_h" name="1,4-Dihydroxy-2-naphthoate" compartment="h" fbc:charge="-1" fbc:chemicalFormula="C11H7O4"/>
      <species boundaryCondition="false" constant="false" hasOnlySubstanceUnits="false" id="M_pimACP_m" name="Pimeloyl-[acp]" compartment="m" fbc:charge="-1" fbc:chemicalFormula="C7H10O3SR"/>
      <species boundaryCondition="false" constant="false" hasOnlySubstanceUnits="false" id="M_hptal_m" name="Heptanal" compartment="m" fbc:charge="0" fbc:chemicalFormula="C7H14O"/>
      <species boundaryCondition="false" constant="false" hasOnlySubstanceUnits="false" id="M_8aonn_m" name="8-Amino-7-oxononanoate" compartment="m" fbc:charge="0" fbc:chemicalFormula="C9H17NO3"/>
      <species boundaryCondition="false" constant="false" hasOnlySubstanceUnits="false" id="M_amob_m" name="S-Adenosyl-4-methylthio-2-oxobutanoate" compartment="m" fbc:charge="0" fbc:chemicalFormula="C15H19N5O6S"/>
      <species boundaryCondition="false" constant="false" hasOnlySubstanceUnits="false" id="M_dann_m" name="7,8-Diaminononanoate" compartment="m" fbc:charge="1" fbc:chemicalFormula="C9H21N2O2"/>
      <species boundaryCondition="false" constant="false" hasOnlySubstanceUnits="false" id="M_dtbt_m" name="Dethiobiotin" compartment="m" fbc:charge="-1" fbc:chemicalFormula="C10H17N2O3"/>
      <species boundaryCondition="false" constant="false" hasOnlySubstanceUnits="false" id="M_btn_m" name="Biotin" compartment="m" fbc:charge="-1" fbc:chemicalFormula="C10H15N2O3S"/>
      <species boundaryCondition="false" constant="false" hasOnlySubstanceUnits="false" id="M_btamp_m" name="Biotinyl-5-AMP" compartment="m" fbc:charge="-1" fbc:chemicalFormula="C20H27N7O9PS"/>
      <species boundaryCondition="false" constant="false" hasOnlySubstanceUnits="false" id="M_accp_m" name="Apo-[carboxylase]" compartment="m" fbc:charge="0" fbc:chemicalFormula="C7H13N3O2R2"/>
      <species boundaryCondition="false" constant="false" hasOnlySubstanceUnits="false" id="M_25drapp_h" name="2,5-Diamino-6-hydroxy-4-(5-phosphoribosylamino)-pyrimidine" compartment="h" fbc:charge="-2" fbc:chemicalFormula="C9H14N5O8P"/>
      <species boundaryCondition="false" constant="false" hasOnlySubstanceUnits="false" id="M_5apru_h" name="5-Amino-6-(5-phosphoribosylamino)uracil" compartment="h" fbc:charge="-2" fbc:chemicalFormula="C9H13N4O9P"/>
      <species boundaryCondition="false" constant="false" hasOnlySubstanceUnits="false" id="M_5aprbu_h" name="5-Amino-6-(5-phosphoribitylamino)uracil" compartment="h" fbc:charge="-2" fbc:chemicalFormula="C9H15N4O9P"/>
      <species boundaryCondition="false" constant="false" hasOnlySubstanceUnits="false" id="M_4r5au_h" name="4-(1-D-Ribitylamino)-5-aminouracil" compartment="h" fbc:charge="0" fbc:chemicalFormula="C9H16N4O6"/>
      <species boundaryCondition="false" constant="false" hasOnlySubstanceUnits="false" id="M_db4p_h" name="3,4-dihydroxy-2-butanone 4-phosphate" compartment="h" fbc:charge="-2" fbc:chemicalFormula="C4H7O6P"/>
      <species boundaryCondition="false" constant="false" hasOnlySubstanceUnits="false" id="M_dmlz_h" name="6,7-Dimethyl-8-(1-D-ribityl)lumazine" compartment="h" fbc:charge="0" fbc:chemicalFormula="C13H18N4O6"/>
      <species boundaryCondition="false" constant="false" hasOnlySubstanceUnits="false" id="M_ribflv_h" name="Riboflavin" compartment="h" fbc:charge="0" fbc:chemicalFormula="C17H20N4O6"/>
      <species boundaryCondition="false" constant="false" hasOnlySubstanceUnits="false" id="M_fmn_h" name="Flavin mononucleotide" compartment="h" fbc:charge="-2" fbc:chemicalFormula="C17H19N4O9P"/>
      <species boundaryCondition="false" constant="false" hasOnlySubstanceUnits="false" id="M_ribflv_c" name="Riboflavin" compartment="c" fbc:charge="0" fbc:chemicalFormula="C17H20N4O6"/>
      <species boundaryCondition="false" constant="false" hasOnlySubstanceUnits="false" id="M_fmn_c" name="Flavin mononucleotide" compartment="c" fbc:charge="-2" fbc:chemicalFormula="C17H19N4O9P"/>
      <species boundaryCondition="false" constant="false" hasOnlySubstanceUnits="false" id="M_trnagln_c" name="tRNA(Gln)" compartment="c" fbc:charge="0" fbc:chemicalFormula="HR"/>
      <species boundaryCondition="false" constant="false" hasOnlySubstanceUnits="false" id="M_glntrna_c" name="L-Glutaminyl-tRNA(Gln)" compartment="c" fbc:charge="1" fbc:chemicalFormula="C5H10N2O2R"/>
      <species boundaryCondition="false" constant="false" hasOnlySubstanceUnits="false" id="M_trnagln_h" name="tRNA(Gln)" compartment="h" fbc:charge="0" fbc:chemicalFormula="HR"/>
      <species boundaryCondition="false" constant="false" hasOnlySubstanceUnits="false" id="M_glntrna_h" name="L-Glutaminyl-tRNA(Gln)" compartment="h" fbc:charge="1" fbc:chemicalFormula="C5H10N2O2R"/>
      <species boundaryCondition="false" constant="false" hasOnlySubstanceUnits="false" id="M_trnaala_c" name="tRNA(Ala)" compartment="c" fbc:charge="0" fbc:chemicalFormula="HR"/>
      <species boundaryCondition="false" constant="false" hasOnlySubstanceUnits="false" id="M_alatrna_c" name="L-Alanyl-tRNA(Ala)" compartment="c" fbc:charge="1" fbc:chemicalFormula="C3H7NOR"/>
      <species boundaryCondition="false" constant="false" hasOnlySubstanceUnits="false" id="M_trnaala_h" name="tRNA(Ala)" compartment="h" fbc:charge="0" fbc:chemicalFormula="HR"/>
      <species boundaryCondition="false" constant="false" hasOnlySubstanceUnits="false" id="M_alatrna_h" name="L-Alanyl-tRNA(Ala)" compartment="h" fbc:charge="1" fbc:chemicalFormula="C3H7NOR"/>
      <species boundaryCondition="false" constant="false" hasOnlySubstanceUnits="false" id="M_trnaasp_c" name="tRNA(Asp)" compartment="c" fbc:charge="0" fbc:chemicalFormula="HR"/>
      <species boundaryCondition="false" constant="false" hasOnlySubstanceUnits="false" id="M_asptrna_c" name="L-Aspartyl-tRNA(Asp)" compartment="c" fbc:charge="0" fbc:chemicalFormula="C4H6NO3R"/>
      <species boundaryCondition="false" constant="false" hasOnlySubstanceUnits="false" id="M_trnaasn_h" name="tRNA(Asn)" compartment="h" fbc:charge="0" fbc:chemicalFormula="HR"/>
      <species boundaryCondition="false" constant="false" hasOnlySubstanceUnits="false" id="M_asntrna_h" name="L-Asparaginyl-tRNA(Asn)" compartment="h" fbc:charge="1" fbc:chemicalFormula="C4H8N2O2R"/>
      <species boundaryCondition="false" constant="false" hasOnlySubstanceUnits="false" id="M_trnaser_h" name="tRNA(Ser)" compartment="h" fbc:charge="0" fbc:chemicalFormula="HR"/>
      <species boundaryCondition="false" constant="false" hasOnlySubstanceUnits="false" id="M_sertrna_h" name="L-Seryl-tRNA(Ser)" compartment="h" fbc:charge="1" fbc:chemicalFormula="C3H7NO2R"/>
      <species boundaryCondition="false" constant="false" hasOnlySubstanceUnits="false" id="M_trnasecys_c" name="tRNA(Sec)" compartment="c" fbc:charge="0" fbc:chemicalFormula="HR"/>
      <species boundaryCondition="false" constant="false" hasOnlySubstanceUnits="false" id="M_sertrna_sec_c" name="L-Seryl-tRNA(Sec)" compartment="c" fbc:charge="1" fbc:chemicalFormula="C3H7NO2R"/>
      <species boundaryCondition="false" constant="false" hasOnlySubstanceUnits="false" id="M_trnasecys_h" name="tRNA(Sec)" compartment="h" fbc:charge="0" fbc:chemicalFormula="HR"/>
      <species boundaryCondition="false" constant="false" hasOnlySubstanceUnits="false" id="M_sertrna_sec_h" name="L-Seryl-tRNA(Sec)" compartment="h" fbc:charge="1" fbc:chemicalFormula="C3H7NO2R"/>
      <species boundaryCondition="false" constant="false" hasOnlySubstanceUnits="false" id="M_trnacys_h" name="tRNA(Cys)" compartment="h" fbc:charge="0" fbc:chemicalFormula="HR"/>
      <species boundaryCondition="false" constant="false" hasOnlySubstanceUnits="false" id="M_cystrna_h" name="L-Cysteinyl-tRNA(Cys)" compartment="h" fbc:charge="1" fbc:chemicalFormula="C3H7NOSR"/>
      <species boundaryCondition="false" constant="false" hasOnlySubstanceUnits="false" id="M_trnaleu_h" name="tRNA(Leu)" compartment="h" fbc:charge="0" fbc:chemicalFormula="HR"/>
      <species boundaryCondition="false" constant="false" hasOnlySubstanceUnits="false" id="M_leutrna_h" name="L-Leucine-tRNA(Leu)" compartment="h" fbc:charge="1" fbc:chemicalFormula="C6H13NOR"/>
      <species boundaryCondition="false" constant="false" hasOnlySubstanceUnits="false" id="M_trnahis_h" name="tRNA(His)" compartment="h" fbc:charge="0" fbc:chemicalFormula="HR"/>
      <species boundaryCondition="false" constant="false" hasOnlySubstanceUnits="false" id="M_histrna_h" name="L-Histidyl-tRNA(His)" compartment="h" fbc:charge="1" fbc:chemicalFormula="C6H9N3OR"/>
      <species boundaryCondition="false" constant="false" hasOnlySubstanceUnits="false" id="M_trnaphe_h" name="tRNA(Phe)" compartment="h" fbc:charge="0" fbc:chemicalFormula="HR"/>
      <species boundaryCondition="false" constant="false" hasOnlySubstanceUnits="false" id="M_phetrna_h" name="L-Phenylalanyl-tRNA(Phe)" compartment="h" fbc:charge="1" fbc:chemicalFormula="C9H11NOR"/>
      <species boundaryCondition="false" constant="false" hasOnlySubstanceUnits="false" id="M_trnatyr_m" name="tRNA(Tyr)" compartment="m" fbc:charge="0" fbc:chemicalFormula="HR"/>
      <species boundaryCondition="false" constant="false" hasOnlySubstanceUnits="false" id="M_tyrtrna_m" name="L-Tyrosyl-tRNA(Tyr)" compartment="m" fbc:charge="1" fbc:chemicalFormula="C9H11NO2R"/>
      <species boundaryCondition="false" constant="false" hasOnlySubstanceUnits="false" id="M_trnatrp_h" name="tRNA(Trp)" compartment="h" fbc:charge="0" fbc:chemicalFormula="HR"/>
      <species boundaryCondition="false" constant="false" hasOnlySubstanceUnits="false" id="M_trptrna_h" name="L-Tryptophanyl-tRNA(Trp)" compartment="h" fbc:charge="1" fbc:chemicalFormula="C11H12N2OR"/>
      <species boundaryCondition="false" constant="false" hasOnlySubstanceUnits="false" id="M_btn_e" name="Biotin" compartment="e" fbc:charge="-1" fbc:chemicalFormula="C10H15N2O3S"/>
      <species boundaryCondition="false" constant="false" hasOnlySubstanceUnits="false" id="M_fe2_e" name="Fe2+" compartment="e" fbc:charge="2" fbc:chemicalFormula="Fe"/>
      <species boundaryCondition="false" constant="false" hasOnlySubstanceUnits="false" id="M_h2o_e" name="H2O" compartment="e" fbc:charge="0" fbc:chemicalFormula="H2O"/>
      <species boundaryCondition="false" constant="false" hasOnlySubstanceUnits="false" id="M_o2_e" name="Oxygen" compartment="e" fbc:charge="0" fbc:chemicalFormula="O2"/>
      <species boundaryCondition="false" constant="false" hasOnlySubstanceUnits="false" id="M_pi_e" name="Phosphate" compartment="e" fbc:charge="-2" fbc:chemicalFormula="H1O4P"/>
      <species boundaryCondition="false" constant="false" hasOnlySubstanceUnits="false" id="M_so3_e" name="Sulfite" compartment="e" fbc:charge="-2" fbc:chemicalFormula="SO3"/>
      <species boundaryCondition="false" constant="false" hasOnlySubstanceUnits="false" id="M_mg2_e" name="Magnesium cation" compartment="e" fbc:charge="2" fbc:chemicalFormula="Mg"/>
      <species boundaryCondition="false" constant="false" hasOnlySubstanceUnits="false" id="M_glyclt_c" name="Glycolate" compartment="c" fbc:charge="-1" fbc:chemicalFormula="C2H3O3"/>
      <species boundaryCondition="false" constant="false" hasOnlySubstanceUnits="false" id="M_glyclt_m" name="Glycolate" compartment="m" fbc:charge="-1" fbc:chemicalFormula="C2H3O3"/>
      <species boundaryCondition="false" constant="false" hasOnlySubstanceUnits="false" id="M_glyclt_e" name="Glycolate" compartment="e" fbc:charge="-1" fbc:chemicalFormula="C2H3O3"/>
      <species boundaryCondition="false" constant="false" hasOnlySubstanceUnits="false" id="M_pant__R_m" name="(R)-Pantoate" compartment="m" fbc:charge="-1" fbc:chemicalFormula="C6H11O4"/>
      <species boundaryCondition="false" constant="false" hasOnlySubstanceUnits="false" id="M_ala_B_m" name="Beta-alanine" compartment="m" fbc:charge="0" fbc:chemicalFormula="C3H7NO2"/>
      <species boundaryCondition="false" constant="false" hasOnlySubstanceUnits="false" id="M_pnto__R_m" name="Pantothenate" compartment="m" fbc:charge="-1" fbc:chemicalFormula="C9H16NO5"/>
      <species boundaryCondition="false" constant="false" hasOnlySubstanceUnits="false" id="M_4ppan_m" name="D-4'-Phosphopantothenate" compartment="m" fbc:charge="-3" fbc:chemicalFormula="C9H15NO8P"/>
      <species boundaryCondition="false" constant="false" hasOnlySubstanceUnits="false" id="M_4ppcys_m" name="(R)-4'-Phosphopantothenoyl-L-cysteine" compartment="m" fbc:charge="-3" fbc:chemicalFormula="C12H20N2O9PS"/>
      <species boundaryCondition="false" constant="false" hasOnlySubstanceUnits="false" id="M_pan4p_m" name="Pantetheine 4-phosphate" compartment="m" fbc:charge="-2" fbc:chemicalFormula="C11H21N2O7PS"/>
      <species boundaryCondition="false" constant="false" hasOnlySubstanceUnits="false" id="M_dpcoa_m" name="Dephospho-CoA" compartment="m" fbc:charge="-2" fbc:chemicalFormula="C21H33N7O13P2S"/>
      <species boundaryCondition="false" constant="false" hasOnlySubstanceUnits="false" id="M_iasp_m" name="Iminoaspartate" compartment="m" fbc:charge="-1" fbc:chemicalFormula="C4H4NO4"/>
      <species boundaryCondition="false" constant="false" hasOnlySubstanceUnits="false" id="M_quln_m" name="Quinolinate" compartment="m" fbc:charge="-2" fbc:chemicalFormula="C7H3NO4"/>
      <species boundaryCondition="false" constant="false" hasOnlySubstanceUnits="false" id="M_quln_c" name="Quinolinate" compartment="c" fbc:charge="-2" fbc:chemicalFormula="C7H3NO4"/>
      <species boundaryCondition="false" constant="false" hasOnlySubstanceUnits="false" id="M_nicrnt_c" name="Nicotinate D-ribonucleotide" compartment="c" fbc:charge="-2" fbc:chemicalFormula="C11H12NO9P"/>
      <species boundaryCondition="false" constant="false" hasOnlySubstanceUnits="false" id="M_5fthf_c" name="5-Formyltetrahydrofolate" compartment="c" fbc:charge="-2" fbc:chemicalFormula="C20H21N7O7"/>
      <species boundaryCondition="false" constant="false" hasOnlySubstanceUnits="false" id="M_hemeO_c" name="Heme O" compartment="c" fbc:charge="-2" fbc:chemicalFormula="C49H56FeN4O5"/>
      <species boundaryCondition="false" constant="false" hasOnlySubstanceUnits="false" id="M_biliverd_h" name="Biliverdin" compartment="h" fbc:charge="-2" fbc:chemicalFormula="C33H32N4O6"/>
      <species boundaryCondition="false" constant="false" hasOnlySubstanceUnits="false" id="M_dhbiliverd_h" name="15,16-Dihydrobiliverdin" compartment="h" fbc:charge="-2" fbc:chemicalFormula="C33H34N4O6"/>
      <species boundaryCondition="false" constant="false" hasOnlySubstanceUnits="false" id="M_phyebilin_h" name="(3Z)-Phycoerythrobilin" compartment="h" fbc:charge="-2" fbc:chemicalFormula="C33H36N4O6"/>
      <species boundaryCondition="false" constant="false" hasOnlySubstanceUnits="false" id="M_cholphya_h" name="Chlorophyll a" compartment="h" fbc:charge="-1" fbc:chemicalFormula="C55H71MgN4O5"/>
      <species boundaryCondition="false" constant="false" hasOnlySubstanceUnits="false" id="M_cholphyc1_h" name="Chlorophyll c1" compartment="h" fbc:charge="-1" fbc:chemicalFormula="C35H29MgN4O5"/>
      <species boundaryCondition="false" constant="false" hasOnlySubstanceUnits="false" id="M_cholphyc2_h" name="Chlorophyll c2" compartment="h" fbc:charge="-1" fbc:chemicalFormula="C35H27MgN4O5"/>
      <species boundaryCondition="false" constant="false" hasOnlySubstanceUnits="false" id="M_tczcaro_h" name="9,15,9-tricis-zeta-Carotene" compartment="h" fbc:charge="0" fbc:chemicalFormula="C40H60"/>
      <species boundaryCondition="false" constant="false" hasOnlySubstanceUnits="false" id="M_dczcaro_h" name="9,9-dicis-zeta-Carotene" compartment="h" fbc:charge="0" fbc:chemicalFormula="C40H60"/>
      <species boundaryCondition="false" constant="false" hasOnlySubstanceUnits="false" id="M_ttclyco_h" name="7,9,7,9-tetracis-Lycopene" compartment="h" fbc:charge="0" fbc:chemicalFormula="C40H56"/>
      <species boundaryCondition="false" constant="false" hasOnlySubstanceUnits="false" id="M_caro_h" name="beta-Carotene" compartment="h" fbc:charge="0" fbc:chemicalFormula="C40H56"/>
      <species boundaryCondition="false" constant="false" hasOnlySubstanceUnits="false" id="M_zeax_h" name="Zeaxanthin" compartment="h" fbc:charge="0" fbc:chemicalFormula="C40H56O2"/>
      <species boundaryCondition="false" constant="false" hasOnlySubstanceUnits="false" id="M_anxan_h" name="Antheraxanthin" compartment="h" fbc:charge="0" fbc:chemicalFormula="C40H56O3"/>
      <species boundaryCondition="false" constant="false" hasOnlySubstanceUnits="false" id="M_vioxan_h" name="Violaxanthin" compartment="h" fbc:charge="0" fbc:chemicalFormula="C40H56O4"/>
      <species boundaryCondition="false" constant="false" hasOnlySubstanceUnits="false" id="M_neoxan_h" name="Neoxanthin" compartment="h" fbc:charge="0" fbc:chemicalFormula="C40H56O4"/>
      <species boundaryCondition="false" constant="false" hasOnlySubstanceUnits="false" id="M_fxanth_h" name="Fucoxanthin" compartment="h" fbc:charge="0" fbc:chemicalFormula="C42H58O6"/>
      <species boundaryCondition="false" constant="false" hasOnlySubstanceUnits="false" id="M_diadinx_h" name="Diadinoxanthin" compartment="h" fbc:charge="0" fbc:chemicalFormula="C40H54O3"/>
      <species boundaryCondition="false" constant="false" hasOnlySubstanceUnits="false" id="M_diatox_h" name="N-octadecanoylsphinganine" compartment="h" fbc:charge="0" fbc:chemicalFormula="C40H54O2"/>
      <species boundaryCondition="false" constant="false" hasOnlySubstanceUnits="false" id="M_slnt_e" name="Selenite" compartment="e" fbc:charge="-2" fbc:chemicalFormula="O3Se"/>
      <species boundaryCondition="false" constant="false" hasOnlySubstanceUnits="false" id="M_selnp_c" name="Selenophosphate" compartment="c" fbc:charge="-1" fbc:chemicalFormula="H2O3PSe"/>
      <species boundaryCondition="false" constant="false" hasOnlySubstanceUnits="false" id="M_pdx5p_h" name="Pyridoxine phosphate" compartment="h" fbc:charge="-2" fbc:chemicalFormula="C8H10NO6P"/>
      <species boundaryCondition="false" constant="false" hasOnlySubstanceUnits="false" id="M_achms_m" name="O-Acetyl-L-homoserine" compartment="m" fbc:charge="0" fbc:chemicalFormula="C6H11NO4"/>
      <species boundaryCondition="false" constant="false" hasOnlySubstanceUnits="false" id="M_selcyst_m" name="L-Selenocystathionine" compartment="m" fbc:charge="0" fbc:chemicalFormula="C7H14N2O4Se"/>
      <species boundaryCondition="false" constant="false" hasOnlySubstanceUnits="false" id="M_selmeth_c" name="L-Selenomethionine" compartment="c" fbc:charge="0" fbc:chemicalFormula="C5H11NO2Se"/>
      <species boundaryCondition="false" constant="false" hasOnlySubstanceUnits="false" id="M_selmethtrna_c" name="Selenomethionyl-tRNA(Met)" compartment="c" fbc:charge="1" fbc:chemicalFormula="C5H11NOSeR"/>
      <species boundaryCondition="false" constant="false" hasOnlySubstanceUnits="false" id="M_methsel_c" name="Methaneselenol" compartment="c" fbc:charge="0" fbc:chemicalFormula="CH4Se"/>
      <species boundaryCondition="false" constant="false" hasOnlySubstanceUnits="false" id="M_xyl__D_c" name="D-Xylose" compartment="c" fbc:charge="0" fbc:chemicalFormula="C5H10O5"/>
      <species boundaryCondition="false" constant="false" hasOnlySubstanceUnits="false" id="M_3c4mop_c" name="3-Carboxy-4-methyl-2-oxopentanoate" compartment="c" fbc:charge="-2" fbc:chemicalFormula="C7H8O5"/>
      <species boundaryCondition="false" constant="false" hasOnlySubstanceUnits="false" id="M_fuc__L_c" name="L-Fucose" compartment="c" fbc:charge="0" fbc:chemicalFormula="C6H12O5"/>
      <species boundaryCondition="false" constant="false" hasOnlySubstanceUnits="false" id="M_fuc1p__L_c" name="L-Fucose 1-phosphate" compartment="c" fbc:charge="-2" fbc:chemicalFormula="C6H11O8P"/>
      <species boundaryCondition="false" constant="false" hasOnlySubstanceUnits="false" id="M_gdpfuc_c" name="GDP-L-fucose" compartment="c" fbc:charge="-2" fbc:chemicalFormula="C16H23N5O15P2"/>
      <species boundaryCondition="false" constant="false" hasOnlySubstanceUnits="false" id="M_gdpddman_c" name="GDP-4-dehydro-6-deoxy-D-mannose" compartment="c" fbc:charge="-2" fbc:chemicalFormula="C16H21N5O15P2"/>
      <species boundaryCondition="false" constant="false" hasOnlySubstanceUnits="false" id="M_rbl__D_h" name="D-Ribulose" compartment="h" fbc:charge="0" fbc:chemicalFormula="C5H10O5"/>
      <species boundaryCondition="false" constant="false" hasOnlySubstanceUnits="false" id="M_xylu__D_c" name="D-Xylulose" compartment="c" fbc:charge="0" fbc:chemicalFormula="C5H10O5"/>
      <species boundaryCondition="false" constant="false" hasOnlySubstanceUnits="false" id="M_udpxyl_c" name="UDP-D-xylose" compartment="c" fbc:charge="-2" fbc:chemicalFormula="C14H20N2O16P2"/>
      <species boundaryCondition="false" constant="false" hasOnlySubstanceUnits="false" id="M_tre_c" name="Trehalose" compartment="c" fbc:charge="0" fbc:chemicalFormula="C12H22O11"/>
      <species boundaryCondition="false" constant="false" hasOnlySubstanceUnits="false" id="M_udprmn_c" name="UDP-beta-L-rhamnose" compartment="c" fbc:charge="-2" fbc:chemicalFormula="C15H22N2O16P2"/>
      <species boundaryCondition="false" constant="false" hasOnlySubstanceUnits="false" id="M_so3_c" name="Sulfite" compartment="c" fbc:charge="-2" fbc:chemicalFormula="SO3"/>
      <species boundaryCondition="false" constant="false" hasOnlySubstanceUnits="false" id="M_thm_e" name="Thiamine" compartment="e" fbc:charge="1" fbc:chemicalFormula="C12H17N4OS"/>
      <species boundaryCondition="false" constant="false" hasOnlySubstanceUnits="false" id="M_4aammp_c" name="4-Amino-5-aminomethyl-2-methylpyrimidine" compartment="c" fbc:charge="1" fbc:chemicalFormula="C6H11N4"/>
      <species boundaryCondition="false" constant="false" hasOnlySubstanceUnits="false" id="M_dmtphllqne_h" name="Demethylphylloquinone" compartment="h" fbc:charge="0" fbc:chemicalFormula="C30H44O2"/>
      <species boundaryCondition="false" constant="false" hasOnlySubstanceUnits="false" id="M_phyQ_h" name="Phylloquinone" compartment="h" fbc:charge="0" fbc:chemicalFormula="C31H46O2"/>
      <species boundaryCondition="false" constant="false" hasOnlySubstanceUnits="false" id="M_dpcoa_c" name="Dephospho-CoA" compartment="c" fbc:charge="-2" fbc:chemicalFormula="C21H33N7O13P2S"/>
      <species boundaryCondition="false" constant="false" hasOnlySubstanceUnits="false" id="M_thmpp_c" name="Thiamin diphosphate" compartment="c" fbc:charge="-2" fbc:chemicalFormula="C12H16N4O7P2S"/>
      <species boundaryCondition="false" constant="false" hasOnlySubstanceUnits="false" id="M_thmtp_c" name="Thiamin triphosphate" compartment="c" fbc:charge="-3" fbc:chemicalFormula="C12H16N4O10P3S"/>
      <species boundaryCondition="false" constant="false" hasOnlySubstanceUnits="false" id="M_btn_h" name="Biotin" compartment="h" fbc:charge="-1" fbc:chemicalFormula="C10H15N2O3S"/>
      <species boundaryCondition="false" constant="false" hasOnlySubstanceUnits="false" id="M_co2_x" name="CO2" compartment="x" fbc:charge="0" fbc:chemicalFormula="CO2"/>
      <species boundaryCondition="false" constant="false" hasOnlySubstanceUnits="false" id="M_pyr_x" name="Pyruvate" compartment="x" fbc:charge="-1" fbc:chemicalFormula="C3H3O3"/>
      <species boundaryCondition="false" constant="false" hasOnlySubstanceUnits="false" id="M_accp_h" name="apo-carboxylase" compartment="h" fbc:charge="0" fbc:chemicalFormula="C7H13N3O2R2"/>
      <species boundaryCondition="false" constant="false" hasOnlySubstanceUnits="false" id="M_glx_c" name="Glyoxylate" compartment="c" fbc:charge="-1" fbc:chemicalFormula="C2H1O3"/>
      <species boundaryCondition="false" constant="false" hasOnlySubstanceUnits="false" id="M_mg2_c" name="Magnesium cation" compartment="c" fbc:charge="2" fbc:chemicalFormula="Mg"/>
      <species boundaryCondition="false" constant="false" hasOnlySubstanceUnits="false" id="M_h2_e" name="Hydrogen" compartment="e" fbc:charge="0" fbc:chemicalFormula="H2"/>
      <species boundaryCondition="false" constant="false" hasOnlySubstanceUnits="false" id="M_apoC_c" name="Apo-[carboxylase] (no lys residue)" compartment="c" fbc:charge="0" fbc:chemicalFormula="CHNOR2"/>
      <species boundaryCondition="false" constant="false" hasOnlySubstanceUnits="false" id="M_biocyt_c" name="Biocytin" compartment="c" fbc:charge="0" fbc:chemicalFormula="C16H28N4O4S"/>
      <species boundaryCondition="false" constant="false" hasOnlySubstanceUnits="false" id="M_apoC_h" name="Apo-[carboxylase] (no lys residue)" compartment="h" fbc:charge="0" fbc:chemicalFormula="CHNOR2"/>
      <species boundaryCondition="false" constant="false" hasOnlySubstanceUnits="false" id="M_biocyt_h" name="Biocytin" compartment="h" fbc:charge="0" fbc:chemicalFormula="C16H28N4O4S"/>
      <species boundaryCondition="false" constant="false" hasOnlySubstanceUnits="false" id="M_apoC_m" name="Apo-[carboxylase] (no lys residue)" compartment="m" fbc:charge="0" fbc:chemicalFormula="CHNOR2"/>
      <species boundaryCondition="false" constant="false" hasOnlySubstanceUnits="false" id="M_biocyt_m" name="Biocytin" compartment="m" fbc:charge="0" fbc:chemicalFormula="C16H28N4O4S"/>
      <species boundaryCondition="false" constant="false" hasOnlySubstanceUnits="false" id="M_aspsa_c" name="L-Aspartate 4-semialdehyde" compartment="c" fbc:charge="0" fbc:chemicalFormula="C4H7NO3"/>
      <species boundaryCondition="false" constant="false" hasOnlySubstanceUnits="false" id="M_fol_e" name="Folate" compartment="e" fbc:charge="-2" fbc:chemicalFormula="C19H17N7O6"/>
      <species boundaryCondition="false" constant="false" hasOnlySubstanceUnits="false" id="M_tag1619Z1619Z1819Z_c" name="Triacylglycerol (16:1(9Z)/16:1(9Z)/18:1(9Z))" compartment="c" fbc:charge="0" fbc:chemicalFormula="C53H96O6"/>
      <species boundaryCondition="false" constant="false" hasOnlySubstanceUnits="false" id="M_tag1619Z1619Z160_c" name="Triacylglycerol (16:1(9Z)/16:1(9Z)/16:0)" compartment="c" fbc:charge="0" fbc:chemicalFormula="C51H94O6"/>
      <species boundaryCondition="false" constant="false" hasOnlySubstanceUnits="false" id="M_tag1619Z1601819Z_c" name="Triacylglycerol (16:1(9Z)/16:0/18:1(9Z))" compartment="c" fbc:charge="0" fbc:chemicalFormula="C53H98O6"/>
      <species boundaryCondition="false" constant="false" hasOnlySubstanceUnits="false" id="M_pro__L_m" name="L-Proline" compartment="m" fbc:charge="0" fbc:chemicalFormula="C5H9NO2"/>
      <species boundaryCondition="false" constant="false" hasOnlySubstanceUnits="false" id="M_hptal_c" name="Heptanal" compartment="c" fbc:charge="0" fbc:chemicalFormula="C7H14O"/>
      <species boundaryCondition="false" constant="false" hasOnlySubstanceUnits="false" id="M_hpta_c" name="Heptanoate" compartment="c" fbc:charge="-1" fbc:chemicalFormula="C7H13O2"/>
      <species boundaryCondition="false" constant="false" hasOnlySubstanceUnits="false" id="M_hdc2ea_c" name="(E)-hexadec-2-enoate" compartment="c" fbc:charge="-1" fbc:chemicalFormula="C16H29O2"/>
      <species boundaryCondition="false" constant="false" hasOnlySubstanceUnits="false" id="M_hptcoa_c" name="heptanoyl-COA" compartment="c" fbc:charge="-4" fbc:chemicalFormula="C28H44N7O17P3S"/>
      <species boundaryCondition="false" constant="false" hasOnlySubstanceUnits="false" id="M_hd2coa_c" name="(E)-hexadec-2-enoyl-CoA" compartment="c" fbc:charge="-4" fbc:chemicalFormula="C37H60N7O17P3S"/>
      <species boundaryCondition="false" constant="false" hasOnlySubstanceUnits="false" id="M_hd2crn_c" name="(2E)-hexadecenoyl-l-carnitine" compartment="c" fbc:charge="0" fbc:chemicalFormula="C23H43NO4"/>
      <species boundaryCondition="false" constant="false" hasOnlySubstanceUnits="false" id="M_hptcrn_c" name="heptanoyl-l-carnitine" compartment="c" fbc:charge="0" fbc:chemicalFormula="C14H27NO4"/>
      <species boundaryCondition="false" constant="false" hasOnlySubstanceUnits="false" id="M_hptcrn_m" name="Heptanoyl-l-carnitine" compartment="m" fbc:charge="0" fbc:chemicalFormula="C14H27NO4"/>
      <species boundaryCondition="false" constant="false" hasOnlySubstanceUnits="false" id="M_hd2crn_m" name="(2E)-hexadecenoyl-l-carnitine" compartment="m" fbc:charge="0" fbc:chemicalFormula="C23H43NO4"/>
      <species boundaryCondition="false" constant="false" hasOnlySubstanceUnits="false" id="M_hptcoa_m" name="Heptanoyl-CoA" compartment="m" fbc:charge="-4" fbc:chemicalFormula="C28H44N7O17P3S"/>
      <species boundaryCondition="false" constant="false" hasOnlySubstanceUnits="false" id="M_gam6p_c" name="D-Glucosamine 6-phosphate" compartment="c" fbc:charge="-1" fbc:chemicalFormula="C6H13NO8P"/>
      <species boundaryCondition="false" constant="false" hasOnlySubstanceUnits="false" id="M_acgam6p_c" name="N-acetyl-D-glucosamine 6-phosphate" compartment="c" fbc:charge="-2" fbc:chemicalFormula="C8H14NO9P"/>
      <species boundaryCondition="false" constant="false" hasOnlySubstanceUnits="false" id="M_acgam1p_c" name="N-acetyl-D-glucosamine 1-phosphate" compartment="c" fbc:charge="-2" fbc:chemicalFormula="C8H14NO9P"/>
      <species boundaryCondition="false" constant="false" hasOnlySubstanceUnits="false" id="M_lpam_c" name="Lipoamide" compartment="c" fbc:charge="0" fbc:chemicalFormula="C8H15NOS2"/>
      <species boundaryCondition="false" constant="false" hasOnlySubstanceUnits="false" id="M_dad_5_c" name="5&quot;-Deoxyadenosine" compartment="c" fbc:charge="0" fbc:chemicalFormula="C10H13N5O3"/>
      <species boundaryCondition="false" constant="false" hasOnlySubstanceUnits="false" id="M_5drib_c" name="5&quot;-Deoxyribose" compartment="c" fbc:charge="0" fbc:chemicalFormula="C5H10O4"/>
      <species boundaryCondition="false" constant="false" hasOnlySubstanceUnits="false" id="M_co_e" name="Carbon monoxide" compartment="e" fbc:charge="0" fbc:chemicalFormula="CO"/>
      <species boundaryCondition="false" constant="false" hasOnlySubstanceUnits="false" id="M_cyan_e" name="Cyanide ion" compartment="e" fbc:charge="-1" fbc:chemicalFormula="CN"/>
      <species boundaryCondition="false" constant="false" hasOnlySubstanceUnits="false" id="M_cynt_e" name="Cyanate" compartment="e" fbc:charge="-1" fbc:chemicalFormula="CNO"/>
      <species boundaryCondition="false" constant="false" hasOnlySubstanceUnits="false" id="M_cynt_c" name="Cyanate" compartment="c" fbc:charge="-1" fbc:chemicalFormula="CNO"/>
      <species boundaryCondition="false" constant="false" hasOnlySubstanceUnits="false" id="M_tcynt_e" name="Thiocyanate" compartment="e" fbc:charge="-1" fbc:chemicalFormula="CNS"/>
      <species boundaryCondition="false" constant="false" hasOnlySubstanceUnits="false" id="M_lac__D_e" name="D-Lactate" compartment="e" fbc:charge="-1" fbc:chemicalFormula="C3H5O3"/>
      <species boundaryCondition="false" constant="false" hasOnlySubstanceUnits="false" id="M_lac__D_c" name="D-Lactate" compartment="c" fbc:charge="-1" fbc:chemicalFormula="C3H5O3"/>
      <species boundaryCondition="false" constant="false" hasOnlySubstanceUnits="false" id="M_etoh_e" name="Ethanol" compartment="e" fbc:charge="0" fbc:chemicalFormula="C2H6O"/>
      <species boundaryCondition="false" constant="false" hasOnlySubstanceUnits="false" id="M_dedoldp_c" name="Dehydrodolichyl diphosphate" compartment="c" fbc:charge="-3" fbc:chemicalFormula="C55H89O7P2"/>
      <species boundaryCondition="false" constant="false" hasOnlySubstanceUnits="false" id="M_dedolp_c" name="Dehydrodolichyl phosphate" compartment="c" fbc:charge="-2" fbc:chemicalFormula="C55H89O4P"/>
      <species boundaryCondition="false" constant="false" hasOnlySubstanceUnits="false" id="M_dedol_c" name="Dehydrodolichol" compartment="c" fbc:charge="0" fbc:chemicalFormula="C55H90O"/>
      <species boundaryCondition="false" constant="false" hasOnlySubstanceUnits="false" id="M_cl_h" name="Chloride" compartment="h" fbc:charge="-1" fbc:chemicalFormula="Cl"/>
      <species boundaryCondition="false" constant="false" hasOnlySubstanceUnits="false" id="M_cl_m" name="Chloride" compartment="m" fbc:charge="-1" fbc:chemicalFormula="Cl"/>
      <species boundaryCondition="false" constant="false" hasOnlySubstanceUnits="false" id="M_biomass_pro_c" name="biomass: proteins and amino acids" compartment="c" fbc:charge="0.042700706" fbc:chemicalFormula="C44.6398H69.675O13.4323N12.3289S0.18783"/>
      <species boundaryCondition="false" constant="false" hasOnlySubstanceUnits="false" id="M_biomass_pigm_h" name="biomass: chlorophylls and pigments" compartment="h" fbc:charge="-0.777" fbc:chemicalFormula="C62.2852H79.8176O6.8124N3.108Mg0.777"/>
      <species boundaryCondition="false" constant="false" hasOnlySubstanceUnits="false" id="M_biomass_mem_lipids_c" name="Biomass: membrane lipids" compartment="c" fbc:charge="-0.376239898528" fbc:chemicalFormula="C55.768H96.2036N0.30833P0.35722S0.26486O13.0847"/>
      <species boundaryCondition="false" constant="false" hasOnlySubstanceUnits="false" id="M_biomass_tag_c" name="Biomass: Triacylglycerides" compartment="c" fbc:charge="0" fbc:chemicalFormula="C64.9591H110.9243O6.7508"/>
      <species boundaryCondition="false" constant="false" hasOnlySubstanceUnits="false" id="M_biomass_dna_c" name="Biomass: DNA" compartment="c" fbc:charge="-3.2479" fbc:chemicalFormula="C31.6841H36.5556O19.4863P3.2478N12.1585"/>
      <species boundaryCondition="false" constant="false" hasOnlySubstanceUnits="false" id="M_biomass_rna_c" name="Biomass: RNA" compartment="c" fbc:charge="-3.1221" fbc:chemicalFormula="C29.6571H33.5402O21.8533P3.122N11.6875"/>
      <species boundaryCondition="false" constant="false" hasOnlySubstanceUnits="false" id="M_udparab_c" name="UDP-L-arabinose" compartment="c" fbc:charge="-2" fbc:chemicalFormula="C14H20N2O16P2"/>
      <species boundaryCondition="false" constant="false" hasOnlySubstanceUnits="false" id="M_paps_c" name="3-Phosphoadenylyl sulfate" compartment="c" fbc:charge="-4" fbc:chemicalFormula="C10H11N5O13P2S"/>
      <species boundaryCondition="false" constant="false" hasOnlySubstanceUnits="false" id="M_pap_c" name="Adenosine 3,5-bisphosphate" compartment="c" fbc:charge="-4" fbc:chemicalFormula="C10H11N5O10P2"/>
      <species boundaryCondition="false" constant="false" hasOnlySubstanceUnits="false" id="M_gdpman2s_c" name="GDP-mannose-2-sulfate" compartment="c" fbc:charge="-3" fbc:chemicalFormula="C16H22N5O19P2S"/>
      <species boundaryCondition="false" constant="false" hasOnlySubstanceUnits="false" id="M_biomass_carb_c" name="biomass: carbohydrates" compartment="c" fbc:charge="-0.331325339206" fbc:chemicalFormula="C37.0046H60.2497O30.6786S0.1256"/>
      <species boundaryCondition="false" constant="false" hasOnlySubstanceUnits="false" id="M_biomass_c" name="biomass: total" compartment="c" fbc:charge="-0.331325339206" fbc:chemicalFormula="C47.4582H77.146O16.8694P0.24785S0.17751N4.8937Mg0.017871"/>
      <species boundaryCondition="false" constant="false" hasOnlySubstanceUnits="false" id="M_1odecg3p_h" name="1-Octadecanoyl-sn-glycerol-3-phosphate" compartment="h" fbc:charge="-2" fbc:chemicalFormula="C21H41O7P"/>
      <species boundaryCondition="false" constant="false" hasOnlySubstanceUnits="false" id="M_pa1801619Z_h" name="1-octadecanoyl-2-9-hexadecenoyl-sn-glycerol-3-phosphate" compartment="h" fbc:charge="-2" fbc:chemicalFormula="C37H69O8P"/>
      <species boundaryCondition="false" constant="false" hasOnlySubstanceUnits="false" id="M_12dgr1801619Z_h" name="1,2-Diacyl-sn-glycerol(18:0/16:1(9Z))" compartment="h" fbc:charge="0" fbc:chemicalFormula="C37H70O5"/>
      <species boundaryCondition="false" constant="false" hasOnlySubstanceUnits="false" id="M_mgdg1801619Z_h" name="1,2-Diacyl-3-O-galactosyl-sn-glycerol(18:0/16:1(9Z))" compartment="h" fbc:charge="0" fbc:chemicalFormula="C43H80O10"/>
      <species boundaryCondition="false" constant="false" hasOnlySubstanceUnits="false" id="M_mgdg180162n4_h" name="1,2-Diacyl-3-O-galactosyl-sn-glycerol(18:0/16:2(9Z,12Z))" compartment="h" fbc:charge="0" fbc:chemicalFormula="C43H78O10"/>
      <species boundaryCondition="false" constant="false" hasOnlySubstanceUnits="false" id="M_mgdg180163n4_h" name="1,2-Diacyl-3-O-galactosyl-sn-glycerol(18:0/16:3(6Z,9Z,12Z))" compartment="h" fbc:charge="0" fbc:chemicalFormula="C43H76O10"/>
      <species boundaryCondition="false" constant="false" hasOnlySubstanceUnits="false" id="M_pa1619Z1819Z_h" name="1-9-hexadecenoyl-2-9-octadecenoyl-sn-glycerol-3-phosphate" compartment="h" fbc:charge="-2" fbc:chemicalFormula="C37H67O8P"/>
      <species boundaryCondition="false" constant="false" hasOnlySubstanceUnits="false" id="M_12dgr1619Z1819Z_h" name="1,2-Diacyl-sn-glycerol(16:1(9Z)/18:1(9Z))" compartment="h" fbc:charge="0" fbc:chemicalFormula="C37H68O5"/>
      <species boundaryCondition="false" constant="false" hasOnlySubstanceUnits="false" id="M_mgdg1619Z1819Z_h" name="1,2-Diacyl-3-O-galactosyl-sn-glycerol(16:1(9Z)/18:1(9Z))" compartment="h" fbc:charge="0" fbc:chemicalFormula="C43H78O10"/>
      <species boundaryCondition="false" constant="false" hasOnlySubstanceUnits="false" id="M_mgdg162n4163n4_h" name="1,2-Diacyl-3-O-galactosyl-sn-glycerol(16:2(9Z,12Z)/16:3(6Z,9Z,12Z))" compartment="h" fbc:charge="0" fbc:chemicalFormula="C41H68O10"/>
      <species boundaryCondition="false" constant="false" hasOnlySubstanceUnits="false" id="M_12dgr160_h" name="1,2-Diacyl-sn-glycerol(16:0/16:0)" compartment="h" fbc:charge="0" fbc:chemicalFormula="C35H68O5"/>
      <species boundaryCondition="false" constant="false" hasOnlySubstanceUnits="false" id="M_sqdg160_h" name="Sulfoquinovosyl diacylglycerol(16:0/16:0)" compartment="h" fbc:charge="-1" fbc:chemicalFormula="C41H77O12S"/>
      <species boundaryCondition="false" constant="false" hasOnlySubstanceUnits="false" id="M_udpsq_c" name="UDP-6-sulfoquinovose" compartment="c" fbc:charge="-3" fbc:chemicalFormula="C15H21N2O19P2S"/>
      <species boundaryCondition="false" constant="false" hasOnlySubstanceUnits="false" id="M_pa1619Z240_c" name="1-9-hexadecenoyl-2-tetracosanoyl-sn-glycerol-3-phosphate" compartment="c" fbc:charge="-2" fbc:chemicalFormula="C43H81O8P"/>
      <species boundaryCondition="false" constant="false" hasOnlySubstanceUnits="false" id="M_12dgr1619Z240_c" name="1,2-Diacyl-sn-glycerol (16:1(9Z)/24:0)" compartment="c" fbc:charge="0" fbc:chemicalFormula="C43H82O5"/>
      <species boundaryCondition="false" constant="false" hasOnlySubstanceUnits="false" id="M_sqdg1619Z240_c" name="Sulfoquinovosyl diacylglycerol(16:1(9Z)/24:0)" compartment="c" fbc:charge="-1" fbc:chemicalFormula="C49H91O12S"/>
      <species boundaryCondition="false" constant="false" hasOnlySubstanceUnits="false" id="M_sqdg162n4160_h" name="Sulfoquinovosyl diacylglycerol(16:2(9Z,12Z)/16:0)" compartment="h" fbc:charge="-1" fbc:chemicalFormula="C41H73O12S"/>
      <species boundaryCondition="false" constant="false" hasOnlySubstanceUnits="false" id="M_asq205n31602o205n3_h" name="2-O-acyl-sulfoquinovosyl diacylglycerol(20:5(5Z,8Z,11Z,14Z,17Z)/16:0/2-O-20:5(5Z,8Z,11Z,14Z,17Z))" compartment="h" fbc:charge="-1" fbc:chemicalFormula="C65H103O13S"/>
      <species boundaryCondition="false" constant="false" hasOnlySubstanceUnits="false" id="M_pc205n3162n4_c" name="Phosphatidylcholine (20:5(5Z,8Z,11Z,14Z,17Z)/16:2(9Z,12Z))" compartment="c" fbc:charge="0" fbc:chemicalFormula="C44H74NO8P"/>
      <species boundaryCondition="false" constant="false" hasOnlySubstanceUnits="false" id="M_dgta205n31619Z_c" name="Diacylglyceryl-N,N,N-trimethyl-beta-alanine (20:5(5Z,8Z,11Z,14Z,17Z)/16:1(9Z))" compartment="c" fbc:charge="0" fbc:chemicalFormula="C46H77NO7"/>
      <species boundaryCondition="false" constant="false" hasOnlySubstanceUnits="false" id="M_dgta205n3_c" name="Diacylglyceryl-N,N,N-trimethyl-beta-alanine (20:5(5Z,8Z,11Z,14Z,17Z)/20:5(5Z,8Z,11Z,14Z,17Z))" compartment="c" fbc:charge="0" fbc:chemicalFormula="C50H77NO7"/>
      <species boundaryCondition="false" constant="false" hasOnlySubstanceUnits="false" id="M_tag1619Z160160_h" name="Triacylglycerol (16:1(9Z)/16:0/16:0)" compartment="h" fbc:charge="0" fbc:chemicalFormula="C51H96O6"/>
      <species boundaryCondition="false" constant="false" hasOnlySubstanceUnits="false" id="M_tag1619Z160160_c" name="Triacylglycerol (16:1(9Z)/16:0/16:0)" compartment="c" fbc:charge="0" fbc:chemicalFormula="C51H96O6"/>
      <species boundaryCondition="false" constant="false" hasOnlySubstanceUnits="false" id="M_tag1619Z160205n3_c" name="Triacylglycerol (16:1(9Z)/16:0/20:5(5Z,8Z,11Z,14Z,17Z))" compartment="c" fbc:charge="0" fbc:chemicalFormula="C55H94O6"/>
      <species boundaryCondition="false" constant="false" hasOnlySubstanceUnits="false" id="M_mthb_c" name="2-hydroxy-4-methylthiobutyrate" compartment="c" fbc:charge="-1" fbc:chemicalFormula="C5H9O3S"/>
      <species boundaryCondition="false" constant="false" hasOnlySubstanceUnits="false" id="M_dmshb_c" name="4-dimethylsulfonio-2-hydroxybutanoate" compartment="c" fbc:charge="0" fbc:chemicalFormula="C6H12O3S"/>
      <species boundaryCondition="false" constant="false" hasOnlySubstanceUnits="false" id="M_dmsp_c" name="3-(dimethylsulfonio)propanoate " compartment="c" fbc:charge="0" fbc:chemicalFormula="C5H10O2S"/>
      <species boundaryCondition="false" constant="false" hasOnlySubstanceUnits="false" id="M_acglu_m" name="N-Acetyl-L-glutamate" compartment="m" fbc:charge="-2" fbc:chemicalFormula="C7H9NO5"/>
      <species boundaryCondition="false" constant="false" hasOnlySubstanceUnits="false" id="M_13glucan_c" name="beta-1,3-glucan" compartment="c" fbc:charge="-2" fbc:chemicalFormula="C12H21O14P"/>
      <species boundaryCondition="false" constant="false" hasOnlySubstanceUnits="false" id="M_ascb__L_u" name="L-Ascorbate" compartment="u" fbc:charge="-1" fbc:chemicalFormula="C6H7O6"/>
      <species boundaryCondition="false" constant="false" hasOnlySubstanceUnits="false" id="M_dhdascb_u" name="Dehydroascorbate" compartment="u" fbc:charge="0" fbc:chemicalFormula="C6H6O6"/>
      <species boundaryCondition="false" constant="false" hasOnlySubstanceUnits="false" id="M_sox_m" name="Superoxide" compartment="m" fbc:charge="0" fbc:chemicalFormula="HOO"/>
      <species boundaryCondition="false" constant="false" hasOnlySubstanceUnits="false" id="M_1odec912eg3p_c" name="1-octadec-9-12-dienoyl-sn-glycerol 3-phosphate" compartment="c" fbc:charge="-2" fbc:chemicalFormula="C21H37O7P1"/>
      <species boundaryCondition="false" constant="false" hasOnlySubstanceUnits="false" id="M_pail45p1619Z160_c" name="1-Phosphatidyl-1D-myo-inositol 4,5-bisphosphate(16:1(9Z)/16:0)" compartment="c" fbc:charge="-5" fbc:chemicalFormula="C41H74O19P3"/>
      <species boundaryCondition="false" constant="false" hasOnlySubstanceUnits="false" id="M_urea_e" name="Urea" compartment="e" fbc:charge="0" fbc:chemicalFormula="CH4N2O"/>
    </listOfSpecies>
    <fbc:listOfGeneProducts>
      <fbc:geneProduct fbc:id="G_302505" fbc:label="302505"/>
      <fbc:geneProduct fbc:id="G_307698" fbc:label="307698"/>
      <fbc:geneProduct fbc:id="G_301321" fbc:label="301321"/>
      <fbc:geneProduct fbc:id="G_500184" fbc:label="500184"/>
      <fbc:geneProduct fbc:id="G_309530" fbc:label="309530"/>
      <fbc:geneProduct fbc:id="G_500215" fbc:label="500215"/>
      <fbc:geneProduct fbc:id="G_303331" fbc:label="303331"/>
      <fbc:geneProduct fbc:id="G_304997" fbc:label="304997"/>
      <fbc:geneProduct fbc:id="G_302528" fbc:label="302528"/>
      <fbc:geneProduct fbc:id="G_307498" fbc:label="307498"/>
      <fbc:geneProduct fbc:id="G_309300" fbc:label="309300"/>
      <fbc:geneProduct fbc:id="G_301531" fbc:label="301531"/>
      <fbc:geneProduct fbc:id="G_311549" fbc:label="311549"/>
      <fbc:geneProduct fbc:id="G_302480" fbc:label="302480"/>
      <fbc:geneProduct fbc:id="G_308466" fbc:label="308466"/>
      <fbc:geneProduct fbc:id="G_310126" fbc:label="310126"/>
      <fbc:geneProduct fbc:id="G_308984" fbc:label="308984"/>
      <fbc:geneProduct fbc:id="G_306624" fbc:label="306624"/>
      <fbc:geneProduct fbc:id="G_310127" fbc:label="310127"/>
      <fbc:geneProduct fbc:id="G_301842" fbc:label="301842"/>
      <fbc:geneProduct fbc:id="G_309133" fbc:label="309133"/>
      <fbc:geneProduct fbc:id="G_307308" fbc:label="307308"/>
      <fbc:geneProduct fbc:id="G_303368" fbc:label="303368"/>
      <fbc:geneProduct fbc:id="G_307659" fbc:label="307659"/>
      <fbc:geneProduct fbc:id="G_309454" fbc:label="309454"/>
      <fbc:geneProduct fbc:id="G_309690" fbc:label="309690"/>
      <fbc:geneProduct fbc:id="G_304116" fbc:label="304116"/>
      <fbc:geneProduct fbc:id="G_307397" fbc:label="307397"/>
      <fbc:geneProduct fbc:id="G_307371" fbc:label="307371"/>
      <fbc:geneProduct fbc:id="G_311772" fbc:label="311772"/>
      <fbc:geneProduct fbc:id="G_311078" fbc:label="311078"/>
      <fbc:geneProduct fbc:id="G_307855" fbc:label="307855"/>
      <fbc:geneProduct fbc:id="G_301554" fbc:label="301554"/>
      <fbc:geneProduct fbc:id="G_309655" fbc:label="309655"/>
      <fbc:geneProduct fbc:id="G_309596" fbc:label="309596"/>
      <fbc:geneProduct fbc:id="G_310652" fbc:label="310652"/>
      <fbc:geneProduct fbc:id="G_301347" fbc:label="301347"/>
      <fbc:geneProduct fbc:id="G_305326" fbc:label="305326"/>
      <fbc:geneProduct fbc:id="G_301207" fbc:label="301207"/>
      <fbc:geneProduct fbc:id="G_309436" fbc:label="309436"/>
      <fbc:geneProduct fbc:id="G_301444" fbc:label="301444"/>
      <fbc:geneProduct fbc:id="G_306448" fbc:label="306448"/>
      <fbc:geneProduct fbc:id="G_307960" fbc:label="307960"/>
      <fbc:geneProduct fbc:id="G_311775" fbc:label="311775"/>
      <fbc:geneProduct fbc:id="G_305076" fbc:label="305076"/>
      <fbc:geneProduct fbc:id="G_305454" fbc:label="305454"/>
      <fbc:geneProduct fbc:id="G_301890" fbc:label="301890"/>
      <fbc:geneProduct fbc:id="G_303013" fbc:label="303013"/>
      <fbc:geneProduct fbc:id="G_306169" fbc:label="306169"/>
      <fbc:geneProduct fbc:id="G_302818" fbc:label="302818"/>
      <fbc:geneProduct fbc:id="G_309466" fbc:label="309466"/>
      <fbc:geneProduct fbc:id="G_311364" fbc:label="311364"/>
      <fbc:geneProduct fbc:id="G_308782" fbc:label="308782"/>
      <fbc:geneProduct fbc:id="G_300818" fbc:label="300818"/>
      <fbc:geneProduct fbc:id="G_300705" fbc:label="300705"/>
      <fbc:geneProduct fbc:id="G_305281" fbc:label="305281"/>
      <fbc:geneProduct fbc:id="G_301371" fbc:label="301371"/>
      <fbc:geneProduct fbc:id="G_300708" fbc:label="300708"/>
      <fbc:geneProduct fbc:id="G_307208" fbc:label="307208"/>
      <fbc:geneProduct fbc:id="G_304138" fbc:label="304138"/>
      <fbc:geneProduct fbc:id="G_309041" fbc:label="309041"/>
      <fbc:geneProduct fbc:id="G_300110" fbc:label="300110"/>
      <fbc:geneProduct fbc:id="G_303934" fbc:label="303934"/>
      <fbc:geneProduct fbc:id="G_311084" fbc:label="311084"/>
      <fbc:geneProduct fbc:id="G_300925" fbc:label="300925"/>
      <fbc:geneProduct fbc:id="G_301920" fbc:label="301920"/>
      <fbc:geneProduct fbc:id="G_308762" fbc:label="308762"/>
      <fbc:geneProduct fbc:id="G_304572" fbc:label="304572"/>
      <fbc:geneProduct fbc:id="G_307209" fbc:label="307209"/>
      <fbc:geneProduct fbc:id="G_309122" fbc:label="309122"/>
      <fbc:geneProduct fbc:id="G_307135" fbc:label="307135"/>
      <fbc:geneProduct fbc:id="G_306306" fbc:label="306306"/>
      <fbc:geneProduct fbc:id="G_310971" fbc:label="310971"/>
      <fbc:geneProduct fbc:id="G_300412" fbc:label="300412"/>
      <fbc:geneProduct fbc:id="G_311925" fbc:label="311925"/>
      <fbc:geneProduct fbc:id="G_301057" fbc:label="301057"/>
      <fbc:geneProduct fbc:id="G_311995" fbc:label="311995"/>
      <fbc:geneProduct fbc:id="G_302929" fbc:label="302929"/>
      <fbc:geneProduct fbc:id="G_305791" fbc:label="305791"/>
      <fbc:geneProduct fbc:id="G_304972" fbc:label="304972"/>
      <fbc:geneProduct fbc:id="G_302054" fbc:label="302054"/>
      <fbc:geneProduct fbc:id="G_302248" fbc:label="302248"/>
      <fbc:geneProduct fbc:id="G_306242" fbc:label="306242"/>
      <fbc:geneProduct fbc:id="G_306897" fbc:label="306897"/>
      <fbc:geneProduct fbc:id="G_304055" fbc:label="304055"/>
      <fbc:geneProduct fbc:id="G_309068" fbc:label="309068"/>
      <fbc:geneProduct fbc:id="G_301912" fbc:label="301912"/>
      <fbc:geneProduct fbc:id="G_302986" fbc:label="302986"/>
      <fbc:geneProduct fbc:id="G_303995" fbc:label="303995"/>
      <fbc:geneProduct fbc:id="G_310517" fbc:label="310517"/>
      <fbc:geneProduct fbc:id="G_307179" fbc:label="307179"/>
      <fbc:geneProduct fbc:id="G_307112" fbc:label="307112"/>
      <fbc:geneProduct fbc:id="G_311800" fbc:label="311800"/>
      <fbc:geneProduct fbc:id="G_310368" fbc:label="310368"/>
      <fbc:geneProduct fbc:id="G_306173" fbc:label="306173"/>
      <fbc:geneProduct fbc:id="G_302104" fbc:label="302104"/>
      <fbc:geneProduct fbc:id="G_310276" fbc:label="310276"/>
      <fbc:geneProduct fbc:id="G_302591" fbc:label="302591"/>
      <fbc:geneProduct fbc:id="G_305385" fbc:label="305385"/>
      <fbc:geneProduct fbc:id="G_306654" fbc:label="306654"/>
      <fbc:geneProduct fbc:id="G_303125" fbc:label="303125"/>
      <fbc:geneProduct fbc:id="G_308724" fbc:label="308724"/>
      <fbc:geneProduct fbc:id="G_308678" fbc:label="308678"/>
      <fbc:geneProduct fbc:id="G_302488" fbc:label="302488"/>
      <fbc:geneProduct fbc:id="G_301292" fbc:label="301292"/>
      <fbc:geneProduct fbc:id="G_307486" fbc:label="307486"/>
      <fbc:geneProduct fbc:id="G_307556" fbc:label="307556"/>
      <fbc:geneProduct fbc:id="G_304097" fbc:label="304097"/>
      <fbc:geneProduct fbc:id="G_309114" fbc:label="309114"/>
      <fbc:geneProduct fbc:id="G_304175" fbc:label="304175"/>
      <fbc:geneProduct fbc:id="G_303217" fbc:label="303217"/>
      <fbc:geneProduct fbc:id="G_303704" fbc:label="303704"/>
      <fbc:geneProduct fbc:id="G_310744" fbc:label="310744"/>
      <fbc:geneProduct fbc:id="G_311976" fbc:label="311976"/>
      <fbc:geneProduct fbc:id="G_309222" fbc:label="309222"/>
      <fbc:geneProduct fbc:id="G_303654" fbc:label="303654"/>
      <fbc:geneProduct fbc:id="G_307740" fbc:label="307740"/>
      <fbc:geneProduct fbc:id="G_310393" fbc:label="310393"/>
      <fbc:geneProduct fbc:id="G_301732" fbc:label="301732"/>
      <fbc:geneProduct fbc:id="G_303130" fbc:label="303130"/>
      <fbc:geneProduct fbc:id="G_311924" fbc:label="311924"/>
      <fbc:geneProduct fbc:id="G_306282" fbc:label="306282"/>
      <fbc:geneProduct fbc:id="G_311738" fbc:label="311738"/>
      <fbc:geneProduct fbc:id="G_308910" fbc:label="308910"/>
      <fbc:geneProduct fbc:id="G_311742" fbc:label="311742"/>
      <fbc:geneProduct fbc:id="G_311092" fbc:label="311092"/>
      <fbc:geneProduct fbc:id="G_307639" fbc:label="307639"/>
      <fbc:geneProduct fbc:id="G_311595" fbc:label="311595"/>
      <fbc:geneProduct fbc:id="G_300672" fbc:label="300672"/>
      <fbc:geneProduct fbc:id="G_302913" fbc:label="302913"/>
      <fbc:geneProduct fbc:id="G_307588" fbc:label="307588"/>
      <fbc:geneProduct fbc:id="G_300801" fbc:label="300801"/>
      <fbc:geneProduct fbc:id="G_305715" fbc:label="305715"/>
      <fbc:geneProduct fbc:id="G_303306" fbc:label="303306"/>
      <fbc:geneProduct fbc:id="G_300134" fbc:label="300134"/>
      <fbc:geneProduct fbc:id="G_301061" fbc:label="301061"/>
      <fbc:geneProduct fbc:id="G_310438" fbc:label="310438"/>
      <fbc:geneProduct fbc:id="G_305840" fbc:label="305840"/>
      <fbc:geneProduct fbc:id="G_301328" fbc:label="301328"/>
      <fbc:geneProduct fbc:id="G_305170" fbc:label="305170"/>
      <fbc:geneProduct fbc:id="G_309812" fbc:label="309812"/>
      <fbc:geneProduct fbc:id="G_302152" fbc:label="302152"/>
      <fbc:geneProduct fbc:id="G_311663" fbc:label="311663"/>
      <fbc:geneProduct fbc:id="G_300804" fbc:label="300804"/>
      <fbc:geneProduct fbc:id="G_309570" fbc:label="309570"/>
      <fbc:geneProduct fbc:id="G_304098" fbc:label="304098"/>
      <fbc:geneProduct fbc:id="G_307078" fbc:label="307078"/>
      <fbc:geneProduct fbc:id="G_304073" fbc:label="304073"/>
      <fbc:geneProduct fbc:id="G_300306" fbc:label="300306"/>
      <fbc:geneProduct fbc:id="G_303602" fbc:label="303602"/>
      <fbc:geneProduct fbc:id="G_308428" fbc:label="308428"/>
      <fbc:geneProduct fbc:id="G_302375" fbc:label="302375"/>
      <fbc:geneProduct fbc:id="G_307234" fbc:label="307234"/>
      <fbc:geneProduct fbc:id="G_311070" fbc:label="311070"/>
      <fbc:geneProduct fbc:id="G_311019" fbc:label="311019"/>
      <fbc:geneProduct fbc:id="G_306157" fbc:label="306157"/>
      <fbc:geneProduct fbc:id="G_302761" fbc:label="302761"/>
      <fbc:geneProduct fbc:id="G_309939" fbc:label="309939"/>
      <fbc:geneProduct fbc:id="G_307589" fbc:label="307589"/>
      <fbc:geneProduct fbc:id="G_304241" fbc:label="304241"/>
      <fbc:geneProduct fbc:id="G_305312" fbc:label="305312"/>
      <fbc:geneProduct fbc:id="G_308847" fbc:label="308847"/>
      <fbc:geneProduct fbc:id="G_304850" fbc:label="304850"/>
      <fbc:geneProduct fbc:id="G_308399" fbc:label="308399"/>
      <fbc:geneProduct fbc:id="G_309404" fbc:label="309404"/>
      <fbc:geneProduct fbc:id="G_311854" fbc:label="311854"/>
      <fbc:geneProduct fbc:id="G_304040" fbc:label="304040"/>
      <fbc:geneProduct fbc:id="G_309003" fbc:label="309003"/>
      <fbc:geneProduct fbc:id="G_303642" fbc:label="303642"/>
      <fbc:geneProduct fbc:id="G_311399" fbc:label="311399"/>
      <fbc:geneProduct fbc:id="G_309839" fbc:label="309839"/>
      <fbc:geneProduct fbc:id="G_307009" fbc:label="307009"/>
      <fbc:geneProduct fbc:id="G_306012" fbc:label="306012"/>
      <fbc:geneProduct fbc:id="G_309753" fbc:label="309753"/>
      <fbc:geneProduct fbc:id="G_310882" fbc:label="310882"/>
      <fbc:geneProduct fbc:id="G_305705" fbc:label="305705"/>
      <fbc:geneProduct fbc:id="G_300123" fbc:label="300123"/>
      <fbc:geneProduct fbc:id="G_304935" fbc:label="304935"/>
      <fbc:geneProduct fbc:id="G_300092" fbc:label="300092"/>
      <fbc:geneProduct fbc:id="G_307672" fbc:label="307672"/>
      <fbc:geneProduct fbc:id="G_309631" fbc:label="309631"/>
      <fbc:geneProduct fbc:id="G_308259" fbc:label="308259"/>
      <fbc:geneProduct fbc:id="G_307653" fbc:label="307653"/>
      <fbc:geneProduct fbc:id="G_309435" fbc:label="309435"/>
      <fbc:geneProduct fbc:id="G_309349" fbc:label="309349"/>
      <fbc:geneProduct fbc:id="G_304362" fbc:label="304362"/>
      <fbc:geneProduct fbc:id="G_301315" fbc:label="301315"/>
      <fbc:geneProduct fbc:id="G_310292" fbc:label="310292"/>
      <fbc:geneProduct fbc:id="G_302077" fbc:label="302077"/>
      <fbc:geneProduct fbc:id="G_304502" fbc:label="304502"/>
      <fbc:geneProduct fbc:id="G_301222" fbc:label="301222"/>
      <fbc:geneProduct fbc:id="G_311056" fbc:label="311056"/>
      <fbc:geneProduct fbc:id="G_301587" fbc:label="301587"/>
      <fbc:geneProduct fbc:id="G_306579" fbc:label="306579"/>
      <fbc:geneProduct fbc:id="G_306602" fbc:label="306602"/>
      <fbc:geneProduct fbc:id="G_303388" fbc:label="303388"/>
      <fbc:geneProduct fbc:id="G_305401" fbc:label="305401"/>
      <fbc:geneProduct fbc:id="G_301199" fbc:label="301199"/>
      <fbc:geneProduct fbc:id="G_304555" fbc:label="304555"/>
      <fbc:geneProduct fbc:id="G_302734" fbc:label="302734"/>
      <fbc:geneProduct fbc:id="G_301929" fbc:label="301929"/>
      <fbc:geneProduct fbc:id="G_308964" fbc:label="308964"/>
      <fbc:geneProduct fbc:id="G_304461" fbc:label="304461"/>
      <fbc:geneProduct fbc:id="G_302227" fbc:label="302227"/>
      <fbc:geneProduct fbc:id="G_309460" fbc:label="309460"/>
      <fbc:geneProduct fbc:id="G_307947" fbc:label="307947"/>
      <fbc:geneProduct fbc:id="G_304704" fbc:label="304704"/>
      <fbc:geneProduct fbc:id="G_304281" fbc:label="304281"/>
      <fbc:geneProduct fbc:id="G_309797" fbc:label="309797"/>
      <fbc:geneProduct fbc:id="G_307512" fbc:label="307512"/>
      <fbc:geneProduct fbc:id="G_301973" fbc:label="301973"/>
      <fbc:geneProduct fbc:id="G_309037" fbc:label="309037"/>
      <fbc:geneProduct fbc:id="G_302333" fbc:label="302333"/>
      <fbc:geneProduct fbc:id="G_300908" fbc:label="300908"/>
      <fbc:geneProduct fbc:id="G_300741" fbc:label="300741"/>
      <fbc:geneProduct fbc:id="G_304204" fbc:label="304204"/>
      <fbc:geneProduct fbc:id="G_311195" fbc:label="311195"/>
      <fbc:geneProduct fbc:id="G_303573" fbc:label="303573"/>
      <fbc:geneProduct fbc:id="G_302827" fbc:label="302827"/>
      <fbc:geneProduct fbc:id="G_303288" fbc:label="303288"/>
      <fbc:geneProduct fbc:id="G_300180" fbc:label="300180"/>
      <fbc:geneProduct fbc:id="G_307427" fbc:label="307427"/>
      <fbc:geneProduct fbc:id="G_309764" fbc:label="309764"/>
      <fbc:geneProduct fbc:id="G_305004" fbc:label="305004"/>
      <fbc:geneProduct fbc:id="G_301025" fbc:label="301025"/>
      <fbc:geneProduct fbc:id="G_311493" fbc:label="311493"/>
      <fbc:geneProduct fbc:id="G_303578" fbc:label="303578"/>
      <fbc:geneProduct fbc:id="G_304413" fbc:label="304413"/>
      <fbc:geneProduct fbc:id="G_301087" fbc:label="301087"/>
      <fbc:geneProduct fbc:id="G_303973" fbc:label="303973"/>
      <fbc:geneProduct fbc:id="G_305755" fbc:label="305755"/>
      <fbc:geneProduct fbc:id="G_307872" fbc:label="307872"/>
      <fbc:geneProduct fbc:id="G_307533" fbc:label="307533"/>
      <fbc:geneProduct fbc:id="G_309724" fbc:label="309724"/>
      <fbc:geneProduct fbc:id="G_308007" fbc:label="308007"/>
      <fbc:geneProduct fbc:id="G_300595" fbc:label="300595"/>
      <fbc:geneProduct fbc:id="G_301246" fbc:label="301246"/>
      <fbc:geneProduct fbc:id="G_307794" fbc:label="307794"/>
      <fbc:geneProduct fbc:id="G_302038" fbc:label="302038"/>
      <fbc:geneProduct fbc:id="G_305647" fbc:label="305647"/>
      <fbc:geneProduct fbc:id="G_308303" fbc:label="308303"/>
      <fbc:geneProduct fbc:id="G_Phatr_9124" fbc:label="Phatr_9124"/>
      <fbc:geneProduct fbc:id="G_305180" fbc:label="305180"/>
      <fbc:geneProduct fbc:id="G_300421" fbc:label="300421"/>
      <fbc:geneProduct fbc:id="G_305373" fbc:label="305373"/>
      <fbc:geneProduct fbc:id="G_305044" fbc:label="305044"/>
      <fbc:geneProduct fbc:id="G_309543" fbc:label="309543"/>
      <fbc:geneProduct fbc:id="G_307331" fbc:label="307331"/>
      <fbc:geneProduct fbc:id="G_309039" fbc:label="309039"/>
      <fbc:geneProduct fbc:id="G_305376" fbc:label="305376"/>
      <fbc:geneProduct fbc:id="G_300572" fbc:label="300572"/>
      <fbc:geneProduct fbc:id="G_310005" fbc:label="310005"/>
      <fbc:geneProduct fbc:id="G_310121" fbc:label="310121"/>
      <fbc:geneProduct fbc:id="G_306407" fbc:label="306407"/>
      <fbc:geneProduct fbc:id="G_306669" fbc:label="306669"/>
      <fbc:geneProduct fbc:id="G_306908" fbc:label="306908"/>
      <fbc:geneProduct fbc:id="G_308351" fbc:label="308351"/>
      <fbc:geneProduct fbc:id="G_310182" fbc:label="310182"/>
      <fbc:geneProduct fbc:id="G_306183" fbc:label="306183"/>
      <fbc:geneProduct fbc:id="G_311681" fbc:label="311681"/>
      <fbc:geneProduct fbc:id="G_300302" fbc:label="300302"/>
      <fbc:geneProduct fbc:id="G_303818" fbc:label="303818"/>
      <fbc:geneProduct fbc:id="G_303431" fbc:label="303431"/>
      <fbc:geneProduct fbc:id="G_300682" fbc:label="300682"/>
      <fbc:geneProduct fbc:id="G_300832" fbc:label="300832"/>
      <fbc:geneProduct fbc:id="G_303608" fbc:label="303608"/>
      <fbc:geneProduct fbc:id="G_308941" fbc:label="308941"/>
      <fbc:geneProduct fbc:id="G_309961" fbc:label="309961"/>
      <fbc:geneProduct fbc:id="G_304265" fbc:label="304265"/>
      <fbc:geneProduct fbc:id="G_311876" fbc:label="311876"/>
      <fbc:geneProduct fbc:id="G_303149" fbc:label="303149"/>
      <fbc:geneProduct fbc:id="G_309685" fbc:label="309685"/>
      <fbc:geneProduct fbc:id="G_301517" fbc:label="301517"/>
      <fbc:geneProduct fbc:id="G_305246" fbc:label="305246"/>
      <fbc:geneProduct fbc:id="G_305901" fbc:label="305901"/>
      <fbc:geneProduct fbc:id="G_300906" fbc:label="300906"/>
      <fbc:geneProduct fbc:id="G_302364" fbc:label="302364"/>
      <fbc:geneProduct fbc:id="G_303970" fbc:label="303970"/>
      <fbc:geneProduct fbc:id="G_310769" fbc:label="310769"/>
      <fbc:geneProduct fbc:id="G_303313" fbc:label="303313"/>
      <fbc:geneProduct fbc:id="G_305437" fbc:label="305437"/>
      <fbc:geneProduct fbc:id="G_308968" fbc:label="308968"/>
      <fbc:geneProduct fbc:id="G_307006" fbc:label="307006"/>
      <fbc:geneProduct fbc:id="G_305816" fbc:label="305816"/>
      <fbc:geneProduct fbc:id="G_306175" fbc:label="306175"/>
      <fbc:geneProduct fbc:id="G_311621" fbc:label="311621"/>
      <fbc:geneProduct fbc:id="G_307024" fbc:label="307024"/>
      <fbc:geneProduct fbc:id="G_303596" fbc:label="303596"/>
      <fbc:geneProduct fbc:id="G_309379" fbc:label="309379"/>
      <fbc:geneProduct fbc:id="G_310444" fbc:label="310444"/>
      <fbc:geneProduct fbc:id="G_309504" fbc:label="309504"/>
      <fbc:geneProduct fbc:id="G_306567" fbc:label="306567"/>
      <fbc:geneProduct fbc:id="G_309645" fbc:label="309645"/>
      <fbc:geneProduct fbc:id="G_311900" fbc:label="311900"/>
      <fbc:geneProduct fbc:id="G_305499" fbc:label="305499"/>
      <fbc:geneProduct fbc:id="G_306553" fbc:label="306553"/>
      <fbc:geneProduct fbc:id="G_500226" fbc:label="500226"/>
      <fbc:geneProduct fbc:id="G_300355" fbc:label="300355"/>
      <fbc:geneProduct fbc:id="G_305013" fbc:label="305013"/>
      <fbc:geneProduct fbc:id="G_500204" fbc:label="500204"/>
      <fbc:geneProduct fbc:id="G_301636" fbc:label="301636"/>
      <fbc:geneProduct fbc:id="G_500174" fbc:label="500174"/>
      <fbc:geneProduct fbc:id="G_500170" fbc:label="500170"/>
      <fbc:geneProduct fbc:id="G_304954" fbc:label="304954"/>
      <fbc:geneProduct fbc:id="G_500171" fbc:label="500171"/>
      <fbc:geneProduct fbc:id="G_301452" fbc:label="301452"/>
      <fbc:geneProduct fbc:id="G_500220" fbc:label="500220"/>
      <fbc:geneProduct fbc:id="G_300769" fbc:label="300769"/>
      <fbc:geneProduct fbc:id="G_309899" fbc:label="309899"/>
      <fbc:geneProduct fbc:id="G_500177" fbc:label="500177"/>
      <fbc:geneProduct fbc:id="G_303798" fbc:label="303798"/>
      <fbc:geneProduct fbc:id="G_305773" fbc:label="305773"/>
      <fbc:geneProduct fbc:id="G_500217" fbc:label="500217"/>
      <fbc:geneProduct fbc:id="G_500181" fbc:label="500181"/>
      <fbc:geneProduct fbc:id="G_500180" fbc:label="500180"/>
      <fbc:geneProduct fbc:id="G_500219" fbc:label="500219"/>
      <fbc:geneProduct fbc:id="G_309713" fbc:label="309713"/>
      <fbc:geneProduct fbc:id="G_306675" fbc:label="306675"/>
      <fbc:geneProduct fbc:id="G_306182" fbc:label="306182"/>
      <fbc:geneProduct fbc:id="G_309516" fbc:label="309516"/>
      <fbc:geneProduct fbc:id="G_310066" fbc:label="310066"/>
      <fbc:geneProduct fbc:id="G_311309" fbc:label="311309"/>
      <fbc:geneProduct fbc:id="G_302120" fbc:label="302120"/>
      <fbc:geneProduct fbc:id="G_310789" fbc:label="310789"/>
      <fbc:geneProduct fbc:id="G_Phatr_10581" fbc:label="Phatr_10581"/>
      <fbc:geneProduct fbc:id="G_309210" fbc:label="309210"/>
      <fbc:geneProduct fbc:id="G_301881" fbc:label="301881"/>
      <fbc:geneProduct fbc:id="G_302601" fbc:label="302601"/>
      <fbc:geneProduct fbc:id="G_305564" fbc:label="305564"/>
      <fbc:geneProduct fbc:id="G_303043" fbc:label="303043"/>
      <fbc:geneProduct fbc:id="G_309620" fbc:label="309620"/>
      <fbc:geneProduct fbc:id="G_309014" fbc:label="309014"/>
      <fbc:geneProduct fbc:id="G_302419" fbc:label="302419"/>
      <fbc:geneProduct fbc:id="G_302073" fbc:label="302073"/>
      <fbc:geneProduct fbc:id="G_308500" fbc:label="308500"/>
      <fbc:geneProduct fbc:id="G_306186" fbc:label="306186"/>
      <fbc:geneProduct fbc:id="G_304278" fbc:label="304278"/>
      <fbc:geneProduct fbc:id="G_306054" fbc:label="306054"/>
      <fbc:geneProduct fbc:id="G_306677" fbc:label="306677"/>
      <fbc:geneProduct fbc:id="G_304081" fbc:label="304081"/>
      <fbc:geneProduct fbc:id="G_305496" fbc:label="305496"/>
      <fbc:geneProduct fbc:id="G_302101" fbc:label="302101"/>
      <fbc:geneProduct fbc:id="G_304254" fbc:label="304254"/>
      <fbc:geneProduct fbc:id="G_306341" fbc:label="306341"/>
      <fbc:geneProduct fbc:id="G_305909" fbc:label="305909"/>
      <fbc:geneProduct fbc:id="G_306581" fbc:label="306581"/>
      <fbc:geneProduct fbc:id="G_308092" fbc:label="308092"/>
      <fbc:geneProduct fbc:id="G_308751" fbc:label="308751"/>
      <fbc:geneProduct fbc:id="G_308097" fbc:label="308097"/>
      <fbc:geneProduct fbc:id="G_301394" fbc:label="301394"/>
      <fbc:geneProduct fbc:id="G_300959" fbc:label="300959"/>
      <fbc:geneProduct fbc:id="G_300847" fbc:label="300847"/>
      <fbc:geneProduct fbc:id="G_306523" fbc:label="306523"/>
      <fbc:geneProduct fbc:id="G_308273" fbc:label="308273"/>
      <fbc:geneProduct fbc:id="G_307317" fbc:label="307317"/>
      <fbc:geneProduct fbc:id="G_300387" fbc:label="300387"/>
      <fbc:geneProduct fbc:id="G_300429" fbc:label="300429"/>
      <fbc:geneProduct fbc:id="G_311428" fbc:label="311428"/>
      <fbc:geneProduct fbc:id="G_304048" fbc:label="304048"/>
      <fbc:geneProduct fbc:id="G_302878" fbc:label="302878"/>
      <fbc:geneProduct fbc:id="G_301839" fbc:label="301839"/>
      <fbc:geneProduct fbc:id="G_301961" fbc:label="301961"/>
      <fbc:geneProduct fbc:id="G_307018" fbc:label="307018"/>
      <fbc:geneProduct fbc:id="G_303209" fbc:label="303209"/>
      <fbc:geneProduct fbc:id="G_301115" fbc:label="301115"/>
      <fbc:geneProduct fbc:id="G_302774" fbc:label="302774"/>
      <fbc:geneProduct fbc:id="G_309225" fbc:label="309225"/>
      <fbc:geneProduct fbc:id="G_308125" fbc:label="308125"/>
      <fbc:geneProduct fbc:id="G_310050" fbc:label="310050"/>
      <fbc:geneProduct fbc:id="G_308127" fbc:label="308127"/>
      <fbc:geneProduct fbc:id="G_311193" fbc:label="311193"/>
      <fbc:geneProduct fbc:id="G_305271" fbc:label="305271"/>
      <fbc:geneProduct fbc:id="G_304934" fbc:label="304934"/>
      <fbc:geneProduct fbc:id="G_307020" fbc:label="307020"/>
      <fbc:geneProduct fbc:id="G_301673" fbc:label="301673"/>
      <fbc:geneProduct fbc:id="G_309877" fbc:label="309877"/>
      <fbc:geneProduct fbc:id="G_307665" fbc:label="307665"/>
      <fbc:geneProduct fbc:id="G_303669" fbc:label="303669"/>
      <fbc:geneProduct fbc:id="G_500039" fbc:label="500039"/>
      <fbc:geneProduct fbc:id="G_500014" fbc:label="500014"/>
      <fbc:geneProduct fbc:id="G_500038" fbc:label="500038"/>
      <fbc:geneProduct fbc:id="G_500040" fbc:label="500040"/>
      <fbc:geneProduct fbc:id="G_500023" fbc:label="500023"/>
      <fbc:geneProduct fbc:id="G_302782" fbc:label="302782"/>
      <fbc:geneProduct fbc:id="G_500013" fbc:label="500013"/>
      <fbc:geneProduct fbc:id="G_311984" fbc:label="311984"/>
      <fbc:geneProduct fbc:id="G_500119" fbc:label="500119"/>
      <fbc:geneProduct fbc:id="G_500004" fbc:label="500004"/>
      <fbc:geneProduct fbc:id="G_500012" fbc:label="500012"/>
      <fbc:geneProduct fbc:id="G_303980" fbc:label="303980"/>
      <fbc:geneProduct fbc:id="G_310949" fbc:label="310949"/>
      <fbc:geneProduct fbc:id="G_500022" fbc:label="500022"/>
      <fbc:geneProduct fbc:id="G_305667" fbc:label="305667"/>
      <fbc:geneProduct fbc:id="G_301008" fbc:label="301008"/>
      <fbc:geneProduct fbc:id="G_500037" fbc:label="500037"/>
      <fbc:geneProduct fbc:id="G_500112" fbc:label="500112"/>
      <fbc:geneProduct fbc:id="G_500025" fbc:label="500025"/>
      <fbc:geneProduct fbc:id="G_500019" fbc:label="500019"/>
      <fbc:geneProduct fbc:id="G_500162" fbc:label="500162"/>
      <fbc:geneProduct fbc:id="G_500009" fbc:label="500009"/>
      <fbc:geneProduct fbc:id="G_500046" fbc:label="500046"/>
      <fbc:geneProduct fbc:id="G_500045" fbc:label="500045"/>
      <fbc:geneProduct fbc:id="G_500035" fbc:label="500035"/>
      <fbc:geneProduct fbc:id="G_500026" fbc:label="500026"/>
      <fbc:geneProduct fbc:id="G_500036" fbc:label="500036"/>
      <fbc:geneProduct fbc:id="G_302208" fbc:label="302208"/>
      <fbc:geneProduct fbc:id="G_302258" fbc:label="302258"/>
      <fbc:geneProduct fbc:id="G_500065" fbc:label="500065"/>
      <fbc:geneProduct fbc:id="G_500024" fbc:label="500024"/>
      <fbc:geneProduct fbc:id="G_500002" fbc:label="500002"/>
      <fbc:geneProduct fbc:id="G_500161" fbc:label="500161"/>
      <fbc:geneProduct fbc:id="G_500003" fbc:label="500003"/>
      <fbc:geneProduct fbc:id="G_500000" fbc:label="500000"/>
      <fbc:geneProduct fbc:id="G_500001" fbc:label="500001"/>
      <fbc:geneProduct fbc:id="G_500089" fbc:label="500089"/>
      <fbc:geneProduct fbc:id="G_500008" fbc:label="500008"/>
      <fbc:geneProduct fbc:id="G_500048" fbc:label="500048"/>
      <fbc:geneProduct fbc:id="G_500068" fbc:label="500068"/>
      <fbc:geneProduct fbc:id="G_500083" fbc:label="500083"/>
      <fbc:geneProduct fbc:id="G_500067" fbc:label="500067"/>
      <fbc:geneProduct fbc:id="G_500082" fbc:label="500082"/>
      <fbc:geneProduct fbc:id="G_500084" fbc:label="500084"/>
      <fbc:geneProduct fbc:id="G_500085" fbc:label="500085"/>
      <fbc:geneProduct fbc:id="G_500087" fbc:label="500087"/>
      <fbc:geneProduct fbc:id="G_500086" fbc:label="500086"/>
      <fbc:geneProduct fbc:id="G_303119" fbc:label="303119"/>
      <fbc:geneProduct fbc:id="G_303978" fbc:label="303978"/>
      <fbc:geneProduct fbc:id="G_304809" fbc:label="304809"/>
      <fbc:geneProduct fbc:id="G_307399" fbc:label="307399"/>
      <fbc:geneProduct fbc:id="G_307263" fbc:label="307263"/>
      <fbc:geneProduct fbc:id="G_309441" fbc:label="309441"/>
      <fbc:geneProduct fbc:id="G_302463" fbc:label="302463"/>
      <fbc:geneProduct fbc:id="G_307051" fbc:label="307051"/>
      <fbc:geneProduct fbc:id="G_301411" fbc:label="301411"/>
      <fbc:geneProduct fbc:id="G_300753" fbc:label="300753"/>
      <fbc:geneProduct fbc:id="G_305518" fbc:label="305518"/>
      <fbc:geneProduct fbc:id="G_300571" fbc:label="300571"/>
      <fbc:geneProduct fbc:id="G_307236" fbc:label="307236"/>
      <fbc:geneProduct fbc:id="G_303775" fbc:label="303775"/>
      <fbc:geneProduct fbc:id="G_308679" fbc:label="308679"/>
      <fbc:geneProduct fbc:id="G_300871" fbc:label="300871"/>
      <fbc:geneProduct fbc:id="G_305728" fbc:label="305728"/>
      <fbc:geneProduct fbc:id="G_500079" fbc:label="500079"/>
      <fbc:geneProduct fbc:id="G_500078" fbc:label="500078"/>
      <fbc:geneProduct fbc:id="G_306116" fbc:label="306116"/>
      <fbc:geneProduct fbc:id="G_300984" fbc:label="300984"/>
      <fbc:geneProduct fbc:id="G_302582" fbc:label="302582"/>
      <fbc:geneProduct fbc:id="G_307816" fbc:label="307816"/>
      <fbc:geneProduct fbc:id="G_310662" fbc:label="310662"/>
      <fbc:geneProduct fbc:id="G_302565" fbc:label="302565"/>
      <fbc:geneProduct fbc:id="G_308496" fbc:label="308496"/>
      <fbc:geneProduct fbc:id="G_303778" fbc:label="303778"/>
      <fbc:geneProduct fbc:id="G_309080" fbc:label="309080"/>
      <fbc:geneProduct fbc:id="G_306345" fbc:label="306345"/>
      <fbc:geneProduct fbc:id="G_300201" fbc:label="300201"/>
      <fbc:geneProduct fbc:id="G_306018" fbc:label="306018"/>
      <fbc:geneProduct fbc:id="G_305731" fbc:label="305731"/>
      <fbc:geneProduct fbc:id="G_302200" fbc:label="302200"/>
      <fbc:geneProduct fbc:id="G_306774" fbc:label="306774"/>
      <fbc:geneProduct fbc:id="G_305382" fbc:label="305382"/>
      <fbc:geneProduct fbc:id="G_309651" fbc:label="309651"/>
      <fbc:geneProduct fbc:id="G_308726" fbc:label="308726"/>
      <fbc:geneProduct fbc:id="G_306409" fbc:label="306409"/>
      <fbc:geneProduct fbc:id="G_305962" fbc:label="305962"/>
      <fbc:geneProduct fbc:id="G_308015" fbc:label="308015"/>
      <fbc:geneProduct fbc:id="G_308917" fbc:label="308917"/>
      <fbc:geneProduct fbc:id="G_309390" fbc:label="309390"/>
      <fbc:geneProduct fbc:id="G_308798" fbc:label="308798"/>
      <fbc:geneProduct fbc:id="G_311803" fbc:label="311803"/>
      <fbc:geneProduct fbc:id="G_304242" fbc:label="304242"/>
      <fbc:geneProduct fbc:id="G_300927" fbc:label="300927"/>
      <fbc:geneProduct fbc:id="G_310076" fbc:label="310076"/>
      <fbc:geneProduct fbc:id="G_307805" fbc:label="307805"/>
      <fbc:geneProduct fbc:id="G_308550" fbc:label="308550"/>
      <fbc:geneProduct fbc:id="G_305584" fbc:label="305584"/>
      <fbc:geneProduct fbc:id="G_301159" fbc:label="301159"/>
      <fbc:geneProduct fbc:id="G_300089" fbc:label="300089"/>
      <fbc:geneProduct fbc:id="G_301968" fbc:label="301968"/>
      <fbc:geneProduct fbc:id="G_301007" fbc:label="301007"/>
      <fbc:geneProduct fbc:id="G_303643" fbc:label="303643"/>
      <fbc:geneProduct fbc:id="G_307824" fbc:label="307824"/>
      <fbc:geneProduct fbc:id="G_300115" fbc:label="300115"/>
      <fbc:geneProduct fbc:id="G_307437" fbc:label="307437"/>
      <fbc:geneProduct fbc:id="G_309623" fbc:label="309623"/>
      <fbc:geneProduct fbc:id="G_308126" fbc:label="308126"/>
      <fbc:geneProduct fbc:id="G_302629" fbc:label="302629"/>
      <fbc:geneProduct fbc:id="G_306379" fbc:label="306379"/>
      <fbc:geneProduct fbc:id="G_301011" fbc:label="301011"/>
      <fbc:geneProduct fbc:id="G_309492" fbc:label="309492"/>
      <fbc:geneProduct fbc:id="G_300139" fbc:label="300139"/>
      <fbc:geneProduct fbc:id="G_308599" fbc:label="308599"/>
      <fbc:geneProduct fbc:id="G_310434" fbc:label="310434"/>
      <fbc:geneProduct fbc:id="G_311045" fbc:label="311045"/>
      <fbc:geneProduct fbc:id="G_307882" fbc:label="307882"/>
      <fbc:geneProduct fbc:id="G_305875" fbc:label="305875"/>
      <fbc:geneProduct fbc:id="G_300395" fbc:label="300395"/>
      <fbc:geneProduct fbc:id="G_305410" fbc:label="305410"/>
      <fbc:geneProduct fbc:id="G_309911" fbc:label="309911"/>
      <fbc:geneProduct fbc:id="G_300172" fbc:label="300172"/>
      <fbc:geneProduct fbc:id="G_308987" fbc:label="308987"/>
      <fbc:geneProduct fbc:id="G_309581" fbc:label="309581"/>
      <fbc:geneProduct fbc:id="G_310418" fbc:label="310418"/>
      <fbc:geneProduct fbc:id="G_308785" fbc:label="308785"/>
      <fbc:geneProduct fbc:id="G_305014" fbc:label="305014"/>
      <fbc:geneProduct fbc:id="G_307727" fbc:label="307727"/>
      <fbc:geneProduct fbc:id="G_305374" fbc:label="305374"/>
      <fbc:geneProduct fbc:id="G_300761" fbc:label="300761"/>
      <fbc:geneProduct fbc:id="G_302448" fbc:label="302448"/>
      <fbc:geneProduct fbc:id="G_303943" fbc:label="303943"/>
      <fbc:geneProduct fbc:id="G_303142" fbc:label="303142"/>
      <fbc:geneProduct fbc:id="G_312085" fbc:label="312085"/>
      <fbc:geneProduct fbc:id="G_305264" fbc:label="305264"/>
      <fbc:geneProduct fbc:id="G_300636" fbc:label="300636"/>
      <fbc:geneProduct fbc:id="G_302658" fbc:label="302658"/>
      <fbc:geneProduct fbc:id="G_310525" fbc:label="310525"/>
      <fbc:geneProduct fbc:id="G_300348" fbc:label="300348"/>
      <fbc:geneProduct fbc:id="G_302917" fbc:label="302917"/>
      <fbc:geneProduct fbc:id="G_302778" fbc:label="302778"/>
      <fbc:geneProduct fbc:id="G_302974" fbc:label="302974"/>
      <fbc:geneProduct fbc:id="G_311170" fbc:label="311170"/>
      <fbc:geneProduct fbc:id="G_309510" fbc:label="309510"/>
      <fbc:geneProduct fbc:id="G_303599" fbc:label="303599"/>
      <fbc:geneProduct fbc:id="G_302316" fbc:label="302316"/>
      <fbc:geneProduct fbc:id="G_309614" fbc:label="309614"/>
      <fbc:geneProduct fbc:id="G_304705" fbc:label="304705"/>
      <fbc:geneProduct fbc:id="G_301403" fbc:label="301403"/>
      <fbc:geneProduct fbc:id="G_301837" fbc:label="301837"/>
      <fbc:geneProduct fbc:id="G_311105" fbc:label="311105"/>
      <fbc:geneProduct fbc:id="G_300088" fbc:label="300088"/>
      <fbc:geneProduct fbc:id="G_311806" fbc:label="311806"/>
      <fbc:geneProduct fbc:id="G_307475" fbc:label="307475"/>
      <fbc:geneProduct fbc:id="G_303728" fbc:label="303728"/>
      <fbc:geneProduct fbc:id="G_302140" fbc:label="302140"/>
      <fbc:geneProduct fbc:id="G_304051" fbc:label="304051"/>
      <fbc:geneProduct fbc:id="G_306647" fbc:label="306647"/>
      <fbc:geneProduct fbc:id="G_306112" fbc:label="306112"/>
      <fbc:geneProduct fbc:id="G_306355" fbc:label="306355"/>
      <fbc:geneProduct fbc:id="G_304710" fbc:label="304710"/>
      <fbc:geneProduct fbc:id="G_304859" fbc:label="304859"/>
      <fbc:geneProduct fbc:id="G_301640" fbc:label="301640"/>
      <fbc:geneProduct fbc:id="G_308832" fbc:label="308832"/>
      <fbc:geneProduct fbc:id="G_301896" fbc:label="301896"/>
      <fbc:geneProduct fbc:id="G_308342" fbc:label="308342"/>
      <fbc:geneProduct fbc:id="G_302363" fbc:label="302363"/>
      <fbc:geneProduct fbc:id="G_302094" fbc:label="302094"/>
      <fbc:geneProduct fbc:id="G_306525" fbc:label="306525"/>
      <fbc:geneProduct fbc:id="G_300838" fbc:label="300838"/>
      <fbc:geneProduct fbc:id="G_308315" fbc:label="308315"/>
      <fbc:geneProduct fbc:id="G_307105" fbc:label="307105"/>
      <fbc:geneProduct fbc:id="G_301033" fbc:label="301033"/>
      <fbc:geneProduct fbc:id="G_307327" fbc:label="307327"/>
      <fbc:geneProduct fbc:id="G_303716" fbc:label="303716"/>
      <fbc:geneProduct fbc:id="G_308911" fbc:label="308911"/>
      <fbc:geneProduct fbc:id="G_310597" fbc:label="310597"/>
      <fbc:geneProduct fbc:id="G_301571" fbc:label="301571"/>
      <fbc:geneProduct fbc:id="G_309050" fbc:label="309050"/>
      <fbc:geneProduct fbc:id="G_309250" fbc:label="309250"/>
      <fbc:geneProduct fbc:id="G_301003" fbc:label="301003"/>
      <fbc:geneProduct fbc:id="G_309221" fbc:label="309221"/>
      <fbc:geneProduct fbc:id="G_310980" fbc:label="310980"/>
      <fbc:geneProduct fbc:id="G_311361" fbc:label="311361"/>
      <fbc:geneProduct fbc:id="G_303064" fbc:label="303064"/>
      <fbc:geneProduct fbc:id="G_309283" fbc:label="309283"/>
      <fbc:geneProduct fbc:id="G_300343" fbc:label="300343"/>
      <fbc:geneProduct fbc:id="G_303272" fbc:label="303272"/>
      <fbc:geneProduct fbc:id="G_304803" fbc:label="304803"/>
      <fbc:geneProduct fbc:id="G_300209" fbc:label="300209"/>
      <fbc:geneProduct fbc:id="G_303351" fbc:label="303351"/>
      <fbc:geneProduct fbc:id="G_305547" fbc:label="305547"/>
      <fbc:geneProduct fbc:id="G_308578" fbc:label="308578"/>
      <fbc:geneProduct fbc:id="G_309400" fbc:label="309400"/>
      <fbc:geneProduct fbc:id="G_302037" fbc:label="302037"/>
      <fbc:geneProduct fbc:id="G_303719" fbc:label="303719"/>
      <fbc:geneProduct fbc:id="G_303860" fbc:label="303860"/>
      <fbc:geneProduct fbc:id="G_311281" fbc:label="311281"/>
      <fbc:geneProduct fbc:id="G_310014" fbc:label="310014"/>
      <fbc:geneProduct fbc:id="G_304892" fbc:label="304892"/>
      <fbc:geneProduct fbc:id="G_308368" fbc:label="308368"/>
      <fbc:geneProduct fbc:id="G_301435" fbc:label="301435"/>
      <fbc:geneProduct fbc:id="G_304454" fbc:label="304454"/>
      <fbc:geneProduct fbc:id="G_309038" fbc:label="309038"/>
      <fbc:geneProduct fbc:id="G_300552" fbc:label="300552"/>
      <fbc:geneProduct fbc:id="G_305685" fbc:label="305685"/>
      <fbc:geneProduct fbc:id="G_304228" fbc:label="304228"/>
      <fbc:geneProduct fbc:id="G_303718" fbc:label="303718"/>
      <fbc:geneProduct fbc:id="G_305354" fbc:label="305354"/>
      <fbc:geneProduct fbc:id="G_304481" fbc:label="304481"/>
      <fbc:geneProduct fbc:id="G_310595" fbc:label="310595"/>
      <fbc:geneProduct fbc:id="G_302837" fbc:label="302837"/>
      <fbc:geneProduct fbc:id="G_301225" fbc:label="301225"/>
      <fbc:geneProduct fbc:id="G_312047" fbc:label="312047"/>
      <fbc:geneProduct fbc:id="G_305413" fbc:label="305413"/>
      <fbc:geneProduct fbc:id="G_312027" fbc:label="312027"/>
      <fbc:geneProduct fbc:id="G_310036" fbc:label="310036"/>
      <fbc:geneProduct fbc:id="G_301235" fbc:label="301235"/>
      <fbc:geneProduct fbc:id="G_303899" fbc:label="303899"/>
      <fbc:geneProduct fbc:id="G_308013" fbc:label="308013"/>
      <fbc:geneProduct fbc:id="G_302726" fbc:label="302726"/>
      <fbc:geneProduct fbc:id="G_302888" fbc:label="302888"/>
      <fbc:geneProduct fbc:id="G_301799" fbc:label="301799"/>
      <fbc:geneProduct fbc:id="G_301053" fbc:label="301053"/>
      <fbc:geneProduct fbc:id="G_308061" fbc:label="308061"/>
      <fbc:geneProduct fbc:id="G_303690" fbc:label="303690"/>
      <fbc:geneProduct fbc:id="G_304630" fbc:label="304630"/>
      <fbc:geneProduct fbc:id="G_303045" fbc:label="303045"/>
      <fbc:geneProduct fbc:id="G_309765" fbc:label="309765"/>
      <fbc:geneProduct fbc:id="G_305305" fbc:label="305305"/>
      <fbc:geneProduct fbc:id="G_310576" fbc:label="310576"/>
      <fbc:geneProduct fbc:id="G_304608" fbc:label="304608"/>
      <fbc:geneProduct fbc:id="G_311550" fbc:label="311550"/>
      <fbc:geneProduct fbc:id="G_309784" fbc:label="309784"/>
      <fbc:geneProduct fbc:id="G_307969" fbc:label="307969"/>
      <fbc:geneProduct fbc:id="G_300949" fbc:label="300949"/>
      <fbc:geneProduct fbc:id="G_307814" fbc:label="307814"/>
      <fbc:geneProduct fbc:id="G_302239" fbc:label="302239"/>
      <fbc:geneProduct fbc:id="G_311943" fbc:label="311943"/>
      <fbc:geneProduct fbc:id="G_311323" fbc:label="311323"/>
      <fbc:geneProduct fbc:id="G_301332" fbc:label="301332"/>
      <fbc:geneProduct fbc:id="G_303453" fbc:label="303453"/>
      <fbc:geneProduct fbc:id="G_302589" fbc:label="302589"/>
      <fbc:geneProduct fbc:id="G_306492" fbc:label="306492"/>
      <fbc:geneProduct fbc:id="G_303106" fbc:label="303106"/>
      <fbc:geneProduct fbc:id="G_303370" fbc:label="303370"/>
      <fbc:geneProduct fbc:id="G_311683" fbc:label="311683"/>
      <fbc:geneProduct fbc:id="G_305304" fbc:label="305304"/>
      <fbc:geneProduct fbc:id="G_304908" fbc:label="304908"/>
      <fbc:geneProduct fbc:id="G_301561" fbc:label="301561"/>
      <fbc:geneProduct fbc:id="G_301512" fbc:label="301512"/>
      <fbc:geneProduct fbc:id="G_303733" fbc:label="303733"/>
      <fbc:geneProduct fbc:id="G_304487" fbc:label="304487"/>
      <fbc:geneProduct fbc:id="G_306188" fbc:label="306188"/>
      <fbc:geneProduct fbc:id="G_311515" fbc:label="311515"/>
      <fbc:geneProduct fbc:id="G_306912" fbc:label="306912"/>
      <fbc:geneProduct fbc:id="G_Phatr_7678" fbc:label="Phatr_7678"/>
      <fbc:geneProduct fbc:id="G_308931" fbc:label="308931"/>
      <fbc:geneProduct fbc:id="G_AEZ63317" fbc:label="AEZ63317"/>
      <fbc:geneProduct fbc:id="G_311887" fbc:label="311887"/>
      <fbc:geneProduct fbc:id="G_308882" fbc:label="308882"/>
      <fbc:geneProduct fbc:id="G_311838" fbc:label="311838"/>
      <fbc:geneProduct fbc:id="G_311791" fbc:label="311791"/>
      <fbc:geneProduct fbc:id="G_311712" fbc:label="311712"/>
      <fbc:geneProduct fbc:id="G_310484" fbc:label="310484"/>
      <fbc:geneProduct fbc:id="G_306883" fbc:label="306883"/>
      <fbc:geneProduct fbc:id="G_309324" fbc:label="309324"/>
      <fbc:geneProduct fbc:id="G_305534" fbc:label="305534"/>
      <fbc:geneProduct fbc:id="G_305003" fbc:label="305003"/>
      <fbc:geneProduct fbc:id="G_303893" fbc:label="303893"/>
      <fbc:geneProduct fbc:id="G_301835" fbc:label="301835"/>
      <fbc:geneProduct fbc:id="G_307761" fbc:label="307761"/>
      <fbc:geneProduct fbc:id="G_305906" fbc:label="305906"/>
      <fbc:geneProduct fbc:id="G_301530" fbc:label="301530"/>
      <fbc:geneProduct fbc:id="G_304891" fbc:label="304891"/>
      <fbc:geneProduct fbc:id="G_302029" fbc:label="302029"/>
      <fbc:geneProduct fbc:id="G_306771" fbc:label="306771"/>
      <fbc:geneProduct fbc:id="G_310706" fbc:label="310706"/>
      <fbc:geneProduct fbc:id="G_303460" fbc:label="303460"/>
      <fbc:geneProduct fbc:id="G_307484" fbc:label="307484"/>
      <fbc:geneProduct fbc:id="G_310804" fbc:label="310804"/>
      <fbc:geneProduct fbc:id="G_307247" fbc:label="307247"/>
      <fbc:geneProduct fbc:id="G_304114" fbc:label="304114"/>
      <fbc:geneProduct fbc:id="G_306005" fbc:label="306005"/>
      <fbc:geneProduct fbc:id="G_304984" fbc:label="304984"/>
      <fbc:geneProduct fbc:id="G_311252" fbc:label="311252"/>
      <fbc:geneProduct fbc:id="G_304556" fbc:label="304556"/>
      <fbc:geneProduct fbc:id="G_305124" fbc:label="305124"/>
      <fbc:geneProduct fbc:id="G_308803" fbc:label="308803"/>
      <fbc:geneProduct fbc:id="G_301017" fbc:label="301017"/>
      <fbc:geneProduct fbc:id="G_310029" fbc:label="310029"/>
      <fbc:geneProduct fbc:id="G_310197" fbc:label="310197"/>
      <fbc:geneProduct fbc:id="G_300918" fbc:label="300918"/>
      <fbc:geneProduct fbc:id="G_307974" fbc:label="307974"/>
      <fbc:geneProduct fbc:id="G_311504" fbc:label="311504"/>
      <fbc:geneProduct fbc:id="G_300313" fbc:label="300313"/>
      <fbc:geneProduct fbc:id="G_303427" fbc:label="303427"/>
      <fbc:geneProduct fbc:id="G_307803" fbc:label="307803"/>
      <fbc:geneProduct fbc:id="G_301648" fbc:label="301648"/>
      <fbc:geneProduct fbc:id="G_306031" fbc:label="306031"/>
      <fbc:geneProduct fbc:id="G_307632" fbc:label="307632"/>
      <fbc:geneProduct fbc:id="G_302071" fbc:label="302071"/>
      <fbc:geneProduct fbc:id="G_304691" fbc:label="304691"/>
      <fbc:geneProduct fbc:id="G_303647" fbc:label="303647"/>
      <fbc:geneProduct fbc:id="G_308042" fbc:label="308042"/>
      <fbc:geneProduct fbc:id="G_309792" fbc:label="309792"/>
      <fbc:geneProduct fbc:id="G_305812" fbc:label="305812"/>
      <fbc:geneProduct fbc:id="G_305378" fbc:label="305378"/>
      <fbc:geneProduct fbc:id="G_300071" fbc:label="300071"/>
      <fbc:geneProduct fbc:id="G_308486" fbc:label="308486"/>
      <fbc:geneProduct fbc:id="G_309461" fbc:label="309461"/>
      <fbc:geneProduct fbc:id="G_307160" fbc:label="307160"/>
      <fbc:geneProduct fbc:id="G_305645" fbc:label="305645"/>
      <fbc:geneProduct fbc:id="G_300045" fbc:label="300045"/>
      <fbc:geneProduct fbc:id="G_304059" fbc:label="304059"/>
      <fbc:geneProduct fbc:id="G_300111" fbc:label="300111"/>
      <fbc:geneProduct fbc:id="G_302845" fbc:label="302845"/>
      <fbc:geneProduct fbc:id="G_303625" fbc:label="303625"/>
      <fbc:geneProduct fbc:id="G_309691" fbc:label="309691"/>
      <fbc:geneProduct fbc:id="G_303777" fbc:label="303777"/>
      <fbc:geneProduct fbc:id="G_301989" fbc:label="301989"/>
      <fbc:geneProduct fbc:id="G_305530" fbc:label="305530"/>
      <fbc:geneProduct fbc:id="G_307075" fbc:label="307075"/>
      <fbc:geneProduct fbc:id="G_309046" fbc:label="309046"/>
      <fbc:geneProduct fbc:id="G_302771" fbc:label="302771"/>
      <fbc:geneProduct fbc:id="G_306735" fbc:label="306735"/>
      <fbc:geneProduct fbc:id="G_307773" fbc:label="307773"/>
      <fbc:geneProduct fbc:id="G_300098" fbc:label="300098"/>
      <fbc:geneProduct fbc:id="G_308667" fbc:label="308667"/>
      <fbc:geneProduct fbc:id="G_307351" fbc:label="307351"/>
      <fbc:geneProduct fbc:id="G_309265" fbc:label="309265"/>
      <fbc:geneProduct fbc:id="G_308114" fbc:label="308114"/>
      <fbc:geneProduct fbc:id="G_305877" fbc:label="305877"/>
      <fbc:geneProduct fbc:id="G_312000" fbc:label="312000"/>
      <fbc:geneProduct fbc:id="G_311269" fbc:label="311269"/>
      <fbc:geneProduct fbc:id="G_308352" fbc:label="308352"/>
      <fbc:geneProduct fbc:id="G_309920" fbc:label="309920"/>
      <fbc:geneProduct fbc:id="G_311396" fbc:label="311396"/>
      <fbc:geneProduct fbc:id="G_308331" fbc:label="308331"/>
      <fbc:geneProduct fbc:id="G_309335" fbc:label="309335"/>
      <fbc:geneProduct fbc:id="G_301775" fbc:label="301775"/>
      <fbc:geneProduct fbc:id="G_305666" fbc:label="305666"/>
      <fbc:geneProduct fbc:id="G_Phatr_1413_bd" fbc:label="Phatr_1413_bd"/>
      <fbc:geneProduct fbc:id="G_305972" fbc:label="305972"/>
      <fbc:geneProduct fbc:id="G_304431" fbc:label="304431"/>
      <fbc:geneProduct fbc:id="G_311149" fbc:label="311149"/>
      <fbc:geneProduct fbc:id="G_308536" fbc:label="308536"/>
      <fbc:geneProduct fbc:id="G_300339" fbc:label="300339"/>
      <fbc:geneProduct fbc:id="G_300365" fbc:label="300365"/>
      <fbc:geneProduct fbc:id="G_306219" fbc:label="306219"/>
      <fbc:geneProduct fbc:id="G_302221" fbc:label="302221"/>
      <fbc:geneProduct fbc:id="G_305881" fbc:label="305881"/>
      <fbc:geneProduct fbc:id="G_303915" fbc:label="303915"/>
      <fbc:geneProduct fbc:id="G_307060" fbc:label="307060"/>
      <fbc:geneProduct fbc:id="G_308927" fbc:label="308927"/>
      <fbc:geneProduct fbc:id="G_305979" fbc:label="305979"/>
      <fbc:geneProduct fbc:id="G_311347" fbc:label="311347"/>
      <fbc:geneProduct fbc:id="G_300839" fbc:label="300839"/>
      <fbc:geneProduct fbc:id="G_306656" fbc:label="306656"/>
      <fbc:geneProduct fbc:id="G_310916" fbc:label="310916"/>
      <fbc:geneProduct fbc:id="G_301977" fbc:label="301977"/>
      <fbc:geneProduct fbc:id="G_304857" fbc:label="304857"/>
      <fbc:geneProduct fbc:id="G_303635" fbc:label="303635"/>
      <fbc:geneProduct fbc:id="G_303871" fbc:label="303871"/>
[truncated: 1,863,260 more chars]
