# Supplementary material for: Genome-Scale Model Reveals Metabolic Basis of Biomass Partitioning in a Model Diatom
Source: PLoS One. 2016 May 6;11(5):e0155038. doi: 10.1371/journal.pone.0155038 (PMC4859558; doi:10.1371/journal.pone.0155038)
Supplement: S3 File — (ZIP) [file pone.0155038.s003.zip › S3File/iLB1027_lipid.xml]

<?xml version='1.0' encoding='UTF-8'?>
<sbml xmlns:fbc="http://www.sbml.org/sbml/level3/version1/fbc/version2" level="3" sboTerm="SBO:0000624" version="1" xmlns="http://www.sbml.org/sbml/level3/version1/core" fbc:required="false">
  <model fbc:strict="true" id="pti">
    <listOfUnitDefinitions>
      <unitDefinition id="mmol_per_gDW_per_hr">
        <listOfUnits>
          <unit exponent="1" kind="mole" multiplier="1" scale="-3"/>
          <unit exponent="-1" kind="gram" multiplier="1" scale="0"/>
          <unit exponent="-1" kind="second" multiplier="3600" scale="0"/>
        </listOfUnits>
      </unitDefinition>
    </listOfUnitDefinitions>
    <fbc:listOfObjectives fbc:activeObjective="obj">
      <fbc:objective fbc:id="obj" fbc:type="maximize">
        <fbc:listOfFluxObjectives>
          <fbc:fluxObjective fbc:reaction="R_DM_biomass_c" fbc:coefficient="1"/>
        </fbc:listOfFluxObjectives>
      </fbc:objective>
    </fbc:listOfObjectives>
    <listOfParameters>
      <parameter constant="true" id="cobra_default_lb" sboTerm="SBO:0000626" units="mmol_per_gDW_per_hr" value="-1000"/>
      <parameter constant="true" id="cobra_default_ub" sboTerm="SBO:0000626" units="mmol_per_gDW_per_hr" value="1000"/>
      <parameter constant="true" id="cobra_0_bound" sboTerm="SBO:0000626" units="mmol_per_gDW_per_hr" value="0"/>
      <parameter constant="true" id="R_EX_no3_e_lower_bound" sboTerm="SBO:0000625" units="mmol_per_gDW_per_hr" value="-1.76"/>
      <parameter constant="true" id="R_EX_pi_e_lower_bound" sboTerm="SBO:0000625" units="mmol_per_gDW_per_hr" value="-0.22"/>
      <parameter constant="true" id="R_EX_so4_e_lower_bound" sboTerm="SBO:0000625" units="mmol_per_gDW_per_hr" value="-28.8"/>
      <parameter constant="true" id="R_ATPM_c_upper_bound" sboTerm="SBO:0000625" units="mmol_per_gDW_per_hr" value="1"/>
      <parameter constant="true" id="R_CEF_h_upper_bound" sboTerm="SBO:0000625" units="mmol_per_gDW_per_hr" value="0.3"/>
      <parameter constant="true" id="R_CEF_h_lower_bound" sboTerm="SBO:0000625" units="mmol_per_gDW_per_hr" value="0.3"/>
      <parameter constant="true" id="R_ATPM_h_upper_bound" sboTerm="SBO:0000625" units="mmol_per_gDW_per_hr" value="1"/>
      <parameter constant="true" id="R_ATPM_m_upper_bound" sboTerm="SBO:0000625" units="mmol_per_gDW_per_hr" value="1"/>
    </listOfParameters>
    <listOfCompartments>
      <compartment constant="true" id="c" name="Cytoplasm"/>
      <compartment constant="true" id="e" name="Extracellular space"/>
      <compartment constant="true" id="h" name="Chloroplast"/>
      <compartment constant="true" id="m" name="Mitochondrion"/>
      <compartment constant="true" id="u" name="Thylakoid lumen"/>
      <compartment constant="true" id="x" name="Peroxisome"/>
    </listOfCompartments>
    <listOfSpecies>
      <species boundaryCondition="false" constant="false" hasOnlySubstanceUnits="false" id="M_h_c" name="H+" compartment="c" fbc:charge="1" fbc:chemicalFormula="H"/>
      <species boundaryCondition="false" constant="false" hasOnlySubstanceUnits="false" id="M_h_e" name="H+" compartment="e" fbc:charge="1" fbc:chemicalFormula="H"/>
      <species boundaryCondition="false" constant="false" hasOnlySubstanceUnits="false" id="M_h_h" name="H+" compartment="h" fbc:charge="1" fbc:chemicalFormula="H"/>
      <species boundaryCondition="false" constant="false" hasOnlySubstanceUnits="false" id="M_h_m" name="H+" compartment="m" fbc:charge="1" fbc:chemicalFormula="H"/>
      <species boundaryCondition="false" constant="false" hasOnlySubstanceUnits="false" id="M_h_x" name="H+" compartment="x" fbc:charge="1" fbc:chemicalFormula="H"/>
      <species boundaryCondition="false" constant="false" hasOnlySubstanceUnits="false" id="M_h2o_c" name="H2O" compartment="c" fbc:charge="0" fbc:chemicalFormula="H2O"/>
      <species boundaryCondition="false" constant="false" hasOnlySubstanceUnits="false" id="M_h2o_h" name="H2O" compartment="h" fbc:charge="0" fbc:chemicalFormula="H2O"/>
      <species boundaryCondition="false" constant="false" hasOnlySubstanceUnits="false" id="M_h2o_m" name="H2O" compartment="m" fbc:charge="0" fbc:chemicalFormula="H2O"/>
      <species boundaryCondition="false" constant="false" hasOnlySubstanceUnits="false" id="M_h2o_x" name="H2O" compartment="x" fbc:charge="0" fbc:chemicalFormula="H2O"/>
      <species boundaryCondition="false" constant="false" hasOnlySubstanceUnits="false" id="M_atp_c" name="ATP" compartment="c" fbc:charge="-4" fbc:chemicalFormula="C10H12N5O13P3"/>
      <species boundaryCondition="false" constant="false" hasOnlySubstanceUnits="false" id="M_atp_h" name="ATP" compartment="h" fbc:charge="-4" fbc:chemicalFormula="C10H12N5O13P3"/>
      <species boundaryCondition="false" constant="false" hasOnlySubstanceUnits="false" id="M_atp_m" name="ATP" compartment="m" fbc:charge="-4" fbc:chemicalFormula="C10H12N5O13P3"/>
      <species boundaryCondition="false" constant="false" hasOnlySubstanceUnits="false" id="M_pi_c" name="Phosphate" compartment="c" fbc:charge="-2" fbc:chemicalFormula="H1O4P"/>
      <species boundaryCondition="false" constant="false" hasOnlySubstanceUnits="false" id="M_pi_h" name="Phosphate" compartment="h" fbc:charge="-2" fbc:chemicalFormula="H1O4P"/>
      <species boundaryCondition="false" constant="false" hasOnlySubstanceUnits="false" id="M_pi_m" name="Phosphate" compartment="m" fbc:charge="-2" fbc:chemicalFormula="H1O4P"/>
      <species boundaryCondition="false" constant="false" hasOnlySubstanceUnits="false" id="M_pi_x" name="Phosphate" compartment="x" fbc:charge="-2" fbc:chemicalFormula="H1O4P"/>
      <species boundaryCondition="false" constant="false" hasOnlySubstanceUnits="false" id="M_nadp_c" name="NADP+" compartment="c" fbc:charge="-3" fbc:chemicalFormula="C21H25N7O17P3"/>
      <species boundaryCondition="false" constant="false" hasOnlySubstanceUnits="false" id="M_nadp_h" name="NADP+" compartment="h" fbc:charge="-3" fbc:chemicalFormula="C21H25N7O17P3"/>
      <species boundaryCondition="false" constant="false" hasOnlySubstanceUnits="false" id="M_nadp_m" name="NADP+" compartment="m" fbc:charge="-3" fbc:chemicalFormula="C21H25N7O17P3"/>
      <species boundaryCondition="false" constant="false" hasOnlySubstanceUnits="false" id="M_nadp_x" name="NADP+" compartment="x" fbc:charge="-3" fbc:chemicalFormula="C21H25N7O17P3"/>
      <species boundaryCondition="false" constant="false" hasOnlySubstanceUnits="false" id="M_nadph_c" name="NADPH" compartment="c" fbc:charge="-4" fbc:chemicalFormula="C21H26N7O17P3"/>
      <species boundaryCondition="false" constant="false" hasOnlySubstanceUnits="false" id="M_nadph_h" name="NADPH" compartment="h" fbc:charge="-4" fbc:chemicalFormula="C21H26N7O17P3"/>
      <species boundaryCondition="false" constant="false" hasOnlySubstanceUnits="false" id="M_nadph_m" name="NADPH" compartment="m" fbc:charge="-4" fbc:chemicalFormula="C21H26N7O17P3"/>
      <species boundaryCondition="false" constant="false" hasOnlySubstanceUnits="false" id="M_nadph_x" name="NADPH" compartment="x" fbc:charge="-4" fbc:chemicalFormula="C21H26N7O17P3"/>
      <species boundaryCondition="false" constant="false" hasOnlySubstanceUnits="false" id="M_adp_c" name="ADP" compartment="c" fbc:charge="-3" fbc:chemicalFormula="C10H12N5O10P2"/>
      <species boundaryCondition="false" constant="false" hasOnlySubstanceUnits="false" id="M_adp_h" name="ADP" compartment="h" fbc:charge="-3" fbc:chemicalFormula="C10H12N5O10P2"/>
      <species boundaryCondition="false" constant="false" hasOnlySubstanceUnits="false" id="M_adp_m" name="ADP" compartment="m" fbc:charge="-3" fbc:chemicalFormula="C10H12N5O10P2"/>
      <species boundaryCondition="false" constant="false" hasOnlySubstanceUnits="false" id="M_coa_c" name="CoA" compartment="c" fbc:charge="-4" fbc:chemicalFormula="C21H32N7O16P3S"/>
      <species boundaryCondition="false" constant="false" hasOnlySubstanceUnits="false" id="M_coa_h" name="CoA" compartment="h" fbc:charge="-4" fbc:chemicalFormula="C21H32N7O16P3S"/>
      <species boundaryCondition="false" constant="false" hasOnlySubstanceUnits="false" id="M_coa_m" name="CoA" compartment="m" fbc:charge="-4" fbc:chemicalFormula="C21H32N7O16P3S"/>
      <species boundaryCondition="false" constant="false" hasOnlySubstanceUnits="false" id="M_coa_x" name="CoA" compartment="x" fbc:charge="-4" fbc:chemicalFormula="C21H32N7O16P3S"/>
      <species boundaryCondition="false" constant="false" hasOnlySubstanceUnits="false" id="M_o2_c" name="Oxygen" compartment="c" fbc:charge="0" fbc:chemicalFormula="O2"/>
      <species boundaryCondition="false" constant="false" hasOnlySubstanceUnits="false" id="M_o2_h" name="Oxygen" compartment="h" fbc:charge="0" fbc:chemicalFormula="O2"/>
      <species boundaryCondition="false" constant="false" hasOnlySubstanceUnits="false" id="M_o2_m" name="Oxygen" compartment="m" fbc:charge="0" fbc:chemicalFormula="O2"/>
      <species boundaryCondition="false" constant="false" hasOnlySubstanceUnits="false" id="M_nad_c" name="NAD+" compartment="c" fbc:charge="-1" fbc:chemicalFormula="C21H26N7O14P2"/>
      <species boundaryCondition="false" constant="false" hasOnlySubstanceUnits="false" id="M_nad_h" name="NAD+" compartment="h" fbc:charge="-1" fbc:chemicalFormula="C21H26N7O14P2"/>
      <species boundaryCondition="false" constant="false" hasOnlySubstanceUnits="false" id="M_nad_m" name="NAD+" compartment="m" fbc:charge="-1" fbc:chemicalFormula="C21H26N7O14P2"/>
      <species boundaryCondition="false" constant="false" hasOnlySubstanceUnits="false" id="M_nad_x" name="NAD+" compartment="x" fbc:charge="-1" fbc:chemicalFormula="C21H26N7O14P2"/>
      <species boundaryCondition="false" constant="false" hasOnlySubstanceUnits="false" id="M_ppi_c" name="Diphosphate" compartment="c" fbc:charge="-3" fbc:chemicalFormula="H1O7P2"/>
      <species boundaryCondition="false" constant="false" hasOnlySubstanceUnits="false" id="M_ppi_h" name="Diphosphate" compartment="h" fbc:charge="-3" fbc:chemicalFormula="H1O7P2"/>
      <species boundaryCondition="false" constant="false" hasOnlySubstanceUnits="false" id="M_ppi_m" name="Diphosphate" compartment="m" fbc:charge="-3" fbc:chemicalFormula="H1O7P2"/>
      <species boundaryCondition="false" constant="false" hasOnlySubstanceUnits="false" id="M_nadh_c" name="NADH" compartment="c" fbc:charge="-2" fbc:chemicalFormula="C21H27N7O14P2"/>
      <species boundaryCondition="false" constant="false" hasOnlySubstanceUnits="false" id="M_nadh_h" name="NADH" compartment="h" fbc:charge="-2" fbc:chemicalFormula="C21H27N7O14P2"/>
      <species boundaryCondition="false" constant="false" hasOnlySubstanceUnits="false" id="M_nadh_m" name="NADH" compartment="m" fbc:charge="-2" fbc:chemicalFormula="C21H27N7O14P2"/>
      <species boundaryCondition="false" constant="false" hasOnlySubstanceUnits="false" id="M_nadh_x" name="NADH" compartment="x" fbc:charge="-2" fbc:chemicalFormula="C21H27N7O14P2"/>
      <species boundaryCondition="false" constant="false" hasOnlySubstanceUnits="false" id="M_fdxox_c" name="Ferredoxin (oxidized) [2Fe-2S]" compartment="c" fbc:charge="3" fbc:chemicalFormula="Fe2S2"/>
      <species boundaryCondition="false" constant="false" hasOnlySubstanceUnits="false" id="M_fdxox_h" name="Ferredoxin (oxidized) [2Fe-2S]" compartment="h" fbc:charge="3" fbc:chemicalFormula="Fe2S2"/>
      <species boundaryCondition="false" constant="false" hasOnlySubstanceUnits="false" id="M_fdxox_m" name="Ferredoxin (oxidized) [2Fe-2S]" compartment="m" fbc:charge="3" fbc:chemicalFormula="Fe2S2"/>
      <species boundaryCondition="false" constant="false" hasOnlySubstanceUnits="false" id="M_fdxrd_c" name="Ferredoxin (reduced) [2Fe-2S]" compartment="c" fbc:charge="2" fbc:chemicalFormula="Fe2S2"/>
      <species boundaryCondition="false" constant="false" hasOnlySubstanceUnits="false" id="M_fdxrd_h" name="Ferredoxin (reduced) [2Fe-2S]" compartment="h" fbc:charge="2" fbc:chemicalFormula="Fe2S2"/>
      <species boundaryCondition="false" constant="false" hasOnlySubstanceUnits="false" id="M_fdxrd_m" name="Ferredoxin (reduced) [2Fe-2S]" compartment="m" fbc:charge="2" fbc:chemicalFormula="Fe2S2"/>
      <species boundaryCondition="false" constant="false" hasOnlySubstanceUnits="false" id="M_amp_c" name="AMP" compartment="c" fbc:charge="-2" fbc:chemicalFormula="C10H12N5O7P"/>
      <species boundaryCondition="false" constant="false" hasOnlySubstanceUnits="false" id="M_amp_h" name="AMP" compartment="h" fbc:charge="-2" fbc:chemicalFormula="C10H12N5O7P"/>
      <species boundaryCondition="false" constant="false" hasOnlySubstanceUnits="false" id="M_amp_m" name="AMP" compartment="m" fbc:charge="-2" fbc:chemicalFormula="C10H12N5O7P"/>
      <species boundaryCondition="false" constant="false" hasOnlySubstanceUnits="false" id="M_glu__L_c" name="L-Glutamate" compartment="c" fbc:charge="-1" fbc:chemicalFormula="C5H8NO4"/>
      <species boundaryCondition="false" constant="false" hasOnlySubstanceUnits="false" id="M_glu__L_h" name="L-Glutamate" compartment="h" fbc:charge="-1" fbc:chemicalFormula="C5H8NO4"/>
      <species boundaryCondition="false" constant="false" hasOnlySubstanceUnits="false" id="M_glu__L_m" name="L-Glutamate" compartment="m" fbc:charge="-1" fbc:chemicalFormula="C5H8NO4"/>
      <species boundaryCondition="false" constant="false" hasOnlySubstanceUnits="false" id="M_ACP_h" name="Acyl-carrier protein" compartment="h" fbc:charge="0" fbc:chemicalFormula="HSR"/>
      <species boundaryCondition="false" constant="false" hasOnlySubstanceUnits="false" id="M_nh4_c" name="NH4+" compartment="c" fbc:charge="1" fbc:chemicalFormula="H4N"/>
      <species boundaryCondition="false" constant="false" hasOnlySubstanceUnits="false" id="M_nh4_h" name="NH4+" compartment="h" fbc:charge="1" fbc:chemicalFormula="H4N"/>
      <species boundaryCondition="false" constant="false" hasOnlySubstanceUnits="false" id="M_nh4_m" name="NH4+" compartment="m" fbc:charge="1" fbc:chemicalFormula="H4N"/>
      <species boundaryCondition="false" constant="false" hasOnlySubstanceUnits="false" id="M_co2_c" name="CO2" compartment="c" fbc:charge="0" fbc:chemicalFormula="CO2"/>
      <species boundaryCondition="false" constant="false" hasOnlySubstanceUnits="false" id="M_co2_h" name="CO2" compartment="h" fbc:charge="0" fbc:chemicalFormula="CO2"/>
      <species boundaryCondition="false" constant="false" hasOnlySubstanceUnits="false" id="M_co2_m" name="CO2" compartment="m" fbc:charge="0" fbc:chemicalFormula="CO2"/>
      <species boundaryCondition="false" constant="false" hasOnlySubstanceUnits="false" id="M_na1_c" name="Sodium cation" compartment="c" fbc:charge="1" fbc:chemicalFormula="Na"/>
      <species boundaryCondition="false" constant="false" hasOnlySubstanceUnits="false" id="M_na1_e" name="Sodium cation" compartment="e" fbc:charge="1" fbc:chemicalFormula="Na"/>
      <species boundaryCondition="false" constant="false" hasOnlySubstanceUnits="false" id="M_na1_m" name="Sodium cation" compartment="m" fbc:charge="1" fbc:chemicalFormula="Na"/>
      <species boundaryCondition="false" constant="false" hasOnlySubstanceUnits="false" id="M_akg_c" name="2-Oxoglutarate" compartment="c" fbc:charge="-2" fbc:chemicalFormula="C5H4O5"/>
      <species boundaryCondition="false" constant="false" hasOnlySubstanceUnits="false" id="M_akg_h" name="2-Oxoglutarate" compartment="h" fbc:charge="-2" fbc:chemicalFormula="C5H4O5"/>
      <species boundaryCondition="false" constant="false" hasOnlySubstanceUnits="false" id="M_akg_m" name="2-Oxoglutarate" compartment="m" fbc:charge="-2" fbc:chemicalFormula="C5H4O5"/>
      <species boundaryCondition="false" constant="false" hasOnlySubstanceUnits="false" id="M_cmp_c" name="CMP" compartment="c" fbc:charge="-2" fbc:chemicalFormula="C9H12N3O8P"/>
      <species boundaryCondition="false" constant="false" hasOnlySubstanceUnits="false" id="M_amet_c" name="S-Adenosyl-L-methionine" compartment="c" fbc:charge="1" fbc:chemicalFormula="C15H23N6O5S"/>
      <species boundaryCondition="false" constant="false" hasOnlySubstanceUnits="false" id="M_amet_h" name="S-Adenosyl-L-methionine" compartment="h" fbc:charge="1" fbc:chemicalFormula="C15H23N6O5S"/>
      <species boundaryCondition="false" constant="false" hasOnlySubstanceUnits="false" id="M_amet_m" name="S-Adenosyl-L-methionine" compartment="m" fbc:charge="1" fbc:chemicalFormula="C15H23N6O5S"/>
      <species boundaryCondition="false" constant="false" hasOnlySubstanceUnits="false" id="M_for_c" name="Formate" compartment="c" fbc:charge="-1" fbc:chemicalFormula="CH1O2"/>
      <species boundaryCondition="false" constant="false" hasOnlySubstanceUnits="false" id="M_for_h" name="Formate" compartment="h" fbc:charge="-1" fbc:chemicalFormula="CH1O2"/>
      <species boundaryCondition="false" constant="false" hasOnlySubstanceUnits="false" id="M_gln__L_c" name="L-Glutamine" compartment="c" fbc:charge="0" fbc:chemicalFormula="C5H10N2O3"/>
      <species boundaryCondition="false" constant="false" hasOnlySubstanceUnits="false" id="M_gln__L_h" name="L-Glutamine" compartment="h" fbc:charge="0" fbc:chemicalFormula="C5H10N2O3"/>
      <species boundaryCondition="false" constant="false" hasOnlySubstanceUnits="false" id="M_gln__L_m" name="L-Glutamine" compartment="m" fbc:charge="0" fbc:chemicalFormula="C5H10N2O3"/>
      <species boundaryCondition="false" constant="false" hasOnlySubstanceUnits="false" id="M_udp_c" name="UDP" compartment="c" fbc:charge="-3" fbc:chemicalFormula="C9H11N2O12P2"/>
      <species boundaryCondition="false" constant="false" hasOnlySubstanceUnits="false" id="M_udp_h" name="UDP" compartment="h" fbc:charge="-3" fbc:chemicalFormula="C9H11N2O12P2"/>
      <species boundaryCondition="false" constant="false" hasOnlySubstanceUnits="false" id="M_ocdcea_c" name="(9Z)-octadecenoic acid (C18:1)" compartment="c" fbc:charge="-1" fbc:chemicalFormula="C18H33O2"/>
      <species boundaryCondition="false" constant="false" hasOnlySubstanceUnits="false" id="M_ump_c" name="UMP" compartment="c" fbc:charge="-2" fbc:chemicalFormula="C9H11N2O9P"/>
      <species boundaryCondition="false" constant="false" hasOnlySubstanceUnits="false" id="M_gdp_c" name="GDP" compartment="c" fbc:charge="-3" fbc:chemicalFormula="C10H12N5O11P2"/>
      <species boundaryCondition="false" constant="false" hasOnlySubstanceUnits="false" id="M_h2o2_c" name="Hydrogen peroxide" compartment="c" fbc:charge="0" fbc:chemicalFormula="H2O2"/>
      <species boundaryCondition="false" constant="false" hasOnlySubstanceUnits="false" id="M_h2o2_h" name="Hydrogen peroxide" compartment="h" fbc:charge="0" fbc:chemicalFormula="H2O2"/>
      <species boundaryCondition="false" constant="false" hasOnlySubstanceUnits="false" id="M_h2o2_m" name="Hydrogen peroxide" compartment="m" fbc:charge="0" fbc:chemicalFormula="H2O2"/>
      <species boundaryCondition="false" constant="false" hasOnlySubstanceUnits="false" id="M_odecoa_c" name="(9Z)-octadecenoyl-CoA" compartment="c" fbc:charge="-4" fbc:chemicalFormula="C39H64N7O17P3S"/>
      <species boundaryCondition="false" constant="false" hasOnlySubstanceUnits="false" id="M_pyr_c" name="Pyruvate" compartment="c" fbc:charge="-1" fbc:chemicalFormula="C3H3O3"/>
      <species boundaryCondition="false" constant="false" hasOnlySubstanceUnits="false" id="M_pyr_h" name="Pyruvate" compartment="h" fbc:charge="-1" fbc:chemicalFormula="C3H3O3"/>
      <species boundaryCondition="false" constant="false" hasOnlySubstanceUnits="false" id="M_pyr_m" name="Pyruvate" compartment="m" fbc:charge="-1" fbc:chemicalFormula="C3H3O3"/>
      <species boundaryCondition="false" constant="false" hasOnlySubstanceUnits="false" id="M_accoa_c" name="Acetyl-CoA" compartment="c" fbc:charge="-4" fbc:chemicalFormula="C23H34N7O17P3S"/>
      <species boundaryCondition="false" constant="false" hasOnlySubstanceUnits="false" id="M_accoa_h" name="Acetyl-CoA" compartment="h" fbc:charge="-4" fbc:chemicalFormula="C23H34N7O17P3S"/>
      <species boundaryCondition="false" constant="false" hasOnlySubstanceUnits="false" id="M_accoa_m" name="Acetyl-CoA" compartment="m" fbc:charge="-4" fbc:chemicalFormula="C23H34N7O17P3S"/>
      <species boundaryCondition="false" constant="false" hasOnlySubstanceUnits="false" id="M_accoa_x" name="Acetyl-CoA" compartment="x" fbc:charge="-4" fbc:chemicalFormula="C23H34N7O17P3S"/>
      <species boundaryCondition="false" constant="false" hasOnlySubstanceUnits="false" id="M_pmtcoa_c" name="Palmitoyl-CoA (C16:0)" compartment="c" fbc:charge="-4" fbc:chemicalFormula="C37H62N7O17P3S"/>
      <species boundaryCondition="false" constant="false" hasOnlySubstanceUnits="false" id="M_etha_c" name="Ethanolamine" compartment="c" fbc:charge="1" fbc:chemicalFormula="C2H8NO"/>
      <species boundaryCondition="false" constant="false" hasOnlySubstanceUnits="false" id="M_gtp_c" name="GTP" compartment="c" fbc:charge="-4" fbc:chemicalFormula="C10H12N5O14P3"/>
      <species boundaryCondition="false" constant="false" hasOnlySubstanceUnits="false" id="M_gtp_h" name="GTP" compartment="h" fbc:charge="-4" fbc:chemicalFormula="C10H12N5O14P3"/>
      <species boundaryCondition="false" constant="false" hasOnlySubstanceUnits="false" id="M_asp__L_c" name="L-Aspartate" compartment="c" fbc:charge="-1" fbc:chemicalFormula="C4H6NO4"/>
      <species boundaryCondition="false" constant="false" hasOnlySubstanceUnits="false" id="M_asp__L_h" name="L-Aspartate" compartment="h" fbc:charge="-1" fbc:chemicalFormula="C4H6NO4"/>
      <species boundaryCondition="false" constant="false" hasOnlySubstanceUnits="false" id="M_asp__L_m" name="L-Aspartate" compartment="m" fbc:charge="-1" fbc:chemicalFormula="C4H6NO4"/>
      <species boundaryCondition="false" constant="false" hasOnlySubstanceUnits="false" id="M_ac_c" name="Acetate" compartment="c" fbc:charge="-1" fbc:chemicalFormula="C2H3O2"/>
      <species boundaryCondition="false" constant="false" hasOnlySubstanceUnits="false" id="M_ac_h" name="Acetate" compartment="h" fbc:charge="-1" fbc:chemicalFormula="C2H3O2"/>
      <species boundaryCondition="false" constant="false" hasOnlySubstanceUnits="false" id="M_ac_m" name="Acetate" compartment="m" fbc:charge="-1" fbc:chemicalFormula="C2H3O2"/>
      <species boundaryCondition="false" constant="false" hasOnlySubstanceUnits="false" id="M_utp_c" name="UTP" compartment="c" fbc:charge="-4" fbc:chemicalFormula="C9H11N2O15P3"/>
      <species boundaryCondition="false" constant="false" hasOnlySubstanceUnits="false" id="M_ctp_c" name="CTP" compartment="c" fbc:charge="-4" fbc:chemicalFormula="C9H12N3O14P3"/>
      <species boundaryCondition="false" constant="false" hasOnlySubstanceUnits="false" id="M_ctp_h" name="CTP" compartment="h" fbc:charge="-4" fbc:chemicalFormula="C9H12N3O14P3"/>
      <species boundaryCondition="false" constant="false" hasOnlySubstanceUnits="false" id="M_oaa_c" name="Oxaloacetate" compartment="c" fbc:charge="-2" fbc:chemicalFormula="C4H2O5"/>
      <species boundaryCondition="false" constant="false" hasOnlySubstanceUnits="false" id="M_oaa_h" name="Oxaloacetate" compartment="h" fbc:charge="-2" fbc:chemicalFormula="C4H2O5"/>
      <species boundaryCondition="false" constant="false" hasOnlySubstanceUnits="false" id="M_oaa_m" name="Oxaloacetate" compartment="m" fbc:charge="-2" fbc:chemicalFormula="C4H2O5"/>
      <species boundaryCondition="false" constant="false" hasOnlySubstanceUnits="false" id="M_prpp_c" name="5-Phospho-alpha-D-ribose 1-diphosphate" compartment="c" fbc:charge="-5" fbc:chemicalFormula="C5H8O14P3"/>
      <species boundaryCondition="false" constant="false" hasOnlySubstanceUnits="false" id="M_thf_c" name="5,6,7,8-Tetrahydrofolate" compartment="c" fbc:charge="-2" fbc:chemicalFormula="C19H21N7O6"/>
      <species boundaryCondition="false" constant="false" hasOnlySubstanceUnits="false" id="M_thf_m" name="5,6,7,8-Tetrahydrofolate" compartment="m" fbc:charge="-2" fbc:chemicalFormula="C19H21N7O6"/>
      <species boundaryCondition="false" constant="false" hasOnlySubstanceUnits="false" id="M_udpgal_h" name="UDP-alpha-D-galactose" compartment="h" fbc:charge="-2" fbc:chemicalFormula="C15H22N2O17P2"/>
      <species boundaryCondition="false" constant="false" hasOnlySubstanceUnits="false" id="M_5mta_c" name="5'-Methylthioadenosine" compartment="c" fbc:charge="0" fbc:chemicalFormula="C11H15N5O3S"/>
      <species boundaryCondition="false" constant="false" hasOnlySubstanceUnits="false" id="M_5mta_m" name="5'-Methylthioadenosine" compartment="m" fbc:charge="0" fbc:chemicalFormula="C11H15N5O3S"/>
      <species boundaryCondition="false" constant="false" hasOnlySubstanceUnits="false" id="M_ahcys_c" name="S-Adenosyl-L-homocysteine" compartment="c" fbc:charge="0" fbc:chemicalFormula="C14H20N6O5S"/>
      <species boundaryCondition="false" constant="false" hasOnlySubstanceUnits="false" id="M_ahcys_h" name="S-Adenosyl-L-homocysteine" compartment="h" fbc:charge="0" fbc:chemicalFormula="C14H20N6O5S"/>
      <species boundaryCondition="false" constant="false" hasOnlySubstanceUnits="false" id="M_ahcys_m" name="S-Adenosyl-L-homocysteine" compartment="m" fbc:charge="0" fbc:chemicalFormula="C14H20N6O5S"/>
      <species boundaryCondition="false" constant="false" hasOnlySubstanceUnits="false" id="M_f6p_c" name="D-Fructose 6-phosphate" compartment="c" fbc:charge="-2" fbc:chemicalFormula="C6H11O9P"/>
      <species boundaryCondition="false" constant="false" hasOnlySubstanceUnits="false" id="M_f6p_h" name="D-Fructose 6-phosphate" compartment="h" fbc:charge="-2" fbc:chemicalFormula="C6H11O9P"/>
      <species boundaryCondition="false" constant="false" hasOnlySubstanceUnits="false" id="M_ocdca_c" name="Octadecanoate (C18:0)" compartment="c" fbc:charge="-1" fbc:chemicalFormula="C18H35O2"/>
      <species boundaryCondition="false" constant="false" hasOnlySubstanceUnits="false" id="M_arg__L_c" name="L-Arginine" compartment="c" fbc:charge="1" fbc:chemicalFormula="C6H15N4O2"/>
      <species boundaryCondition="false" constant="false" hasOnlySubstanceUnits="false" id="M_dolp_c" name="Dolichyl phosphate" compartment="c" fbc:charge="-2" fbc:chemicalFormula="C55H91O4P"/>
      <species boundaryCondition="false" constant="false" hasOnlySubstanceUnits="false" id="M_g3p_c" name="D-Glyceraldehyde 3-phosphate" compartment="c" fbc:charge="-2" fbc:chemicalFormula="C3H5O6P"/>
      <species boundaryCondition="false" constant="false" hasOnlySubstanceUnits="false" id="M_g3p_h" name="D-Glyceraldehyde 3-phosphate" compartment="h" fbc:charge="-2" fbc:chemicalFormula="C3H5O6P"/>
      <species boundaryCondition="false" constant="false" hasOnlySubstanceUnits="false" id="M_g3p_m" name="D-Glyceraldehyde 3-phosphate" compartment="m" fbc:charge="-2" fbc:chemicalFormula="C3H5O6P"/>
      <species boundaryCondition="false" constant="false" hasOnlySubstanceUnits="false" id="M_glyc_c" name="Glycerol" compartment="c" fbc:charge="0" fbc:chemicalFormula="C3H8O3"/>
      <species boundaryCondition="false" constant="false" hasOnlySubstanceUnits="false" id="M_hdca_c" name="Hexadecanoate (C16:0)" compartment="c" fbc:charge="-1" fbc:chemicalFormula="C16H31O2"/>
      <species boundaryCondition="false" constant="false" hasOnlySubstanceUnits="false" id="M_hdca_h" name="Hexadecanoate (C16:0)" compartment="h" fbc:charge="-1" fbc:chemicalFormula="C16H31O2"/>
      <species boundaryCondition="false" constant="false" hasOnlySubstanceUnits="false" id="M_ser__L_c" name="L-Serine" compartment="c" fbc:charge="0" fbc:chemicalFormula="C3H7NO3"/>
      <species boundaryCondition="false" constant="false" hasOnlySubstanceUnits="false" id="M_ser__L_h" name="L-Serine" compartment="h" fbc:charge="0" fbc:chemicalFormula="C3H7NO3"/>
      <species boundaryCondition="false" constant="false" hasOnlySubstanceUnits="false" id="M_ser__L_m" name="L-Serine" compartment="m" fbc:charge="0" fbc:chemicalFormula="C3H7NO3"/>
      <species boundaryCondition="false" constant="false" hasOnlySubstanceUnits="false" id="M_ala__L_c" name="L-Alanine" compartment="c" fbc:charge="0" fbc:chemicalFormula="C3H7NO2"/>
      <species boundaryCondition="false" constant="false" hasOnlySubstanceUnits="false" id="M_ala__L_m" name="L-Alanine" compartment="m" fbc:charge="0" fbc:chemicalFormula="C3H7NO2"/>
      <species boundaryCondition="false" constant="false" hasOnlySubstanceUnits="false" id="M_cys__L_c" name="L-Cysteine" compartment="c" fbc:charge="0" fbc:chemicalFormula="C3H7NO2S"/>
      <species boundaryCondition="false" constant="false" hasOnlySubstanceUnits="false" id="M_cys__L_h" name="L-Cysteine" compartment="h" fbc:charge="0" fbc:chemicalFormula="C3H7NO2S"/>
      <species boundaryCondition="false" constant="false" hasOnlySubstanceUnits="false" id="M_cys__L_m" name="L-Cysteine" compartment="m" fbc:charge="0" fbc:chemicalFormula="C3H7NO2S"/>
      <species boundaryCondition="false" constant="false" hasOnlySubstanceUnits="false" id="M_dgtp_c" name="dGTP" compartment="c" fbc:charge="-4" fbc:chemicalFormula="C10H12N5O13P3"/>
      <species boundaryCondition="false" constant="false" hasOnlySubstanceUnits="false" id="M_gly_c" name="Glycine" compartment="c" fbc:charge="0" fbc:chemicalFormula="C2H5NO2"/>
      <species boundaryCondition="false" constant="false" hasOnlySubstanceUnits="false" id="M_gly_h" name="Glycine" compartment="h" fbc:charge="0" fbc:chemicalFormula="C2H5NO2"/>
      <species boundaryCondition="false" constant="false" hasOnlySubstanceUnits="false" id="M_gly_m" name="Glycine" compartment="m" fbc:charge="0" fbc:chemicalFormula="C2H5NO2"/>
      <species boundaryCondition="false" constant="false" hasOnlySubstanceUnits="false" id="M_glyc3p_c" name="Glycerol 3-phosphate" compartment="c" fbc:charge="-2" fbc:chemicalFormula="C3H7O6P"/>
      <species boundaryCondition="false" constant="false" hasOnlySubstanceUnits="false" id="M_glyc3p_h" name="Glycerol 3-phosphate" compartment="h" fbc:charge="-2" fbc:chemicalFormula="C3H7O6P"/>
      <species boundaryCondition="false" constant="false" hasOnlySubstanceUnits="false" id="M_gmp_c" name="GMP" compartment="c" fbc:charge="-2" fbc:chemicalFormula="C10H12N5O8P"/>
      <species boundaryCondition="false" constant="false" hasOnlySubstanceUnits="false" id="M_his__L_c" name="L-Histidine" compartment="c" fbc:charge="0" fbc:chemicalFormula="C6H9N3O2"/>
      <species boundaryCondition="false" constant="false" hasOnlySubstanceUnits="false" id="M_his__L_h" name="L-Histidine" compartment="h" fbc:charge="0" fbc:chemicalFormula="C6H9N3O2"/>
      <species boundaryCondition="false" constant="false" hasOnlySubstanceUnits="false" id="M_malACP_h" name="Malonyl-[acyl-carrier protein]" compartment="h" fbc:charge="-1" fbc:chemicalFormula="C3H2O3SR"/>
      <species boundaryCondition="false" constant="false" hasOnlySubstanceUnits="false" id="M_mal__L_c" name="L-Malate" compartment="c" fbc:charge="-2" fbc:chemicalFormula="C4H4O5"/>
      <species boundaryCondition="false" constant="false" hasOnlySubstanceUnits="false" id="M_mal__L_h" name="L-Malate" compartment="h" fbc:charge="-2" fbc:chemicalFormula="C4H4O5"/>
      <species boundaryCondition="false" constant="false" hasOnlySubstanceUnits="false" id="M_mal__L_m" name="L-Malate" compartment="m" fbc:charge="-2" fbc:chemicalFormula="C4H4O5"/>
      <species boundaryCondition="false" constant="false" hasOnlySubstanceUnits="false" id="M_mal__L_x" name="L-Malate" compartment="x" fbc:charge="-2" fbc:chemicalFormula="C4H4O5"/>
      <species boundaryCondition="false" constant="false" hasOnlySubstanceUnits="false" id="M_palmACP_h" name="Palmitoy-[acyl-carrier protein] (C16:0)" compartment="h" fbc:charge="0" fbc:chemicalFormula="C16H31OSR"/>
      <species boundaryCondition="false" constant="false" hasOnlySubstanceUnits="false" id="M_thmpp_h" name="Thiamin diphosphate" compartment="h" fbc:charge="-2" fbc:chemicalFormula="C12H16N4O7P2S"/>
      <species boundaryCondition="false" constant="false" hasOnlySubstanceUnits="false" id="M_thmpp_m" name="Thiamin diphosphate" compartment="m" fbc:charge="-2" fbc:chemicalFormula="C12H16N4O7P2S"/>
      <species boundaryCondition="false" constant="false" hasOnlySubstanceUnits="false" id="M_chlda_h" name="chlorophyllide_a" compartment="h" fbc:charge="-1" fbc:chemicalFormula="C35H33MgN4O5"/>
      <species boundaryCondition="false" constant="false" hasOnlySubstanceUnits="false" id="M_g6p_c" name="D-Glucose 6-phosphate" compartment="c" fbc:charge="-2" fbc:chemicalFormula="C6H11O9P"/>
      <species boundaryCondition="false" constant="false" hasOnlySubstanceUnits="false" id="M_g6p_h" name="D-Glucose 6-phosphate" compartment="h" fbc:charge="-2" fbc:chemicalFormula="C6H11O9P"/>
      <species boundaryCondition="false" constant="false" hasOnlySubstanceUnits="false" id="M_imp_c" name="IMP" compartment="c" fbc:charge="-2" fbc:chemicalFormula="C10H11N4O8P"/>
      <species boundaryCondition="false" constant="false" hasOnlySubstanceUnits="false" id="M_lnlc_c" name="(9Z,12Z)-octadecadienoate" compartment="c" fbc:charge="-1" fbc:chemicalFormula="C18H31O2"/>
      <species boundaryCondition="false" constant="false" hasOnlySubstanceUnits="false" id="M_ocdccoa_c" name="Octadecanoyl-CoA" compartment="c" fbc:charge="-4" fbc:chemicalFormula="C39H66N7O17P3S"/>
      <species boundaryCondition="false" constant="false" hasOnlySubstanceUnits="false" id="M_trdox_c" name="Thioredoxin disulfide, oxidized" compartment="c" fbc:charge="0" fbc:chemicalFormula="C10H12N4O4S2R4"/>
      <species boundaryCondition="false" constant="false" hasOnlySubstanceUnits="false" id="M_trdox_h" name="Thioredoxin disulfide, oxidized" compartment="h" fbc:charge="0" fbc:chemicalFormula="C10H12N4O4S2R4"/>
      <species boundaryCondition="false" constant="false" hasOnlySubstanceUnits="false" id="M_trdrd_c" name="Thioredoxin, reduced" compartment="c" fbc:charge="0" fbc:chemicalFormula="C10H14N4O4S2R4"/>
      <species boundaryCondition="false" constant="false" hasOnlySubstanceUnits="false" id="M_trdrd_h" name="Thioredoxin, reduced" compartment="h" fbc:charge="0" fbc:chemicalFormula="C10H14N4O4S2R4"/>
      <species boundaryCondition="false" constant="false" hasOnlySubstanceUnits="false" id="M_tyr__L_c" name="L-Tyrosine" compartment="c" fbc:charge="0" fbc:chemicalFormula="C9H11NO3"/>
      <species boundaryCondition="false" constant="false" hasOnlySubstanceUnits="false" id="M_tyr__L_h" name="L-Tyrosine" compartment="h" fbc:charge="0" fbc:chemicalFormula="C9H11NO3"/>
      <species boundaryCondition="false" constant="false" hasOnlySubstanceUnits="false" id="M_tyr__L_m" name="L-Tyrosine" compartment="m" fbc:charge="0" fbc:chemicalFormula="C9H11NO3"/>
      <species boundaryCondition="false" constant="false" hasOnlySubstanceUnits="false" id="M_udpg_c" name="UDP-glucose" compartment="c" fbc:charge="-2" fbc:chemicalFormula="C15H22N2O17P2"/>
      <species boundaryCondition="false" constant="false" hasOnlySubstanceUnits="false" id="M_udpg_h" name="UDP-glucose" compartment="h" fbc:charge="-2" fbc:chemicalFormula="C15H22N2O17P2"/>
      <species boundaryCondition="false" constant="false" hasOnlySubstanceUnits="false" id="M_10fthf_c" name="10-Formyltetrahydrofolate" compartment="c" fbc:charge="-2" fbc:chemicalFormula="C20H21N7O7"/>
      <species boundaryCondition="false" constant="false" hasOnlySubstanceUnits="false" id="M_4abut_m" name="4-Aminobutanoate" compartment="m" fbc:charge="0" fbc:chemicalFormula="C4H9NO2"/>
      <species boundaryCondition="false" constant="false" hasOnlySubstanceUnits="false" id="M_asn__L_c" name="L-Asparagine" compartment="c" fbc:charge="0" fbc:chemicalFormula="C4H8N2O3"/>
      <species boundaryCondition="false" constant="false" hasOnlySubstanceUnits="false" id="M_asn__L_m" name="L-Asparagine" compartment="m" fbc:charge="0" fbc:chemicalFormula="C4H8N2O3"/>
      <species boundaryCondition="false" constant="false" hasOnlySubstanceUnits="false" id="M_cit_c" name="Citrate" compartment="c" fbc:charge="-3" fbc:chemicalFormula="C6H5O7"/>
      <species boundaryCondition="false" constant="false" hasOnlySubstanceUnits="false" id="M_cit_m" name="Citrate" compartment="m" fbc:charge="-3" fbc:chemicalFormula="C6H5O7"/>
      <species boundaryCondition="false" constant="false" hasOnlySubstanceUnits="false" id="M_dhap_h" name="Dihydroxyacetone phosphate" compartment="h" fbc:charge="-2" fbc:chemicalFormula="C3H5O6P"/>
      <species boundaryCondition="false" constant="false" hasOnlySubstanceUnits="false" id="M_dhap_m" name="Dihydroxyacetone phosphate" compartment="m" fbc:charge="-2" fbc:chemicalFormula="C3H5O6P"/>
      <species boundaryCondition="false" constant="false" hasOnlySubstanceUnits="false" id="M_fad_c" name="FAD, oxidized" compartment="c" fbc:charge="-2" fbc:chemicalFormula="C27H31N9O15P2"/>
      <species boundaryCondition="false" constant="false" hasOnlySubstanceUnits="false" id="M_fad_m" name="FAD, oxidized" compartment="m" fbc:charge="-2" fbc:chemicalFormula="C27H31N9O15P2"/>
      <species boundaryCondition="false" constant="false" hasOnlySubstanceUnits="false" id="M_fadh2_c" name="FADH2, reduced" compartment="c" fbc:charge="-2" fbc:chemicalFormula="C27H33N9O15P2"/>
      <species boundaryCondition="false" constant="false" hasOnlySubstanceUnits="false" id="M_fadh2_m" name="FADH2, reduced" compartment="m" fbc:charge="-2" fbc:chemicalFormula="C27H33N9O15P2"/>
      <species boundaryCondition="false" constant="false" hasOnlySubstanceUnits="false" id="M_glc__D_c" name="D-Glucose" compartment="c" fbc:charge="0" fbc:chemicalFormula="C6H12O6"/>
      <species boundaryCondition="false" constant="false" hasOnlySubstanceUnits="false" id="M_leu__L_c" name="L-Leucine" compartment="c" fbc:charge="0" fbc:chemicalFormula="C6H13NO2"/>
      <species boundaryCondition="false" constant="false" hasOnlySubstanceUnits="false" id="M_octeACP_h" name="(9Z)-octadecenoyl-[acyl-carrier-protein]" compartment="h" fbc:charge="0" fbc:chemicalFormula="C18H33OSR"/>
      <species boundaryCondition="false" constant="false" hasOnlySubstanceUnits="false" id="M_ppcoa_m" name="Propanoyl-CoA" compartment="m" fbc:charge="-4" fbc:chemicalFormula="C24H36N7O17P3S"/>
      <species boundaryCondition="false" constant="false" hasOnlySubstanceUnits="false" id="M_pro__L_c" name="L-Proline" compartment="c" fbc:charge="0" fbc:chemicalFormula="C5H9NO2"/>
      <species boundaryCondition="false" constant="false" hasOnlySubstanceUnits="false" id="M_succ_m" name="Succinate" compartment="m" fbc:charge="-2" fbc:chemicalFormula="C4H4O4"/>
      <species boundaryCondition="false" constant="false" hasOnlySubstanceUnits="false" id="M_thr__L_c" name="L-Threonine" compartment="c" fbc:charge="0" fbc:chemicalFormula="C4H9NO3"/>
      <species boundaryCondition="false" constant="false" hasOnlySubstanceUnits="false" id="M_thr__L_h" name="L-Threonine" compartment="h" fbc:charge="0" fbc:chemicalFormula="C4H9NO3"/>
      <species boundaryCondition="false" constant="false" hasOnlySubstanceUnits="false" id="M_thr__L_m" name="L-Threonine" compartment="m" fbc:charge="0" fbc:chemicalFormula="C4H9NO3"/>
      <species boundaryCondition="false" constant="false" hasOnlySubstanceUnits="false" id="M_3pg_c" name="3-Phospho-D-glycerate" compartment="c" fbc:charge="-3" fbc:chemicalFormula="C3H4O7P"/>
      <species boundaryCondition="false" constant="false" hasOnlySubstanceUnits="false" id="M_3pg_h" name="3-Phospho-D-glycerate" compartment="h" fbc:charge="-3" fbc:chemicalFormula="C3H4O7P"/>
      <species boundaryCondition="false" constant="false" hasOnlySubstanceUnits="false" id="M_3pg_m" name="3-Phospho-D-glycerate" compartment="m" fbc:charge="-3" fbc:chemicalFormula="C3H4O7P"/>
      <species boundaryCondition="false" constant="false" hasOnlySubstanceUnits="false" id="M_adn_c" name="Adenosine" compartment="c" fbc:charge="0" fbc:chemicalFormula="C10H13N5O4"/>
      <species boundaryCondition="false" constant="false" hasOnlySubstanceUnits="false" id="M_dgdp_c" name="dGDP" compartment="c" fbc:charge="-3" fbc:chemicalFormula="C10H12N5O10P2"/>
      <species boundaryCondition="false" constant="false" hasOnlySubstanceUnits="false" id="M_dtdp_c" name="dTDP" compartment="c" fbc:charge="-3" fbc:chemicalFormula="C10H13N2O11P2"/>
      <species boundaryCondition="false" constant="false" hasOnlySubstanceUnits="false" id="M_etoh_c" name="Ethanol" compartment="c" fbc:charge="0" fbc:chemicalFormula="C2H6O"/>
      <species boundaryCondition="false" constant="false" hasOnlySubstanceUnits="false" id="M_g1p_c" name="D-Glucose 1-phosphate" compartment="c" fbc:charge="-2" fbc:chemicalFormula="C6H11O9P"/>
      <species boundaryCondition="false" constant="false" hasOnlySubstanceUnits="false" id="M_g1p_h" name="D-Glucose 1-phosphate" compartment="h" fbc:charge="-2" fbc:chemicalFormula="C6H11O9P"/>
      <species boundaryCondition="false" constant="false" hasOnlySubstanceUnits="false" id="M_hco3_c" name="Bicarbonate" compartment="c" fbc:charge="-1" fbc:chemicalFormula="CHO3"/>
      <species boundaryCondition="false" constant="false" hasOnlySubstanceUnits="false" id="M_hco3_h" name="Bicarbonate" compartment="h" fbc:charge="-1" fbc:chemicalFormula="CHO3"/>
      <species boundaryCondition="false" constant="false" hasOnlySubstanceUnits="false" id="M_hco3_m" name="Bicarbonate" compartment="m" fbc:charge="-1" fbc:chemicalFormula="CHO3"/>
      <species boundaryCondition="false" constant="false" hasOnlySubstanceUnits="false" id="M_icit_c" name="Isocitrate" compartment="c" fbc:charge="-3" fbc:chemicalFormula="C6H5O7"/>
      <species boundaryCondition="false" constant="false" hasOnlySubstanceUnits="false" id="M_icit_m" name="Isocitrate" compartment="m" fbc:charge="-3" fbc:chemicalFormula="C6H5O7"/>
      <species boundaryCondition="false" constant="false" hasOnlySubstanceUnits="false" id="M_ile__L_c" name="L-Isoleucine" compartment="c" fbc:charge="0" fbc:chemicalFormula="C6H13NO2"/>
      <species boundaryCondition="false" constant="false" hasOnlySubstanceUnits="false" id="M_met__L_c" name="L-Methionine" compartment="c" fbc:charge="0" fbc:chemicalFormula="C5H11NO2S"/>
      <species boundaryCondition="false" constant="false" hasOnlySubstanceUnits="false" id="M_met__L_m" name="L-Methionine" compartment="m" fbc:charge="0" fbc:chemicalFormula="C5H11NO2S"/>
      <species boundaryCondition="false" constant="false" hasOnlySubstanceUnits="false" id="M_mlthf_c" name="5,10-Methylenetetrahydrofolate" compartment="c" fbc:charge="-2" fbc:chemicalFormula="C20H21N7O6"/>
      <species boundaryCondition="false" constant="false" hasOnlySubstanceUnits="false" id="M_mlthf_m" name="5,10-Methylenetetrahydrofolate" compartment="m" fbc:charge="-2" fbc:chemicalFormula="C20H21N7O6"/>
      <species boundaryCondition="false" constant="false" hasOnlySubstanceUnits="false" id="M_pep_c" name="Phosphoenolpyruvate" compartment="c" fbc:charge="-3" fbc:chemicalFormula="C3H2O6P"/>
      <species boundaryCondition="false" constant="false" hasOnlySubstanceUnits="false" id="M_pep_h" name="Phosphoenolpyruvate" compartment="h" fbc:charge="-3" fbc:chemicalFormula="C3H2O6P"/>
      <species boundaryCondition="false" constant="false" hasOnlySubstanceUnits="false" id="M_pep_m" name="Phosphoenolpyruvate" compartment="m" fbc:charge="-3" fbc:chemicalFormula="C3H2O6P"/>
      <species boundaryCondition="false" constant="false" hasOnlySubstanceUnits="false" id="M_so4_c" name="Sulfate" compartment="c" fbc:charge="-2" fbc:chemicalFormula="O4S"/>
      <species boundaryCondition="false" constant="false" hasOnlySubstanceUnits="false" id="M_so4_e" name="Sulfate" compartment="e" fbc:charge="-2" fbc:chemicalFormula="O4S"/>
      <species boundaryCondition="false" constant="false" hasOnlySubstanceUnits="false" id="M_val__L_c" name="L-Valine" compartment="c" fbc:charge="0" fbc:chemicalFormula="C5H11NO2"/>
      <species boundaryCondition="false" constant="false" hasOnlySubstanceUnits="false" id="M_val__L_h" name="L-Valine" compartment="h" fbc:charge="0" fbc:chemicalFormula="C5H11NO2"/>
      <species boundaryCondition="false" constant="false" hasOnlySubstanceUnits="false" id="M_val__L_m" name="L-Valine" compartment="m" fbc:charge="0" fbc:chemicalFormula="C5H11NO2"/>
      <species boundaryCondition="false" constant="false" hasOnlySubstanceUnits="false" id="M_acser_c" name="O-Acetyl-L-serine" compartment="c" fbc:charge="0" fbc:chemicalFormula="C5H9NO4"/>
      <species boundaryCondition="false" constant="false" hasOnlySubstanceUnits="false" id="M_acser_h" name="O-Acetyl-L-serine" compartment="h" fbc:charge="0" fbc:chemicalFormula="C5H9NO4"/>
      <species boundaryCondition="false" constant="false" hasOnlySubstanceUnits="false" id="M_acser_m" name="O-Acetyl-L-serine" compartment="m" fbc:charge="0" fbc:chemicalFormula="C5H9NO4"/>
      <species boundaryCondition="false" constant="false" hasOnlySubstanceUnits="false" id="M_citr__L_c" name="L-Citrulline" compartment="c" fbc:charge="0" fbc:chemicalFormula="C6H13N3O3"/>
      <species boundaryCondition="false" constant="false" hasOnlySubstanceUnits="false" id="M_citr__L_m" name="L-Citrulline" compartment="m" fbc:charge="0" fbc:chemicalFormula="C6H13N3O3"/>
      <species boundaryCondition="false" constant="false" hasOnlySubstanceUnits="false" id="M_dadp_c" name="dADP" compartment="c" fbc:charge="-3" fbc:chemicalFormula="C10H12N5O9P2"/>
      <species boundaryCondition="false" constant="false" hasOnlySubstanceUnits="false" id="M_dcdp_c" name="dCDP" compartment="c" fbc:charge="-3" fbc:chemicalFormula="C9H12N3O10P2"/>
      <species boundaryCondition="false" constant="false" hasOnlySubstanceUnits="false" id="M_dhf_c" name="7,8-Dihydrofolate" compartment="c" fbc:charge="-2" fbc:chemicalFormula="C19H19N7O6"/>
      <species boundaryCondition="false" constant="false" hasOnlySubstanceUnits="false" id="M_dhlam_h" name="Dihydrolipoamide" compartment="h" fbc:charge="0" fbc:chemicalFormula="C8H17NOS2"/>
      <species boundaryCondition="false" constant="false" hasOnlySubstanceUnits="false" id="M_dhlam_m" name="Dihydrolipoamide" compartment="m" fbc:charge="0" fbc:chemicalFormula="C8H17NOS2"/>
      <species boundaryCondition="false" constant="false" hasOnlySubstanceUnits="false" id="M_dump_c" name="dUMP" compartment="c" fbc:charge="-2" fbc:chemicalFormula="C9H11N2O8P"/>
      <species boundaryCondition="false" constant="false" hasOnlySubstanceUnits="false" id="M_fe2_h" name="Fe2+" compartment="h" fbc:charge="2" fbc:chemicalFormula="Fe"/>
      <species boundaryCondition="false" constant="false" hasOnlySubstanceUnits="false" id="M_fum_c" name="Fumarate" compartment="c" fbc:charge="-2" fbc:chemicalFormula="C4H2O4"/>
      <species boundaryCondition="false" constant="false" hasOnlySubstanceUnits="false" id="M_fum_m" name="Fumarate" compartment="m" fbc:charge="-2" fbc:chemicalFormula="C4H2O4"/>
      <species boundaryCondition="false" constant="false" hasOnlySubstanceUnits="false" id="M_glx_h" name="Glyoxylate" compartment="h" fbc:charge="-1" fbc:chemicalFormula="C2H1O3"/>
      <species boundaryCondition="false" constant="false" hasOnlySubstanceUnits="false" id="M_glx_m" name="Glyoxylate" compartment="m" fbc:charge="-1" fbc:chemicalFormula="C2H1O3"/>
      <species boundaryCondition="false" constant="false" hasOnlySubstanceUnits="false" id="M_glx_x" name="Glyoxylate" compartment="x" fbc:charge="-1" fbc:chemicalFormula="C2H1O3"/>
      <species boundaryCondition="false" constant="false" hasOnlySubstanceUnits="false" id="M_gthrd_c" name="Glutathione, reduced" compartment="c" fbc:charge="-1" fbc:chemicalFormula="C10H16N3O6S"/>
      <species boundaryCondition="false" constant="false" hasOnlySubstanceUnits="false" id="M_gthrd_h" name="Glutathione, reduced" compartment="h" fbc:charge="-1" fbc:chemicalFormula="C10H16N3O6S"/>
      <species boundaryCondition="false" constant="false" hasOnlySubstanceUnits="false" id="M_gthrd_m" name="Glutathione, reduced" compartment="m" fbc:charge="-1" fbc:chemicalFormula="C10H16N3O6S"/>
      <species boundaryCondition="false" constant="false" hasOnlySubstanceUnits="false" id="M_ipdp_c" name="Isopentenyl diphosphate" compartment="c" fbc:charge="-3" fbc:chemicalFormula="C5H9O7P2"/>
      <species boundaryCondition="false" constant="false" hasOnlySubstanceUnits="false" id="M_ipdp_h" name="Isopentenyl diphosphate" compartment="h" fbc:charge="-3" fbc:chemicalFormula="C5H9O7P2"/>
      <species boundaryCondition="false" constant="false" hasOnlySubstanceUnits="false" id="M_lnlccoa_c" name="(9Z,12Z)-octadecadienoyl-CoA" compartment="c" fbc:charge="-4" fbc:chemicalFormula="C39H62N7O17P3S"/>
      <species boundaryCondition="false" constant="false" hasOnlySubstanceUnits="false" id="M_lpam_h" name="Lipoamide" compartment="h" fbc:charge="0" fbc:chemicalFormula="C8H15NOS2"/>
      <species boundaryCondition="false" constant="false" hasOnlySubstanceUnits="false" id="M_lpam_m" name="Lipoamide" compartment="m" fbc:charge="0" fbc:chemicalFormula="C8H15NOS2"/>
      <species boundaryCondition="false" constant="false" hasOnlySubstanceUnits="false" id="M_orn_c" name="Ornithine" compartment="c" fbc:charge="1" fbc:chemicalFormula="C5H13N2O2"/>
      <species boundaryCondition="false" constant="false" hasOnlySubstanceUnits="false" id="M_orn_h" name="Ornithine" compartment="h" fbc:charge="1" fbc:chemicalFormula="C5H13N2O2"/>
      <species boundaryCondition="false" constant="false" hasOnlySubstanceUnits="false" id="M_orn_m" name="Ornithine" compartment="m" fbc:charge="1" fbc:chemicalFormula="C5H13N2O2"/>
      <species boundaryCondition="false" constant="false" hasOnlySubstanceUnits="false" id="M_pydx_c" name="Pyridoxal" compartment="c" fbc:charge="0" fbc:chemicalFormula="C8H9NO3"/>
      <species boundaryCondition="false" constant="false" hasOnlySubstanceUnits="false" id="M_pydx5p_c" name="Pyridoxal phosphate" compartment="c" fbc:charge="-2" fbc:chemicalFormula="C8H8NO6P"/>
      <species boundaryCondition="false" constant="false" hasOnlySubstanceUnits="false" id="M_r5p_c" name="alpha-D-Ribose 5-phosphate" compartment="c" fbc:charge="-2" fbc:chemicalFormula="C5H9O8P"/>
      <species boundaryCondition="false" constant="false" hasOnlySubstanceUnits="false" id="M_r5p_h" name="alpha-D-Ribose 5-phosphate" compartment="h" fbc:charge="-2" fbc:chemicalFormula="C5H9O8P"/>
      <species boundaryCondition="false" constant="false" hasOnlySubstanceUnits="false" id="M_trp__L_c" name="L-Tryptophan" compartment="c" fbc:charge="0" fbc:chemicalFormula="C11H12N2O2"/>
      <species boundaryCondition="false" constant="false" hasOnlySubstanceUnits="false" id="M_trp__L_h" name="L-Tryptophan" compartment="h" fbc:charge="0" fbc:chemicalFormula="C11H12N2O2"/>
      <species boundaryCondition="false" constant="false" hasOnlySubstanceUnits="false" id="M_xmp_c" name="Xanthosine 5'-phosphate" compartment="c" fbc:charge="-2" fbc:chemicalFormula="C10H11N4O9P"/>
      <species boundaryCondition="false" constant="false" hasOnlySubstanceUnits="false" id="M_2ahethmpp_h" name="2-(alpha-Hydroxyethyl)thiamine diphosphate" compartment="h" fbc:charge="-2" fbc:chemicalFormula="C14H20N4O8P2S"/>
      <species boundaryCondition="false" constant="false" hasOnlySubstanceUnits="false" id="M_2ahethmpp_m" name="2-(alpha-Hydroxyethyl)thiamine diphosphate" compartment="m" fbc:charge="-2" fbc:chemicalFormula="C14H20N4O8P2S"/>
      <species boundaryCondition="false" constant="false" hasOnlySubstanceUnits="false" id="M_2obut_h" name="2-Oxobutanoate" compartment="h" fbc:charge="-1" fbc:chemicalFormula="C4H5O3"/>
      <species boundaryCondition="false" constant="false" hasOnlySubstanceUnits="false" id="M_2obut_m" name="2-Oxobutanoate" compartment="m" fbc:charge="-1" fbc:chemicalFormula="C4H5O3"/>
      <species boundaryCondition="false" constant="false" hasOnlySubstanceUnits="false" id="M_34hpp_c" name="3-(4-Hydroxyphenyl)pyruvate" compartment="c" fbc:charge="-1" fbc:chemicalFormula="C9H7O4"/>
      <species boundaryCondition="false" constant="false" hasOnlySubstanceUnits="false" id="M_34hpp_m" name="3-(4-Hydroxyphenyl)pyruvate" compartment="m" fbc:charge="-1" fbc:chemicalFormula="C9H7O4"/>
      <species boundaryCondition="false" constant="false" hasOnlySubstanceUnits="false" id="M_3mob_c" name="3-Methyl-2-oxobutanoic acid" compartment="c" fbc:charge="-1" fbc:chemicalFormula="C5H7O3"/>
      <species boundaryCondition="false" constant="false" hasOnlySubstanceUnits="false" id="M_3mob_h" name="3-Methyl-2-oxobutanoic acid" compartment="h" fbc:charge="-1" fbc:chemicalFormula="C5H7O3"/>
      <species boundaryCondition="false" constant="false" hasOnlySubstanceUnits="false" id="M_3mob_m" name="3-Methyl-2-oxobutanoic acid" compartment="m" fbc:charge="-1" fbc:chemicalFormula="C5H7O3"/>
      <species boundaryCondition="false" constant="false" hasOnlySubstanceUnits="false" id="M_acald_c" name="Acetaldehyde" compartment="c" fbc:charge="0" fbc:chemicalFormula="C2H4O"/>
      <species boundaryCondition="false" constant="false" hasOnlySubstanceUnits="false" id="M_ade_c" name="Adenine" compartment="c" fbc:charge="0" fbc:chemicalFormula="C5H5N5"/>
      <species boundaryCondition="false" constant="false" hasOnlySubstanceUnits="false" id="M_aps_h" name="Adenylyl sulfate" compartment="h" fbc:charge="-2" fbc:chemicalFormula="C10H12N5O10PS"/>
      <species boundaryCondition="false" constant="false" hasOnlySubstanceUnits="false" id="M_btcoa_m" name="Butanoyl-CoA" compartment="m" fbc:charge="-4" fbc:chemicalFormula="C25H38N7O17P3S"/>
      <species boundaryCondition="false" constant="false" hasOnlySubstanceUnits="false" id="M_cdp_c" name="CDP" compartment="c" fbc:charge="-3" fbc:chemicalFormula="C9H12N3O11P2"/>
      <species boundaryCondition="false" constant="false" hasOnlySubstanceUnits="false" id="M_dolmanp_c" name="Dolichyl phosphate D-mannose" compartment="c" fbc:charge="-1" fbc:chemicalFormula="C61H102O9P"/>
      <species boundaryCondition="false" constant="false" hasOnlySubstanceUnits="false" id="M_dtmp_c" name="dTMP" compartment="c" fbc:charge="-2" fbc:chemicalFormula="C10H13N2O8P"/>
      <species boundaryCondition="false" constant="false" hasOnlySubstanceUnits="false" id="M_dudp_c" name="dUDP" compartment="c" fbc:charge="-3" fbc:chemicalFormula="C9H11N2O11P2"/>
      <species boundaryCondition="false" constant="false" hasOnlySubstanceUnits="false" id="M_ficytc_m" name="Ferricytochrome c" compartment="m" fbc:charge="-1" fbc:chemicalFormula="C34H32FeN4O4R4"/>
      <species boundaryCondition="false" constant="false" hasOnlySubstanceUnits="false" id="M_focytc_m" name="Ferrocytochrome c" compartment="m" fbc:charge="-2" fbc:chemicalFormula="C34H32FeN4O4R4"/>
      <species boundaryCondition="false" constant="false" hasOnlySubstanceUnits="false" id="M_frdp_c" name="trans,trans-Farnesyl diphosphate" compartment="c" fbc:charge="-3" fbc:chemicalFormula="C15H25O7P2"/>
      <species boundaryCondition="false" constant="false" hasOnlySubstanceUnits="false" id="M_frdp_h" name="trans,trans-Farnesyl diphosphate" compartment="h" fbc:charge="-3" fbc:chemicalFormula="C15H25O7P2"/>
      <species boundaryCondition="false" constant="false" hasOnlySubstanceUnits="false" id="M_glyclt_h" name="Glycolate" compartment="h" fbc:charge="-1" fbc:chemicalFormula="C2H3O3"/>
      <species boundaryCondition="false" constant="false" hasOnlySubstanceUnits="false" id="M_glyclt_x" name="Glycolate" compartment="x" fbc:charge="-1" fbc:chemicalFormula="C2H3O3"/>
      <species boundaryCondition="false" constant="false" hasOnlySubstanceUnits="false" id="M_h2s_h" name="Hydrogen sulfide" compartment="h" fbc:charge="-1" fbc:chemicalFormula="H1S"/>
      <species boundaryCondition="false" constant="false" hasOnlySubstanceUnits="false" id="M_hcys__L_c" name="L-Homocysteine" compartment="c" fbc:charge="0" fbc:chemicalFormula="C4H9NO2S"/>
      <species boundaryCondition="false" constant="false" hasOnlySubstanceUnits="false" id="M_hcys__L_m" name="L-Homocysteine" compartment="m" fbc:charge="0" fbc:chemicalFormula="C4H9NO2S"/>
      <species boundaryCondition="false" constant="false" hasOnlySubstanceUnits="false" id="M_hdeACP_h" name="(9Z)-hexadecenoyl-[acyl-carrier protein]" compartment="h" fbc:charge="0" fbc:chemicalFormula="C16H29OSR"/>
      <species boundaryCondition="false" constant="false" hasOnlySubstanceUnits="false" id="M_myrsACP_h" name="Myristoyl-[acyl-carrier protein] (C14:0)" compartment="h" fbc:charge="0" fbc:chemicalFormula="C14H27OSR"/>
      <species boundaryCondition="false" constant="false" hasOnlySubstanceUnits="false" id="M_ocdcaACP_h" name="Octadecanoyl-[acyl-carrier protein] (C18:0)" compartment="h" fbc:charge="0" fbc:chemicalFormula="C18H35OSR"/>
      <species boundaryCondition="false" constant="false" hasOnlySubstanceUnits="false" id="M_phe__L_c" name="L-Phenylalanine" compartment="c" fbc:charge="0" fbc:chemicalFormula="C9H11NO2"/>
      <species boundaryCondition="false" constant="false" hasOnlySubstanceUnits="false" id="M_phe__L_h" name="L-Phenylalanine" compartment="h" fbc:charge="0" fbc:chemicalFormula="C9H11NO2"/>
      <species boundaryCondition="false" constant="false" hasOnlySubstanceUnits="false" id="M_phe__L_m" name="L-Phenylalanine" compartment="m" fbc:charge="0" fbc:chemicalFormula="C9H11NO2"/>
      <species boundaryCondition="false" constant="false" hasOnlySubstanceUnits="false" id="M_selcys_c" name="L-Selenocysteine" compartment="c" fbc:charge="0" fbc:chemicalFormula="C3H7NO2Se"/>
      <species boundaryCondition="false" constant="false" hasOnlySubstanceUnits="false" id="M_selcys_h" name="L-Selenocysteine" compartment="h" fbc:charge="0" fbc:chemicalFormula="C3H7NO2Se"/>
      <species boundaryCondition="false" constant="false" hasOnlySubstanceUnits="false" id="M_selcys_m" name="L-Selenocysteine" compartment="m" fbc:charge="0" fbc:chemicalFormula="C3H7NO2Se"/>
      <species boundaryCondition="false" constant="false" hasOnlySubstanceUnits="false" id="M_xan_c" name="Xanthine" compartment="c" fbc:charge="0" fbc:chemicalFormula="C5H4N4O2"/>
      <species boundaryCondition="false" constant="false" hasOnlySubstanceUnits="false" id="M_13dpg_c" name="3-Phospho-D-glyceroyl phosphate" compartment="c" fbc:charge="-4" fbc:chemicalFormula="C3H4O10P2"/>
      <species boundaryCondition="false" constant="false" hasOnlySubstanceUnits="false" id="M_13dpg_h" name="3-Phospho-D-glyceroyl phosphate" compartment="h" fbc:charge="-4" fbc:chemicalFormula="C3H4O10P2"/>
      <species boundaryCondition="false" constant="false" hasOnlySubstanceUnits="false" id="M_13dpg_m" name="3-Phospho-D-glyceroyl phosphate" compartment="m" fbc:charge="-4" fbc:chemicalFormula="C3H4O10P2"/>
      <species boundaryCondition="false" constant="false" hasOnlySubstanceUnits="false" id="M_23dhmb_h" name="(R)-2,3-Dihydroxy-3-methylbutanoate" compartment="h" fbc:charge="-1" fbc:chemicalFormula="C5H9O4"/>
      <species boundaryCondition="false" constant="false" hasOnlySubstanceUnits="false" id="M_23dhmb_m" name="(R)-2,3-Dihydroxy-3-methylbutanoate" compartment="m" fbc:charge="-1" fbc:chemicalFormula="C5H9O4"/>
      <species boundaryCondition="false" constant="false" hasOnlySubstanceUnits="false" id="M_2pg_c" name="2-Phospho-D-glycerate" compartment="c" fbc:charge="-3" fbc:chemicalFormula="C3H4O7P"/>
      <species boundaryCondition="false" constant="false" hasOnlySubstanceUnits="false" id="M_2pg_m" name="2-Phospho-D-glycerate" compartment="m" fbc:charge="-3" fbc:chemicalFormula="C3H4O7P"/>
      <species boundaryCondition="false" constant="false" hasOnlySubstanceUnits="false" id="M_alac__S_h" name="(S)-2-Acetolactate" compartment="h" fbc:charge="-1" fbc:chemicalFormula="C5H7O4"/>
      <species boundaryCondition="false" constant="false" hasOnlySubstanceUnits="false" id="M_alac__S_m" name="(S)-2-Acetolactate" compartment="m" fbc:charge="-1" fbc:chemicalFormula="C5H7O4"/>
      <species boundaryCondition="false" constant="false" hasOnlySubstanceUnits="false" id="M_ametam_c" name="S-Adenosylmethioninamine" compartment="c" fbc:charge="2" fbc:chemicalFormula="C14H24N6O3S"/>
      <species boundaryCondition="false" constant="false" hasOnlySubstanceUnits="false" id="M_m8masn_c" name="Asn(-b1)GlcNAc(4-b1)GlcNAc(4-b1)Man[(6-a1)Man[(6-a1)Man(2-a1)Man](3-a1)Man(2-a1)Man](3-a1)Man(2-a1)Man(2-a1)Man" compartment="c" fbc:charge="0" fbc:chemicalFormula="C75H123N5O58R2"/>
      <species boundaryCondition="false" constant="false" hasOnlySubstanceUnits="false" id="M_g1m8masn_c" name="Asn(-b1)GlcNAc(4-b1)GlcNAc(4-b1)Man[(6-a1)Man[(6-a1)Man(2-a1)Man](3-a1)Man(2-a1)Man](3-a1)Man(2-a1)Man(2-a1)Man(3-a1)Glc" compartment="c" fbc:charge="0" fbc:chemicalFormula="C81H133N5O63R2"/>
      <species boundaryCondition="false" constant="false" hasOnlySubstanceUnits="false" id="M_g2m8masn_c" name="Asn(-b1)GlcNAc(4-b1)GlcNAc(4-b1)Man[(6-a1)Man[(6-a1)Man(2-a1)Man](3-a1)Man(2-a1)Man](3-a1)Man(2-a1)Man(2-a1)Man(3-a1)Glc(3-a1)Gl... &lt;Preview truncated at 128 characters&gt;" compartment="c" fbc:charge="0" fbc:chemicalFormula="C87H143N5O68R2"/>
      <species boundaryCondition="false" constant="false" hasOnlySubstanceUnits="false" id="M_cdpea_c" name="CDP-ethanolamine" compartment="c" fbc:charge="-1" fbc:chemicalFormula="C11H19N4O11P2"/>
      <species boundaryCondition="false" constant="false" hasOnlySubstanceUnits="false" id="M_chor_c" name="Chorismate" compartment="c" fbc:charge="-2" fbc:chemicalFormula="C10H8O6"/>
      <species boundaryCondition="false" constant="false" hasOnlySubstanceUnits="false" id="M_chor_h" name="Chorismate" compartment="h" fbc:charge="-2" fbc:chemicalFormula="C10H8O6"/>
      <species boundaryCondition="false" constant="false" hasOnlySubstanceUnits="false" id="M_cyst__L_c" name="L-Cystathionine" compartment="c" fbc:charge="0" fbc:chemicalFormula="C7H14N2O4S"/>
      <species boundaryCondition="false" constant="false" hasOnlySubstanceUnits="false" id="M_dcaACP_h" name="Decanoyl-[acyl-carrier protein]" compartment="h" fbc:charge="0" fbc:chemicalFormula="C10H19OSR"/>
      <species boundaryCondition="false" constant="false" hasOnlySubstanceUnits="false" id="M_ddcaACP_h" name="Dodecanoyl-[acyl-carrier protein]" compartment="h" fbc:charge="0" fbc:chemicalFormula="C12H23OSR"/>
      <species boundaryCondition="false" constant="false" hasOnlySubstanceUnits="false" id="M_dmpp_c" name="Dimethylallyl diphosphate" compartment="c" fbc:charge="-3" fbc:chemicalFormula="C5H9O7P2"/>
      <species boundaryCondition="false" constant="false" hasOnlySubstanceUnits="false" id="M_dmpp_h" name="Dimethylallyl diphosphate" compartment="h" fbc:charge="-3" fbc:chemicalFormula="C5H9O7P2"/>
      <species boundaryCondition="false" constant="false" hasOnlySubstanceUnits="false" id="M_dnad_c" name="Deamino-NAD+" compartment="c" fbc:charge="-2" fbc:chemicalFormula="C21H24N6O15P2"/>
      <species boundaryCondition="false" constant="false" hasOnlySubstanceUnits="false" id="M_dvpchlda_h" name="Divinylprotochlorophyllide" compartment="h" fbc:charge="-1" fbc:chemicalFormula="C35H29MgN4O5"/>
      <species boundaryCondition="false" constant="false" hasOnlySubstanceUnits="false" id="M_e4p_h" name="D-Erythrose 4-phosphate" compartment="h" fbc:charge="-2" fbc:chemicalFormula="C4H7O7P"/>
      <species boundaryCondition="false" constant="false" hasOnlySubstanceUnits="false" id="M_ethamp_c" name="Ethanolamine phosphate" compartment="c" fbc:charge="-1" fbc:chemicalFormula="C2H7NO4P"/>
      <species boundaryCondition="false" constant="false" hasOnlySubstanceUnits="false" id="M_fol_c" name="Folate" compartment="c" fbc:charge="-2" fbc:chemicalFormula="C19H17N7O6"/>
      <species boundaryCondition="false" constant="false" hasOnlySubstanceUnits="false" id="M_ggdp_h" name="Geranylgeranyl diphosphate" compartment="h" fbc:charge="-3" fbc:chemicalFormula="C20H33O7P2"/>
      <species boundaryCondition="false" constant="false" hasOnlySubstanceUnits="false" id="M_gua_c" name="Guanine" compartment="c" fbc:charge="0" fbc:chemicalFormula="C5H5N5O"/>
      <species boundaryCondition="false" constant="false" hasOnlySubstanceUnits="false" id="M_lac__D_m" name="D-Lactate" compartment="m" fbc:charge="-1" fbc:chemicalFormula="C3H5O3"/>
      <species boundaryCondition="false" constant="false" hasOnlySubstanceUnits="false" id="M_lys__L_m" name="L-Lysine" compartment="m" fbc:charge="1" fbc:chemicalFormula="C6H15N2O2"/>
      <species boundaryCondition="false" constant="false" hasOnlySubstanceUnits="false" id="M_methf_m" name="5,10-Methenyltetrahydrofolate" compartment="m" fbc:charge="-1" fbc:chemicalFormula="C20H20N7O6"/>
      <species boundaryCondition="false" constant="false" hasOnlySubstanceUnits="false" id="M_mg2_h" name="Magnesium cation" compartment="h" fbc:charge="2" fbc:chemicalFormula="Mg"/>
      <species boundaryCondition="false" constant="false" hasOnlySubstanceUnits="false" id="M_mi3p__D_c" name="1D-myo-Inositol 3-phosphate" compartment="c" fbc:charge="-2" fbc:chemicalFormula="C6H11O9P"/>
      <species boundaryCondition="false" constant="false" hasOnlySubstanceUnits="false" id="M_no3_c" name="Nitrate" compartment="c" fbc:charge="-1" fbc:chemicalFormula="NO3"/>
      <species boundaryCondition="false" constant="false" hasOnlySubstanceUnits="false" id="M_ocACP_h" name="Octanoyl-[acyl-carrier protein] (C8:0)" compartment="h" fbc:charge="0" fbc:chemicalFormula="C8H15OSR"/>
      <species boundaryCondition="false" constant="false" hasOnlySubstanceUnits="false" id="M_pchlda_h" name="Protochlorophyllide a" compartment="h" fbc:charge="-1" fbc:chemicalFormula="C35H31MgN4O5"/>
      <species boundaryCondition="false" constant="false" hasOnlySubstanceUnits="false" id="M_pdx5p_c" name="Pyridoxine phosphate" compartment="c" fbc:charge="-2" fbc:chemicalFormula="C8H10NO6P"/>
      <species boundaryCondition="false" constant="false" hasOnlySubstanceUnits="false" id="M_pheme_h" name="Heme" compartment="h" fbc:charge="-2" fbc:chemicalFormula="C34H30FeN4O4"/>
      <species boundaryCondition="false" constant="false" hasOnlySubstanceUnits="false" id="M_pq_h" name="Plastoquinone-9" compartment="h" fbc:charge="0" fbc:chemicalFormula="C53H80O2"/>
      <species boundaryCondition="false" constant="false" hasOnlySubstanceUnits="false" id="M_pqh2_h" name="Plastoquinol-9" compartment="h" fbc:charge="0" fbc:chemicalFormula="C53H82O2"/>
      <species boundaryCondition="false" constant="false" hasOnlySubstanceUnits="false" id="M_ptrc_c" name="Putrescine" compartment="c" fbc:charge="2" fbc:chemicalFormula="C4H14N2"/>
      <species boundaryCondition="false" constant="false" hasOnlySubstanceUnits="false" id="M_ptrc_m" name="Putrescine" compartment="m" fbc:charge="2" fbc:chemicalFormula="C4H14N2"/>
      <species boundaryCondition="false" constant="false" hasOnlySubstanceUnits="false" id="M_pydxn_c" name="Pyridoxine" compartment="c" fbc:charge="0" fbc:chemicalFormula="C8H11NO3"/>
      <species boundaryCondition="false" constant="false" hasOnlySubstanceUnits="false" id="M_q9h2_m" name="Ubiquinol-9" compartment="m" fbc:charge="0" fbc:chemicalFormula="C54H84O4"/>
      <species boundaryCondition="false" constant="false" hasOnlySubstanceUnits="false" id="M_ru5p__D_c" name="D-Ribulose 5-phosphate" compartment="c" fbc:charge="-2" fbc:chemicalFormula="C5H9O8P"/>
      <species boundaryCondition="false" constant="false" hasOnlySubstanceUnits="false" id="M_ru5p__D_h" name="D-Ribulose 5-phosphate" compartment="h" fbc:charge="-2" fbc:chemicalFormula="C5H9O8P"/>
      <species boundaryCondition="false" constant="false" hasOnlySubstanceUnits="false" id="M_udpglcur_c" name="UDP-glucuronate" compartment="c" fbc:charge="-3" fbc:chemicalFormula="C15H19N2O18P2"/>
      <species boundaryCondition="false" constant="false" hasOnlySubstanceUnits="false" id="M_udpsq_h" name="UDP-6-sulfoquinovose" compartment="h" fbc:charge="-3" fbc:chemicalFormula="C15H21N2O19P2S"/>
      <species boundaryCondition="false" constant="false" hasOnlySubstanceUnits="false" id="M_uppg3_h" name="Uroporphyrinogen III" compartment="h" fbc:charge="-8" fbc:chemicalFormula="C40H36N4O16"/>
      <species boundaryCondition="false" constant="false" hasOnlySubstanceUnits="false" id="M_1acpc_h" name="1-Aminocyclopropane-1-carboxylate" compartment="h" fbc:charge="0" fbc:chemicalFormula="C4H7NO2"/>
      <species boundaryCondition="false" constant="false" hasOnlySubstanceUnits="false" id="M_23dhmp_h" name="(R)-2,3-Dihydroxy-3-methylpentanoate" compartment="h" fbc:charge="-1" fbc:chemicalFormula="C6H11O4"/>
      <species boundaryCondition="false" constant="false" hasOnlySubstanceUnits="false" id="M_2dhp_m" name="2-Dehydropantoate" compartment="m" fbc:charge="-1" fbc:chemicalFormula="C6H9O4"/>
      <species boundaryCondition="false" constant="false" hasOnlySubstanceUnits="false" id="M_2pglyc_h" name="2-Phosphoglycolate" compartment="h" fbc:charge="-3" fbc:chemicalFormula="C2H2O6P"/>
      <species boundaryCondition="false" constant="false" hasOnlySubstanceUnits="false" id="M_3c3hmp_h" name="3-Carboxy-3-hydroxy-4-methylpentanoate" compartment="h" fbc:charge="-2" fbc:chemicalFormula="C7H10O5"/>
      <species boundaryCondition="false" constant="false" hasOnlySubstanceUnits="false" id="M_3mb2coa_m" name="3-Methylcrotonyl-CoA" compartment="m" fbc:charge="-4" fbc:chemicalFormula="C26H38N7O17P3S"/>
      <species boundaryCondition="false" constant="false" hasOnlySubstanceUnits="false" id="M_3mop_m" name="(S)-3-Methyl-2-oxopentanoic acid" compartment="m" fbc:charge="-1" fbc:chemicalFormula="C6H9O3"/>
      <species boundaryCondition="false" constant="false" hasOnlySubstanceUnits="false" id="M_4mop_m" name="4-Methyl-2-oxopentanoate" compartment="m" fbc:charge="-1" fbc:chemicalFormula="C6H9O3"/>
      <species boundaryCondition="false" constant="false" hasOnlySubstanceUnits="false" id="M_5fthf_m" name="5-Formyltetrahydrofolate" compartment="m" fbc:charge="-2" fbc:chemicalFormula="C20H21N7O7"/>
      <species boundaryCondition="false" constant="false" hasOnlySubstanceUnits="false" id="M_5mdr1p_c" name="S-Methyl-5-thio-5-deoxy-D-ribose 1-phosphate" compartment="c" fbc:charge="-2" fbc:chemicalFormula="C6H11O7PS"/>
      <species boundaryCondition="false" constant="false" hasOnlySubstanceUnits="false" id="M_6pgc_c" name="6-Phospho-D-gluconate" compartment="c" fbc:charge="-3" fbc:chemicalFormula="C6H10O10P"/>
      <species boundaryCondition="false" constant="false" hasOnlySubstanceUnits="false" id="M_6pgc_h" name="6-Phospho-D-gluconate" compartment="h" fbc:charge="-3" fbc:chemicalFormula="C6H10O10P"/>
      <species boundaryCondition="false" constant="false" hasOnlySubstanceUnits="false" id="M_acac_c" name="Acetoacetate" compartment="c" fbc:charge="-1" fbc:chemicalFormula="C4H5O3"/>
      <species boundaryCondition="false" constant="false" hasOnlySubstanceUnits="false" id="M_acac_m" name="Acetoacetate" compartment="m" fbc:charge="-1" fbc:chemicalFormula="C4H5O3"/>
      <species boundaryCondition="false" constant="false" hasOnlySubstanceUnits="false" id="M_aicar_c" name="1-(5'-Phosphoribosyl)-5-amino-4-imidazolecarboxamide" compartment="c" fbc:charge="-2" fbc:chemicalFormula="C9H13N4O8P"/>
      <species boundaryCondition="false" constant="false" hasOnlySubstanceUnits="false" id="M_air_c" name="5-Amino-1-(5-phospho-D-ribosyl)imidazole" compartment="c" fbc:charge="-2" fbc:chemicalFormula="C8H12N3O7P"/>
      <species boundaryCondition="false" constant="false" hasOnlySubstanceUnits="false" id="M_air_h" name="5-Amino-1-(5-phospho-D-ribosyl)imidazole" compartment="h" fbc:charge="-2" fbc:chemicalFormula="C8H12N3O7P"/>
      <species boundaryCondition="false" constant="false" hasOnlySubstanceUnits="false" id="M_anth_h" name="Anthranilate" compartment="h" fbc:charge="-1" fbc:chemicalFormula="C7H6NO2"/>
      <species boundaryCondition="false" constant="false" hasOnlySubstanceUnits="false" id="M_aspsa_h" name="L-Aspartate 4-semialdehyde" compartment="h" fbc:charge="0" fbc:chemicalFormula="C4H7NO3"/>
      <species boundaryCondition="false" constant="false" hasOnlySubstanceUnits="false" id="M_but2eACP_h" name="(2E)-butenoyl-[acyl-carrier protein]" compartment="h" fbc:charge="0" fbc:chemicalFormula="C4H5OSR"/>
      <species boundaryCondition="false" constant="false" hasOnlySubstanceUnits="false" id="M_butACP_h" name="Butyryl-[acyl-carrier protein]" compartment="h" fbc:charge="0" fbc:chemicalFormula="C4H7OSR"/>
      <species boundaryCondition="false" constant="false" hasOnlySubstanceUnits="false" id="M_cbp_c" name="Carbamoyl phosphate" compartment="c" fbc:charge="-2" fbc:chemicalFormula="CH2NO5P"/>
      <species boundaryCondition="false" constant="false" hasOnlySubstanceUnits="false" id="M_cbp_m" name="Carbamoyl phosphate" compartment="m" fbc:charge="-2" fbc:chemicalFormula="CH2NO5P"/>
      <species boundaryCondition="false" constant="false" hasOnlySubstanceUnits="false" id="M_cpppg3_h" name="Coproporphyrinogen III" compartment="h" fbc:charge="-4" fbc:chemicalFormula="C36H40N4O8"/>
      <species boundaryCondition="false" constant="false" hasOnlySubstanceUnits="false" id="M_dvchlda_h" name="Divinyl chlorophyllide a" compartment="h" fbc:charge="-1" fbc:chemicalFormula="C35H31MgN4O5"/>
      <species boundaryCondition="false" constant="false" hasOnlySubstanceUnits="false" id="M_fdp_h" name="D-Fructose 1,6-bisphosphate" compartment="h" fbc:charge="-4" fbc:chemicalFormula="C6H10O12P2"/>
      <species boundaryCondition="false" constant="false" hasOnlySubstanceUnits="false" id="M_fgam_c" name="5'-Phosphoribosyl-N-formylglycinamide" compartment="c" fbc:charge="-2" fbc:chemicalFormula="C8H13N2O9P"/>
      <species boundaryCondition="false" constant="false" hasOnlySubstanceUnits="false" id="M_gar_c" name="N1-(5-Phospho-D-ribosyl)glycinamide" compartment="c" fbc:charge="-1" fbc:chemicalFormula="C7H14N2O8P"/>
      <species boundaryCondition="false" constant="false" hasOnlySubstanceUnits="false" id="M_glu5sa_c" name="L-Glutamate 5-semialdehyde" compartment="c" fbc:charge="0" fbc:chemicalFormula="C5H9NO3"/>
      <species boundaryCondition="false" constant="false" hasOnlySubstanceUnits="false" id="M_glu5sa_m" name="L-Glutamate 5-semialdehyde" compartment="m" fbc:charge="0" fbc:chemicalFormula="C5H9NO3"/>
      <species boundaryCondition="false" constant="false" hasOnlySubstanceUnits="false" id="M_grdp_c" name="Geranyl diphosphate" compartment="c" fbc:charge="-3" fbc:chemicalFormula="C10H17O7P2"/>
      <species boundaryCondition="false" constant="false" hasOnlySubstanceUnits="false" id="M_grdp_h" name="Geranyl diphosphate" compartment="h" fbc:charge="-3" fbc:chemicalFormula="C10H17O7P2"/>
      <species boundaryCondition="false" constant="false" hasOnlySubstanceUnits="false" id="M_h2mb4p_h" name="1-Hydroxy-2-methyl-2-butenyl 4-diphosphate" compartment="h" fbc:charge="-3" fbc:chemicalFormula="C5H9O8P2"/>
      <species boundaryCondition="false" constant="false" hasOnlySubstanceUnits="false" id="M_hexACP_h" name="Hexanoyl-[acyl-carrier protein] (C6:0)" compartment="h" fbc:charge="0" fbc:chemicalFormula="C6H11OSR"/>
      <species boundaryCondition="false" constant="false" hasOnlySubstanceUnits="false" id="M_hgentis_c" name="Homogentisate" compartment="c" fbc:charge="-1" fbc:chemicalFormula="C8H7O4"/>
      <species boundaryCondition="false" constant="false" hasOnlySubstanceUnits="false" id="M_hmbil_h" name="Hydroxymethylbilane" compartment="h" fbc:charge="-8" fbc:chemicalFormula="C40H38N4O17"/>
      <species boundaryCondition="false" constant="false" hasOnlySubstanceUnits="false" id="M_hmgcoa_m" name="(S)-3-Hydroxy-3-methylglutaryl-CoA" compartment="m" fbc:charge="-5" fbc:chemicalFormula="C27H39N7O20P3S"/>
      <species boundaryCondition="false" constant="false" hasOnlySubstanceUnits="false" id="M_lnlncg_c" name="(6Z,9Z,12Z)-octadecatrienoic acid" compartment="c" fbc:charge="-1" fbc:chemicalFormula="C18H29O2"/>
      <species boundaryCondition="false" constant="false" hasOnlySubstanceUnits="false" id="M_lnlncgcoa_c" name="(6Z,9Z,12Z)-octadecatrienoyl-CoA" compartment="c" fbc:charge="-4" fbc:chemicalFormula="C39H60N7O17P3S"/>
      <species boundaryCondition="false" constant="false" hasOnlySubstanceUnits="false" id="M_lyc_h" name="Lycopene" compartment="h" fbc:charge="0" fbc:chemicalFormula="C40H56"/>
      <species boundaryCondition="false" constant="false" hasOnlySubstanceUnits="false" id="M_malcoa_c" name="Malonyl-CoA" compartment="c" fbc:charge="-5" fbc:chemicalFormula="C24H33N7O19P3S"/>
      <species boundaryCondition="false" constant="false" hasOnlySubstanceUnits="false" id="M_malcoa_h" name="Malonyl-CoA" compartment="h" fbc:charge="-5" fbc:chemicalFormula="C24H33N7O19P3S"/>
      <species boundaryCondition="false" constant="false" hasOnlySubstanceUnits="false" id="M_man6p_c" name="D-Mannose 6-phosphate" compartment="c" fbc:charge="-2" fbc:chemicalFormula="C6H11O9P"/>
      <species boundaryCondition="false" constant="false" hasOnlySubstanceUnits="false" id="M_no2_c" name="Nitrite" compartment="c" fbc:charge="-1" fbc:chemicalFormula="NO2"/>
      <species boundaryCondition="false" constant="false" hasOnlySubstanceUnits="false" id="M_no2_h" name="Nitrite" compartment="h" fbc:charge="-1" fbc:chemicalFormula="NO2"/>
      <species boundaryCondition="false" constant="false" hasOnlySubstanceUnits="false" id="M_phdp_h" name="Phytyl diphosphate" compartment="h" fbc:charge="-3" fbc:chemicalFormula="C20H39O7P2"/>
      <species boundaryCondition="false" constant="false" hasOnlySubstanceUnits="false" id="M_pphn_c" name="Prephenate" compartment="c" fbc:charge="-2" fbc:chemicalFormula="C10H8O6"/>
      <species boundaryCondition="false" constant="false" hasOnlySubstanceUnits="false" id="M_pphn_h" name="Prephenate" compartment="h" fbc:charge="-2" fbc:chemicalFormula="C10H8O6"/>
      <species boundaryCondition="false" constant="false" hasOnlySubstanceUnits="false" id="M_ppp9_h" name="Protoporphyrin" compartment="h" fbc:charge="-2" fbc:chemicalFormula="C34H32N4O4"/>
      <species boundaryCondition="false" constant="false" hasOnlySubstanceUnits="false" id="M_pyam5p_c" name="Pyridoxamine phosphate" compartment="c" fbc:charge="-1" fbc:chemicalFormula="C8H12N2O5P"/>
      <species boundaryCondition="false" constant="false" hasOnlySubstanceUnits="false" id="M_pydam_c" name="Pyridoxamine" compartment="c" fbc:charge="1" fbc:chemicalFormula="C8H13N2O2"/>
      <species boundaryCondition="false" constant="false" hasOnlySubstanceUnits="false" id="M_rb15bp_h" name="D-Ribulose 1,5-bisphosphate" compartment="h" fbc:charge="-4" fbc:chemicalFormula="C5H8O11P2"/>
      <species boundaryCondition="false" constant="false" hasOnlySubstanceUnits="false" id="M_s7p_h" name="Sedoheptulose 7-phosphate" compartment="h" fbc:charge="-2" fbc:chemicalFormula="C7H13O10P"/>
      <species boundaryCondition="false" constant="false" hasOnlySubstanceUnits="false" id="M_seln_c" name="Hydrogen selenide" compartment="c" fbc:charge="-1" fbc:chemicalFormula="H1Se"/>
      <species boundaryCondition="false" constant="false" hasOnlySubstanceUnits="false" id="M_seln_h" name="Hydrogen selenide" compartment="h" fbc:charge="-1" fbc:chemicalFormula="H1Se"/>
      <species boundaryCondition="false" constant="false" hasOnlySubstanceUnits="false" id="M_seln_m" name="Hydrogen selenide" compartment="m" fbc:charge="-1" fbc:chemicalFormula="H1Se"/>
      <species boundaryCondition="false" constant="false" hasOnlySubstanceUnits="false" id="M_slnt_c" name="Selenite" compartment="c" fbc:charge="-2" fbc:chemicalFormula="O3Se"/>
      <species boundaryCondition="false" constant="false" hasOnlySubstanceUnits="false" id="M_spmd_c" name="Spermidine" compartment="c" fbc:charge="3" fbc:chemicalFormula="C7H22N3"/>
      <species boundaryCondition="false" constant="false" hasOnlySubstanceUnits="false" id="M_Ssq23epx_c" name="(S)-Squalene-2,3-epoxide" compartment="c" fbc:charge="0" fbc:chemicalFormula="C30H50O"/>
      <species boundaryCondition="false" constant="false" hasOnlySubstanceUnits="false" id="M_succoa_m" name="Succinyl-CoA" compartment="m" fbc:charge="-5" fbc:chemicalFormula="C25H35N7O19P3S"/>
      <species boundaryCondition="false" constant="false" hasOnlySubstanceUnits="false" id="M_t2c11vaceACP_h" name="trans-3-cis-11-Vacceoyl-[acyl-carrier-protein]" compartment="h" fbc:charge="0" fbc:chemicalFormula="C18H31OSR"/>
      <species boundaryCondition="false" constant="false" hasOnlySubstanceUnits="false" id="M_tddec2eACP_h" name="(2E)-dodecenoyl-[acyl-carrier protein]" compartment="h" fbc:charge="0" fbc:chemicalFormula="C12H21OSR"/>
      <species boundaryCondition="false" constant="false" hasOnlySubstanceUnits="false" id="M_tdec2eACP_h" name="(2E)-decenoyl-[acyl-carrier protein]" compartment="h" fbc:charge="0" fbc:chemicalFormula="C10H17OSR"/>
      <species boundaryCondition="false" constant="false" hasOnlySubstanceUnits="false" id="M_thex2eACP_h" name="(2E)-hexenoyl-[acyl-carrier protein]" compartment="h" fbc:charge="0" fbc:chemicalFormula="C6H9OSR"/>
      <species boundaryCondition="false" constant="false" hasOnlySubstanceUnits="false" id="M_tmrs2eACP_h" name="(2E)-tetradecenoyl-[acyl-carrier protein]" compartment="h" fbc:charge="0" fbc:chemicalFormula="C14H25OSR"/>
      <species boundaryCondition="false" constant="false" hasOnlySubstanceUnits="false" id="M_toct2eACP_h" name="(2E)-octenoyl-[acyl-carrier protein]" compartment="h" fbc:charge="0" fbc:chemicalFormula="C8H13OSR"/>
      <species boundaryCondition="false" constant="false" hasOnlySubstanceUnits="false" id="M_tpalm2eACP_h" name="(2E)-hexadecenoyl-[acyl-carrier protein]" compartment="h" fbc:charge="0" fbc:chemicalFormula="C16H29OSR"/>
      <species boundaryCondition="false" constant="false" hasOnlySubstanceUnits="false" id="M_uacgam_c" name="UDP-N-acetyl-alpha-D-glucosamine" compartment="c" fbc:charge="-2" fbc:chemicalFormula="C17H25N3O17P2"/>
      <species boundaryCondition="false" constant="false" hasOnlySubstanceUnits="false" id="M_urate_c" name="Urate" compartment="c" fbc:charge="0" fbc:chemicalFormula="C5H4N4O3"/>
      <species boundaryCondition="false" constant="false" hasOnlySubstanceUnits="false" id="M_urea_c" name="Urea" compartment="c" fbc:charge="0" fbc:chemicalFormula="CH4N2O"/>
      <species boundaryCondition="false" constant="false" hasOnlySubstanceUnits="false" id="M_urea_m" name="Urea" compartment="m" fbc:charge="0" fbc:chemicalFormula="CH4N2O"/>
      <species boundaryCondition="false" constant="false" hasOnlySubstanceUnits="false" id="M_xu5p__D_h" name="D-Xylulose 5-phosphate" compartment="h" fbc:charge="-2" fbc:chemicalFormula="C5H9O8P"/>
      <species boundaryCondition="false" constant="false" hasOnlySubstanceUnits="false" id="M_1pyr5c_c" name="(S)-1-Pyrroline-5-carboxylate" compartment="c" fbc:charge="-1" fbc:chemicalFormula="C5H6NO2"/>
      <species boundaryCondition="false" constant="false" hasOnlySubstanceUnits="false" id="M_1pyr5c_m" name="(S)-1-Pyrroline-5-carboxylate" compartment="m" fbc:charge="-1" fbc:chemicalFormula="C5H6NO2"/>
      <species boundaryCondition="false" constant="false" hasOnlySubstanceUnits="false" id="M_23dhdp_h" name="L-2,3-Dihydrodipicolinate" compartment="h" fbc:charge="-2" fbc:chemicalFormula="C7H5NO4"/>
      <species boundaryCondition="false" constant="false" hasOnlySubstanceUnits="false" id="M_25aics_c" name="(S)-2-[5-Amino-1-(5-phospho-D-ribosyl)imidazole-4-carboxamido]succinate" compartment="c" fbc:charge="-4" fbc:chemicalFormula="C13H15N4O12P"/>
      <species boundaryCondition="false" constant="false" hasOnlySubstanceUnits="false" id="M_26dap_LL_h" name="LL-2,6-Diaminoheptanedioate" compartment="h" fbc:charge="0" fbc:chemicalFormula="C7H14N2O4"/>
      <species boundaryCondition="false" constant="false" hasOnlySubstanceUnits="false" id="M_26dap__M_h" name="meso-2,6-Diaminoheptanedioate" compartment="h" fbc:charge="0" fbc:chemicalFormula="C7H14N2O4"/>
      <species boundaryCondition="false" constant="false" hasOnlySubstanceUnits="false" id="M_2ahbut_h" name="(S)-2-Aceto-2-hydroxybutanoate" compartment="h" fbc:charge="-1" fbc:chemicalFormula="C6H9O4"/>
      <species boundaryCondition="false" constant="false" hasOnlySubstanceUnits="false" id="M_2dda7p_h" name="2-Dehydro-3-deoxy-D-arabino-heptonate 7-phosphate" compartment="h" fbc:charge="-3" fbc:chemicalFormula="C7H10O10P"/>
      <species boundaryCondition="false" constant="false" hasOnlySubstanceUnits="false" id="M_2maacoa_m" name="2-Methyl-3-acetoacetyl-CoA" compartment="m" fbc:charge="-4" fbc:chemicalFormula="C26H38N7O18P3S"/>
      <species boundaryCondition="false" constant="false" hasOnlySubstanceUnits="false" id="M_2me4p_h" name="2-C-Methyl-D-erythritol 4-phosphate" compartment="h" fbc:charge="-2" fbc:chemicalFormula="C5H11O7P"/>
      <species boundaryCondition="false" constant="false" hasOnlySubstanceUnits="false" id="M_2mecdp_h" name="2-C-Methyl-D-erythritol 2,4-cyclodiphosphate" compartment="h" fbc:charge="-2" fbc:chemicalFormula="C5H10O9P2"/>
      <species boundaryCondition="false" constant="false" hasOnlySubstanceUnits="false" id="M_3c4mop_h" name="3-Carboxy-4-methyl-2-oxopentanoate" compartment="h" fbc:charge="-2" fbc:chemicalFormula="C7H8O5"/>
      <species boundaryCondition="false" constant="false" hasOnlySubstanceUnits="false" id="M_3dhq_h" name="3-Dehydroquinate" compartment="h" fbc:charge="-1" fbc:chemicalFormula="C7H9O6"/>
      <species boundaryCondition="false" constant="false" hasOnlySubstanceUnits="false" id="M_3dsphgn_c" name="3-Dehydrosphinganine" compartment="c" fbc:charge="1" fbc:chemicalFormula="C18H38NO2"/>
      <species boundaryCondition="false" constant="false" hasOnlySubstanceUnits="false" id="M_3hbutACP_h" name="(3R)-3-Hydroxybutanoyl-[acyl-carrier protein]" compartment="h" fbc:charge="0" fbc:chemicalFormula="C4H7O2SR"/>
      <species boundaryCondition="false" constant="false" hasOnlySubstanceUnits="false" id="M_3hcvac11eACP_h" name="(R)-3-hydroxy-cis-octadec-9-enoyl-[acyl-carrier-protein]" compartment="h" fbc:charge="0" fbc:chemicalFormula="C18H33O2SR"/>
      <species boundaryCondition="false" constant="false" hasOnlySubstanceUnits="false" id="M_3hddecACP_h" name="3-Hydroxydodecanoyl-[acyl carrier protein]" compartment="h" fbc:charge="0" fbc:chemicalFormula="C12H23O2SR"/>
      <species boundaryCondition="false" constant="false" hasOnlySubstanceUnits="false" id="M_3hdecACP_h" name="(3R)-3-Hydroxydecanoyl-[acyl-carrier protein]" compartment="h" fbc:charge="0" fbc:chemicalFormula="C10H19O2SR"/>
      <species boundaryCondition="false" constant="false" hasOnlySubstanceUnits="false" id="M_3hhexACP_h" name="3-Hydroxyhexanoyl-[acyl carrier protein]" compartment="h" fbc:charge="0" fbc:chemicalFormula="C6H11O2SR"/>
      <species boundaryCondition="false" constant="false" hasOnlySubstanceUnits="false" id="M_3hmop_h" name="(R)-3-Hydroxy-3-methyl-2-oxopentanoate" compartment="h" fbc:charge="-1" fbc:chemicalFormula="C6H9O4"/>
      <species boundaryCondition="false" constant="false" hasOnlySubstanceUnits="false" id="M_3hmrsACP_h" name="(3R)-3-Hydroxytetradecanoyl-[acyl-carrier protein]" compartment="h" fbc:charge="0" fbc:chemicalFormula="C14H27O2SR"/>
      <species boundaryCondition="false" constant="false" hasOnlySubstanceUnits="false" id="M_3hoctaACP_h" name="3-Hydroxyoctadecanoyl-[acyl carrier protein]" compartment="h" fbc:charge="0" fbc:chemicalFormula="C18H35O2SR"/>
      <species boundaryCondition="false" constant="false" hasOnlySubstanceUnits="false" id="M_3hoctACP_h" name="(3R)-3-Hydroxyoctanoyl-[acyl-carrier protein]" compartment="h" fbc:charge="0" fbc:chemicalFormula="C8H15O2SR"/>
      <species boundaryCondition="false" constant="false" hasOnlySubstanceUnits="false" id="M_3hpalmACP_h" name="(3R)-3-Hydroxypalmitoyl-[acyl-carrier protein]" compartment="h" fbc:charge="0" fbc:chemicalFormula="C16H31O2SR"/>
      <species boundaryCondition="false" constant="false" hasOnlySubstanceUnits="false" id="M_3mgcoa_m" name="3-Methylglutaconyl-CoA" compartment="m" fbc:charge="-5" fbc:chemicalFormula="C27H37N7O19P3S"/>
      <species boundaryCondition="false" constant="false" hasOnlySubstanceUnits="false" id="M_3ocvac11eACP_h" name="3-oxo-cis-octadec-9-enoyl-[acyl-carrier-protein]" compartment="h" fbc:charge="0" fbc:chemicalFormula="C18H31O2SR"/>
      <species boundaryCondition="false" constant="false" hasOnlySubstanceUnits="false" id="M_3oddecACP_h" name="3-oxo-dodecanoyl-[acyl carrier protein]" compartment="h" fbc:charge="0" fbc:chemicalFormula="C12H21O2SR"/>
      <species boundaryCondition="false" constant="false" hasOnlySubstanceUnits="false" id="M_3odecACP_h" name="3-oxo-decanoyl-[acyl carrier protein]" compartment="h" fbc:charge="0" fbc:chemicalFormula="C10H17O2SR"/>
      <species boundaryCondition="false" constant="false" hasOnlySubstanceUnits="false" id="M_3ohexACP_h" name="3-oxo-hexanoyl-[acyl carrier protein]" compartment="h" fbc:charge="0" fbc:chemicalFormula="C6H9O2SR"/>
      <species boundaryCondition="false" constant="false" hasOnlySubstanceUnits="false" id="M_3omrsACP_h" name="3-oxo-tetradecanoyl-[acyl carrier protein]" compartment="h" fbc:charge="0" fbc:chemicalFormula="C14H25O2SR"/>
      <species boundaryCondition="false" constant="false" hasOnlySubstanceUnits="false" id="M_3ooctACP_h" name="3-oxo-octanoyl-[acyl carrier protein]" compartment="h" fbc:charge="0" fbc:chemicalFormula="C8H13O2SR"/>
      <species boundaryCondition="false" constant="false" hasOnlySubstanceUnits="false" id="M_3ooctdACP_h" name="3-oxo-octadecanoyl-[acyl carrier protein]" compartment="h" fbc:charge="0" fbc:chemicalFormula="C18H33O2SR"/>
      <species boundaryCondition="false" constant="false" hasOnlySubstanceUnits="false" id="M_3opalmACP_h" name="3-oxo-hexadecanoyl-[acyl carrier protein]" compartment="h" fbc:charge="0" fbc:chemicalFormula="C16H29O2SR"/>
      <species boundaryCondition="false" constant="false" hasOnlySubstanceUnits="false" id="M_3psme_h" name="5-O-(1-Carboxyvinyl)-3-phosphoshikimate" compartment="h" fbc:charge="-4" fbc:chemicalFormula="C10H9O10P"/>
      <species boundaryCondition="false" constant="false" hasOnlySubstanceUnits="false" id="M_4adcho_c" name="4-Amino-4-deoxychorismate" compartment="c" fbc:charge="-1" fbc:chemicalFormula="C10H10NO5"/>
      <species boundaryCondition="false" constant="false" hasOnlySubstanceUnits="false" id="M_4c2me_h" name="4-(Cytidine 5'-diphospho)-2-C-methyl-D-erythritol" compartment="h" fbc:charge="-2" fbc:chemicalFormula="C14H23N3O14P2"/>
      <species boundaryCondition="false" constant="false" hasOnlySubstanceUnits="false" id="M_4fumacac_c" name="4-Fumarylacetoacetate" compartment="c" fbc:charge="-2" fbc:chemicalFormula="C8H6O6"/>
      <species boundaryCondition="false" constant="false" hasOnlySubstanceUnits="false" id="M_4mlacac_c" name="4-Maleylacetoacetate" compartment="c" fbc:charge="-2" fbc:chemicalFormula="C8H6O6"/>
      <species boundaryCondition="false" constant="false" hasOnlySubstanceUnits="false" id="M_4pasp_h" name="4-Phospho-L-aspartate" compartment="h" fbc:charge="-2" fbc:chemicalFormula="C4H6NO7P"/>
      <species boundaryCondition="false" constant="false" hasOnlySubstanceUnits="false" id="M_5aizc_c" name="5-Amino-1-(5-phospho-D-ribosyl)imidazole-4-carboxylate" compartment="c" fbc:charge="-3" fbc:chemicalFormula="C9H11N3O9P"/>
      <species boundaryCondition="false" constant="false" hasOnlySubstanceUnits="false" id="M_5aop_h" name="5-Amino-4-oxopentanoate" compartment="h" fbc:charge="0" fbc:chemicalFormula="C5H9NO3"/>
      <species boundaryCondition="false" constant="false" hasOnlySubstanceUnits="false" id="M_5mdru1p_c" name="S-Methyl-5-thio-D-ribulose 1-phosphate" compartment="c" fbc:charge="-2" fbc:chemicalFormula="C6H11O7PS"/>
      <species boundaryCondition="false" constant="false" hasOnlySubstanceUnits="false" id="M_5mtr_c" name="5-Methylthio-D-ribose" compartment="c" fbc:charge="0" fbc:chemicalFormula="C6H12O4S"/>
      <species boundaryCondition="false" constant="false" hasOnlySubstanceUnits="false" id="M_acACP_h" name="Acetyl-[acyl-carrier protein]" compartment="h" fbc:charge="0" fbc:chemicalFormula="C2H3OSR"/>
      <species boundaryCondition="false" constant="false" hasOnlySubstanceUnits="false" id="M_actACP_h" name="Acetoacetyl-[acyl-carrier protein]" compartment="h" fbc:charge="0" fbc:chemicalFormula="C4H5O2SR"/>
      <species boundaryCondition="false" constant="false" hasOnlySubstanceUnits="false" id="M_adhlam_h" name="S-Acetyldihydrolipoamide" compartment="h" fbc:charge="0" fbc:chemicalFormula="C10H19NO2S2"/>
      <species boundaryCondition="false" constant="false" hasOnlySubstanceUnits="false" id="M_adhlam_m" name="S-Acetyldihydrolipoamide" compartment="m" fbc:charge="0" fbc:chemicalFormula="C10H19NO2S2"/>
      <species boundaryCondition="false" constant="false" hasOnlySubstanceUnits="false" id="M_argsuc_c" name="N-(L-Arginino)succinate" compartment="c" fbc:charge="-1" fbc:chemicalFormula="C10H17N4O6"/>
      <species boundaryCondition="false" constant="false" hasOnlySubstanceUnits="false" id="M_avite1_h" name="alpha-Tocopherol" compartment="h" fbc:charge="0" fbc:chemicalFormula="C29H50O2"/>
      <species boundaryCondition="false" constant="false" hasOnlySubstanceUnits="false" id="M_btnCCP_h" name="Holo-[carboxylase]" compartment="h" fbc:charge="0" fbc:chemicalFormula="C17H27N5O4SR2"/>
      <species boundaryCondition="false" constant="false" hasOnlySubstanceUnits="false" id="M_bvite_h" name="beta_tocopherol" compartment="h" fbc:charge="0" fbc:chemicalFormula="C28H48O2"/>
      <species boundaryCondition="false" constant="false" hasOnlySubstanceUnits="false" id="M_cbasp_c" name="N-Carbamoyl-L-aspartate" compartment="c" fbc:charge="-2" fbc:chemicalFormula="C5H6N2O5"/>
      <species boundaryCondition="false" constant="false" hasOnlySubstanceUnits="false" id="M_cbmp_c" name="N-Carbamoylputrescine" compartment="c" fbc:charge="1" fbc:chemicalFormula="C5H14N3O"/>
      <species boundaryCondition="false" constant="false" hasOnlySubstanceUnits="false" id="M_co_c" name="Carbon monoxide" compartment="c" fbc:charge="0" fbc:chemicalFormula="CO"/>
      <species boundaryCondition="false" constant="false" hasOnlySubstanceUnits="false" id="M_cyart_c" name="Cycloartenol" compartment="c" fbc:charge="0" fbc:chemicalFormula="C30H50O"/>
      <species boundaryCondition="false" constant="false" hasOnlySubstanceUnits="false" id="M_cyeuol_c" name="Cycloeucalenol" compartment="c" fbc:charge="0" fbc:chemicalFormula="C30H50O"/>
      <species boundaryCondition="false" constant="false" hasOnlySubstanceUnits="false" id="M_damp_c" name="dAMP" compartment="c" fbc:charge="-2" fbc:chemicalFormula="C10H12N5O6P"/>
      <species boundaryCondition="false" constant="false" hasOnlySubstanceUnits="false" id="M_dcamp_c" name="N6-(1,2-Dicarboxyethyl)-AMP" compartment="c" fbc:charge="-4" fbc:chemicalFormula="C14H14N5O11P"/>
      <species boundaryCondition="false" constant="false" hasOnlySubstanceUnits="false" id="M_nacglc2p_c" name="PP-Dol(-a1)GlcNAc" compartment="c" fbc:charge="-2" fbc:chemicalFormula="C63H105NO12P2"/>
      <species boundaryCondition="false" constant="false" hasOnlySubstanceUnits="false" id="M_dvite_h" name="delta_tocopherol" compartment="h" fbc:charge="0" fbc:chemicalFormula="C27H46O2"/>
      <species boundaryCondition="false" constant="false" hasOnlySubstanceUnits="false" id="M_dxyl5p_h" name="1-Deoxy-D-xylulose 5-phosphate" compartment="h" fbc:charge="-2" fbc:chemicalFormula="C5H9O7P"/>
      <species boundaryCondition="false" constant="false" hasOnlySubstanceUnits="false" id="M_eig3p_c" name="D-erythro-1-(Imidazol-4-yl)glycerol 3-phosphate" compartment="c" fbc:charge="-2" fbc:chemicalFormula="C6H9N2O6P"/>
      <species boundaryCondition="false" constant="false" hasOnlySubstanceUnits="false" id="M_fpram_c" name="2-(Formamido)-N1-(5'-phosphoribosyl)acetamidine" compartment="c" fbc:charge="-1" fbc:chemicalFormula="C8H15N3O8P"/>
      <species boundaryCondition="false" constant="false" hasOnlySubstanceUnits="false" id="M_gcaro_h" name="gamma-Carotene" compartment="h" fbc:charge="0" fbc:chemicalFormula="C40H56"/>
      <species boundaryCondition="false" constant="false" hasOnlySubstanceUnits="false" id="M_glu1sa_h" name="L-Glutamate 1-semialdehyde" compartment="h" fbc:charge="0" fbc:chemicalFormula="C5H9NO3"/>
      <species boundaryCondition="false" constant="false" hasOnlySubstanceUnits="false" id="M_glu5p_c" name="L-Glutamyl 5-phosphate" compartment="c" fbc:charge="-2" fbc:chemicalFormula="C5H8NO7P"/>
      <species boundaryCondition="false" constant="false" hasOnlySubstanceUnits="false" id="M_glucys_h" name="gamma-L-Glutamyl-L-cysteine" compartment="h" fbc:charge="-1" fbc:chemicalFormula="C8H13N2O5S"/>
      <species boundaryCondition="false" constant="false" hasOnlySubstanceUnits="false" id="M_glutrna_c" name="L-Glutamyl-tRNA(Glu)" compartment="c" fbc:charge="0" fbc:chemicalFormula="C5H8NO3R"/>
      <species boundaryCondition="false" constant="false" hasOnlySubstanceUnits="false" id="M_glutrna_h" name="L-Glutamyl-tRNA(Glu)" compartment="h" fbc:charge="0" fbc:chemicalFormula="C5H8NO3R"/>
      <species boundaryCondition="false" constant="false" hasOnlySubstanceUnits="false" id="M_hemeO_m" name="Heme O" compartment="m" fbc:charge="-2" fbc:chemicalFormula="C49H56FeN4O5"/>
      <species boundaryCondition="false" constant="false" hasOnlySubstanceUnits="false" id="M_histd_c" name="L-Histidinol" compartment="c" fbc:charge="1" fbc:chemicalFormula="C6H12N3O"/>
      <species boundaryCondition="false" constant="false" hasOnlySubstanceUnits="false" id="M_hxcoa_m" name="Hexanoyl-CoA" compartment="m" fbc:charge="-4" fbc:chemicalFormula="C27H42N7O17P3S"/>
      <species boundaryCondition="false" constant="false" hasOnlySubstanceUnits="false" id="M_leutrna_c" name="L-Leucyl-tRNA" compartment="c" fbc:charge="1" fbc:chemicalFormula="C6H13NOR"/>
      <species boundaryCondition="false" constant="false" hasOnlySubstanceUnits="false" id="M_lnlnca_c" name="(9Z,12Z,15Z)-octadecatrienoic acid" compartment="c" fbc:charge="-1" fbc:chemicalFormula="C18H29O2"/>
      <species boundaryCondition="false" constant="false" hasOnlySubstanceUnits="false" id="M_lnlncacoa_c" name="(9Z,12Z,15Z)-octadecatrienoyl-CoA" compartment="c" fbc:charge="-4" fbc:chemicalFormula="C39H60N7O17P3S"/>
      <species boundaryCondition="false" constant="false" hasOnlySubstanceUnits="false" id="M_man1p_c" name="D-Mannose 1-phosphate" compartment="c" fbc:charge="-2" fbc:chemicalFormula="C6H11O9P"/>
      <species boundaryCondition="false" constant="false" hasOnlySubstanceUnits="false" id="M_mercppyr_m" name="Mercaptopyruvate" compartment="m" fbc:charge="-1" fbc:chemicalFormula="C3H3O3S"/>
      <species boundaryCondition="false" constant="false" hasOnlySubstanceUnits="false" id="M_mergtrol_c" name="4alpha-Methyl-5alpha-ergosta-8,14,24(28)-trien-3beta-ol" compartment="c" fbc:charge="0" fbc:chemicalFormula="C29H46O"/>
      <species boundaryCondition="false" constant="false" hasOnlySubstanceUnits="false" id="M_mettrna_c" name="L-Methionyl-tRNA" compartment="c" fbc:charge="1" fbc:chemicalFormula="C5H11NOSR"/>
      <species boundaryCondition="false" constant="false" hasOnlySubstanceUnits="false" id="M_mppp9_h" name="Magnesium protoporphyrin" compartment="h" fbc:charge="-2" fbc:chemicalFormula="C34H30MgN4O4"/>
      <species boundaryCondition="false" constant="false" hasOnlySubstanceUnits="false" id="M_mppp9me_h" name="Magnesium protoporphyrin monomethyl ester" compartment="h" fbc:charge="-1" fbc:chemicalFormula="C35H33MgN4O4"/>
      <species boundaryCondition="false" constant="false" hasOnlySubstanceUnits="false" id="M_norsp_h" name="neurosporene" compartment="h" fbc:charge="0" fbc:chemicalFormula="C40H58"/>
      <species boundaryCondition="false" constant="false" hasOnlySubstanceUnits="false" id="M_obfool_c" name="Obtusifoliol" compartment="c" fbc:charge="0" fbc:chemicalFormula="C30H50O"/>
      <species boundaryCondition="false" constant="false" hasOnlySubstanceUnits="false" id="M_2p4c2me_h" name="2-Phospho-4-(cytidine 5'-diphospho)-2-C-methyl-D-erythritol" compartment="h" fbc:charge="-4" fbc:chemicalFormula="C14H22N3O17P3"/>
      <species boundaryCondition="false" constant="false" hasOnlySubstanceUnits="false" id="M_phpyr_c" name="Phenylpyruvate" compartment="c" fbc:charge="-1" fbc:chemicalFormula="C9H7O3"/>
      <species boundaryCondition="false" constant="false" hasOnlySubstanceUnits="false" id="M_phytfl_h" name="all-trans-Phytofluene" compartment="h" fbc:charge="0" fbc:chemicalFormula="C40H62"/>
      <species boundaryCondition="false" constant="false" hasOnlySubstanceUnits="false" id="M_phyto_h" name="all-trans-Phytoene" compartment="h" fbc:charge="0" fbc:chemicalFormula="C40H64"/>
      <species boundaryCondition="false" constant="false" hasOnlySubstanceUnits="false" id="M_ppbng_h" name="Porphobilinogen" compartment="h" fbc:charge="-1" fbc:chemicalFormula="C10H13N2O4"/>
      <species boundaryCondition="false" constant="false" hasOnlySubstanceUnits="false" id="M_pppg9_h" name="Protoporphyrinogen IX" compartment="h" fbc:charge="-2" fbc:chemicalFormula="C34H38N4O4"/>
      <species boundaryCondition="false" constant="false" hasOnlySubstanceUnits="false" id="M_pram_c" name="5-Phosphoribosylamine" compartment="c" fbc:charge="-1" fbc:chemicalFormula="C5H11NO7P"/>
      <species boundaryCondition="false" constant="false" hasOnlySubstanceUnits="false" id="M_prfp_c" name="1-(5-Phosphoribosyl)-5-[(5-phosphoribosylamino)methylideneamino]imidazole-4-carboxamide" compartment="c" fbc:charge="-4" fbc:chemicalFormula="C15H21N5O15P2"/>
      <species boundaryCondition="false" constant="false" hasOnlySubstanceUnits="false" id="M_prlp_c" name="5-[(5-Phospho-1-deoxy-D-ribulos-1-ylamino)methylideneamino]-1-(5-phospho-beta-D-ribosyl)imidazole-4-carboxamide" compartment="c" fbc:charge="-4" fbc:chemicalFormula="C15H21N5O15P2"/>
      <species boundaryCondition="false" constant="false" hasOnlySubstanceUnits="false" id="M_pser__L_m" name="O-Phospho-L-serine" compartment="m" fbc:charge="-2" fbc:chemicalFormula="C3H6NO6P"/>
      <species boundaryCondition="false" constant="false" hasOnlySubstanceUnits="false" id="M_psqldp_c" name="Presqualene diphosphate" compartment="c" fbc:charge="-3" fbc:chemicalFormula="C30H49O7P2"/>
      <species boundaryCondition="false" constant="false" hasOnlySubstanceUnits="false" id="M_s17bp_h" name="Sedoheptulose 1,7-bisphosphate" compartment="h" fbc:charge="-4" fbc:chemicalFormula="C7H12O13P2"/>
      <species boundaryCondition="false" constant="false" hasOnlySubstanceUnits="false" id="M_sdhlam_m" name="S-Succinyldihydrolipoamide" compartment="m" fbc:charge="-1" fbc:chemicalFormula="C12H20NO4S2"/>
      <species boundaryCondition="false" constant="false" hasOnlySubstanceUnits="false" id="M_selhcys_c" name="Selenohomocysteine" compartment="c" fbc:charge="0" fbc:chemicalFormula="C4H9NO2Se"/>
      <species boundaryCondition="false" constant="false" hasOnlySubstanceUnits="false" id="M_skm5p_h" name="Shikimate 5-phosphate" compartment="h" fbc:charge="-3" fbc:chemicalFormula="C7H8O8P"/>
      <species boundaryCondition="false" constant="false" hasOnlySubstanceUnits="false" id="M_sql_c" name="Squalene" compartment="c" fbc:charge="0" fbc:chemicalFormula="C30H50"/>
      <species boundaryCondition="false" constant="false" hasOnlySubstanceUnits="false" id="M_thdp_h" name="2,3,4,5-Tetrahydrodipicolinate" compartment="h" fbc:charge="-2" fbc:chemicalFormula="C7H7NO4"/>
      <species boundaryCondition="false" constant="false" hasOnlySubstanceUnits="false" id="M_toctd2eACP_h" name="(2E)-octadecenoyl-[acyl-carrier protein]" compartment="h" fbc:charge="0" fbc:chemicalFormula="C18H33OSR"/>
      <species boundaryCondition="false" constant="false" hasOnlySubstanceUnits="false" id="M_trnaglu_c" name="tRNA(Glu)" compartment="c" fbc:charge="0" fbc:chemicalFormula="HR"/>
      <species boundaryCondition="false" constant="false" hasOnlySubstanceUnits="false" id="M_trnaglu_h" name="tRNA(Glu)" compartment="h" fbc:charge="0" fbc:chemicalFormula="HR"/>
      <species boundaryCondition="false" constant="false" hasOnlySubstanceUnits="false" id="M_yvite_h" name="gamma-Tocopherol" compartment="h" fbc:charge="0" fbc:chemicalFormula="C28H48O2"/>
      <species boundaryCondition="false" constant="false" hasOnlySubstanceUnits="false" id="M_zcaro_h" name="all-trans-zeta-Carotene" compartment="h" fbc:charge="0" fbc:chemicalFormula="C40H60"/>
      <species boundaryCondition="false" constant="false" hasOnlySubstanceUnits="false" id="M_argtrna_c" name="L-Arginyl-tRNA(Arg)" compartment="c" fbc:charge="2" fbc:chemicalFormula="C6H15N4OR"/>
      <species boundaryCondition="false" constant="false" hasOnlySubstanceUnits="false" id="M_cystrna_c" name="L-Cysteinyl-tRNA(Cys)" compartment="c" fbc:charge="1" fbc:chemicalFormula="C3H7NOSR"/>
      <species boundaryCondition="false" constant="false" hasOnlySubstanceUnits="false" id="M_fmettrna_c" name="N-Formylmethionyl-tRNA" compartment="c" fbc:charge="0" fbc:chemicalFormula="C6H10NO2SR"/>
      <species boundaryCondition="false" constant="false" hasOnlySubstanceUnits="false" id="M_frmd_c" name="Formamide" compartment="c" fbc:charge="0" fbc:chemicalFormula="CH3NO"/>
      <species boundaryCondition="false" constant="false" hasOnlySubstanceUnits="false" id="M_glytrna_c" name="Glycyl-tRNA(Gly)" compartment="c" fbc:charge="1" fbc:chemicalFormula="C2H5NOR"/>
      <species boundaryCondition="false" constant="false" hasOnlySubstanceUnits="false" id="M_glytrna_m" name="Glycyl-tRNA(Gly)" compartment="m" fbc:charge="1" fbc:chemicalFormula="C2H5NOR"/>
      <species boundaryCondition="false" constant="false" hasOnlySubstanceUnits="false" id="M_hemeA_1_m" name="Heme A" compartment="m" fbc:charge="-2" fbc:chemicalFormula="C49H54FeN4O6"/>
      <species boundaryCondition="false" constant="false" hasOnlySubstanceUnits="false" id="M_histrna_c" name="L-Histidyl-tRNA(His)" compartment="c" fbc:charge="1" fbc:chemicalFormula="C6H9N3OR"/>
      <species boundaryCondition="false" constant="false" hasOnlySubstanceUnits="false" id="M_iletrna_c" name="L-Isoleucyl-tRNA(Ile)" compartment="c" fbc:charge="1" fbc:chemicalFormula="C6H13NOR"/>
      <species boundaryCondition="false" constant="false" hasOnlySubstanceUnits="false" id="M_lystrna_m" name="L-Lysyl-tRNA" compartment="m" fbc:charge="2" fbc:chemicalFormula="C6H15N2OR"/>
      <species boundaryCondition="false" constant="false" hasOnlySubstanceUnits="false" id="M_mfecostrl_c" name="4alpha-Methylfecosterol" compartment="c" fbc:charge="0" fbc:chemicalFormula="C29H48O"/>
      <species boundaryCondition="false" constant="false" hasOnlySubstanceUnits="false" id="M_phetrna_m" name="L-Phenylalanyl-tRNA(Phe)" compartment="m" fbc:charge="1" fbc:chemicalFormula="C9H11NOR"/>
      <species boundaryCondition="false" constant="false" hasOnlySubstanceUnits="false" id="M_protrna_c" name="L-Prolyl-tRNA(Pro)" compartment="c" fbc:charge="1" fbc:chemicalFormula="C5H9NOR"/>
      <species boundaryCondition="false" constant="false" hasOnlySubstanceUnits="false" id="M_r1p_c" name="alpha-D-Ribose 1-phosphate" compartment="c" fbc:charge="-2" fbc:chemicalFormula="C5H9O8P"/>
      <species boundaryCondition="false" constant="false" hasOnlySubstanceUnits="false" id="M_r1p_h" name="alpha-D-Ribose 1-phosphate" compartment="h" fbc:charge="-2" fbc:chemicalFormula="C5H9O8P"/>
      <species boundaryCondition="false" constant="false" hasOnlySubstanceUnits="false" id="M_seahcys_c" name="Se-Adenosyl-L-selenohomocysteine" compartment="c" fbc:charge="0" fbc:chemicalFormula="C14H20N6O5Se"/>
      <species boundaryCondition="false" constant="false" hasOnlySubstanceUnits="false" id="M_sertrna_c" name="L-Seryl-tRNA(Ser)" compartment="c" fbc:charge="1" fbc:chemicalFormula="C3H7NO2R"/>
      <species boundaryCondition="false" constant="false" hasOnlySubstanceUnits="false" id="M_sucsal_m" name="Succinate semialdehyde" compartment="m" fbc:charge="-1" fbc:chemicalFormula="C4H5O3"/>
      <species boundaryCondition="false" constant="false" hasOnlySubstanceUnits="false" id="M_thrtrna_c" name="L-Threonyl-tRNA(Thr)" compartment="c" fbc:charge="1" fbc:chemicalFormula="C4H9NO2R"/>
      <species boundaryCondition="false" constant="false" hasOnlySubstanceUnits="false" id="M_thrtrna_m" name="L-Threonyl-tRNA(Thr)" compartment="m" fbc:charge="1" fbc:chemicalFormula="C4H9NO2R"/>
      <species boundaryCondition="false" constant="false" hasOnlySubstanceUnits="false" id="M_trnaarg_c" name="tRNA(Arg)" compartment="c" fbc:charge="0" fbc:chemicalFormula="HR"/>
      <species boundaryCondition="false" constant="false" hasOnlySubstanceUnits="false" id="M_trnacys_c" name="tRNA(Cys)" compartment="c" fbc:charge="0" fbc:chemicalFormula="HR"/>
      <species boundaryCondition="false" constant="false" hasOnlySubstanceUnits="false" id="M_trnagly_c" name="tRNA(Gly)" compartment="c" fbc:charge="0" fbc:chemicalFormula="HR"/>
      <species boundaryCondition="false" constant="false" hasOnlySubstanceUnits="false" id="M_trnagly_m" name="tRNA(Gly)" compartment="m" fbc:charge="0" fbc:chemicalFormula="HR"/>
      <species boundaryCondition="false" constant="false" hasOnlySubstanceUnits="false" id="M_trnahis_c" name="tRNA(His)" compartment="c" fbc:charge="0" fbc:chemicalFormula="HR"/>
      <species boundaryCondition="false" constant="false" hasOnlySubstanceUnits="false" id="M_trnaile_c" name="tRNA(Ile)" compartment="c" fbc:charge="0" fbc:chemicalFormula="HR"/>
      <species boundaryCondition="false" constant="false" hasOnlySubstanceUnits="false" id="M_trnaleu_c" name="tRNA(Leu)" compartment="c" fbc:charge="0" fbc:chemicalFormula="HR"/>
      <species boundaryCondition="false" constant="false" hasOnlySubstanceUnits="false" id="M_trnalys_m" name="tRNA(Lys)" compartment="m" fbc:charge="0" fbc:chemicalFormula="HR"/>
      <species boundaryCondition="false" constant="false" hasOnlySubstanceUnits="false" id="M_trnamet_c" name="tRNA(Met)" compartment="c" fbc:charge="0" fbc:chemicalFormula="HR"/>
      <species boundaryCondition="false" constant="false" hasOnlySubstanceUnits="false" id="M_trnaphe_m" name="tRNA(Phe)" compartment="m" fbc:charge="0" fbc:chemicalFormula="HR"/>
      <species boundaryCondition="false" constant="false" hasOnlySubstanceUnits="false" id="M_trnapro_c" name="tRNA(Pro)" compartment="c" fbc:charge="0" fbc:chemicalFormula="HR"/>
      <species boundaryCondition="false" constant="false" hasOnlySubstanceUnits="false" id="M_trnaser_c" name="tRNA(Ser)" compartment="c" fbc:charge="0" fbc:chemicalFormula="HR"/>
      <species boundaryCondition="false" constant="false" hasOnlySubstanceUnits="false" id="M_trnathr_c" name="tRNA(Thr)" compartment="c" fbc:charge="0" fbc:chemicalFormula="HR"/>
      <species boundaryCondition="false" constant="false" hasOnlySubstanceUnits="false" id="M_trnathr_m" name="tRNA(Thr)" compartment="m" fbc:charge="0" fbc:chemicalFormula="HR"/>
      <species boundaryCondition="false" constant="false" hasOnlySubstanceUnits="false" id="M_trnatrp_c" name="tRNA(Trp)" compartment="c" fbc:charge="0" fbc:chemicalFormula="HR"/>
      <species boundaryCondition="false" constant="false" hasOnlySubstanceUnits="false" id="M_trnatyr_c" name="tRNA(Tyr)" compartment="c" fbc:charge="0" fbc:chemicalFormula="HR"/>
      <species boundaryCondition="false" constant="false" hasOnlySubstanceUnits="false" id="M_trnaval_c" name="tRNA(Val)" compartment="c" fbc:charge="0" fbc:chemicalFormula="HR"/>
      <species boundaryCondition="false" constant="false" hasOnlySubstanceUnits="false" id="M_trnaval_h" name="tRNA(Val)" compartment="h" fbc:charge="0" fbc:chemicalFormula="HR"/>
      <species boundaryCondition="false" constant="false" hasOnlySubstanceUnits="false" id="M_trptrna_c" name="L-Tryptophanyl-tRNA(Trp)" compartment="c" fbc:charge="1" fbc:chemicalFormula="C11H12N2OR"/>
      <species boundaryCondition="false" constant="false" hasOnlySubstanceUnits="false" id="M_tyrtrna_c" name="L-Tyrosyl-tRNA(Tyr)" compartment="c" fbc:charge="1" fbc:chemicalFormula="C9H11NO2R"/>
      <species boundaryCondition="false" constant="false" hasOnlySubstanceUnits="false" id="M_valtrna_c" name="L-Valyl-tRNA(Val)" compartment="c" fbc:charge="1" fbc:chemicalFormula="C5H11NOR"/>
      <species boundaryCondition="false" constant="false" hasOnlySubstanceUnits="false" id="M_valtrna_h" name="L-Valyl-tRNA(Val)" compartment="h" fbc:charge="1" fbc:chemicalFormula="C5H11NOR"/>
      <species boundaryCondition="false" constant="false" hasOnlySubstanceUnits="false" id="M_dhap_c" name="Dihydroxyacetone phosphate" compartment="c" fbc:charge="-2" fbc:chemicalFormula="C3H5O6P"/>
      <species boundaryCondition="false" constant="false" hasOnlySubstanceUnits="false" id="M_lys__L_c" name="L-Lysine" compartment="c" fbc:charge="1" fbc:chemicalFormula="C6H15N2O2"/>
      <species boundaryCondition="false" constant="false" hasOnlySubstanceUnits="false" id="M_fe2_c" name="Fe2+" compartment="c" fbc:charge="2" fbc:chemicalFormula="Fe"/>
      <species boundaryCondition="false" constant="false" hasOnlySubstanceUnits="false" id="M_pheme_c" name="Heme" compartment="c" fbc:charge="-2" fbc:chemicalFormula="C34H30FeN4O4"/>
      <species boundaryCondition="false" constant="false" hasOnlySubstanceUnits="false" id="M_methf_c" name="5,10-Methenyltetrahydrofolate" compartment="c" fbc:charge="-1" fbc:chemicalFormula="C20H20N7O6"/>
      <species boundaryCondition="false" constant="false" hasOnlySubstanceUnits="false" id="M_e4p_c" name="D-Erythrose 4-phosphate" compartment="c" fbc:charge="-2" fbc:chemicalFormula="C4H7O7P"/>
      <species boundaryCondition="false" constant="false" hasOnlySubstanceUnits="false" id="M_s7p_c" name="Sedoheptulose 7-phosphate" compartment="c" fbc:charge="-2" fbc:chemicalFormula="C7H13O10P"/>
      <species boundaryCondition="false" constant="false" hasOnlySubstanceUnits="false" id="M_ala_B_c" name="beta-Alanine" compartment="c" fbc:charge="0" fbc:chemicalFormula="C3H7NO2"/>
      <species boundaryCondition="false" constant="false" hasOnlySubstanceUnits="false" id="M_cpppg3_c" name="Coproporphyrinogen III" compartment="c" fbc:charge="-4" fbc:chemicalFormula="C36H40N4O8"/>
      <species boundaryCondition="false" constant="false" hasOnlySubstanceUnits="false" id="M_h2s_c" name="Hydrogen sulfide" compartment="c" fbc:charge="-1" fbc:chemicalFormula="H1S"/>
      <species boundaryCondition="false" constant="false" hasOnlySubstanceUnits="false" id="M_ggdp_c" name="Geranylgeranyl diphosphate" compartment="c" fbc:charge="-3" fbc:chemicalFormula="C20H33O7P2"/>
      <species boundaryCondition="false" constant="false" hasOnlySubstanceUnits="false" id="M_xu5p__D_c" name="D-Xylulose 5-phosphate" compartment="c" fbc:charge="-2" fbc:chemicalFormula="C5H9O8P"/>
      <species boundaryCondition="false" constant="false" hasOnlySubstanceUnits="false" id="M_uppg3_c" name="Uroporphyrinogen III" compartment="c" fbc:charge="-8" fbc:chemicalFormula="C40H36N4O16"/>
      <species boundaryCondition="false" constant="false" hasOnlySubstanceUnits="false" id="M_idp_c" name="IDP" compartment="c" fbc:charge="-3" fbc:chemicalFormula="C10H11N4O11P2"/>
      <species boundaryCondition="false" constant="false" hasOnlySubstanceUnits="false" id="M_itp_c" name="ITP" compartment="c" fbc:charge="-4" fbc:chemicalFormula="C10H11N4O14P3"/>
      <species boundaryCondition="false" constant="false" hasOnlySubstanceUnits="false" id="M_3mop_c" name="(S)-3-Methyl-2-oxopentanoic acid" compartment="c" fbc:charge="-1" fbc:chemicalFormula="C6H9O3"/>
      <species boundaryCondition="false" constant="false" hasOnlySubstanceUnits="false" id="M_dhor__S_c" name="(S)-Dihydroorotate" compartment="c" fbc:charge="-1" fbc:chemicalFormula="C5H5N2O4"/>
      <species boundaryCondition="false" constant="false" hasOnlySubstanceUnits="false" id="M_dhpt_c" name="Dihydropteroate" compartment="c" fbc:charge="-1" fbc:chemicalFormula="C14H13N6O3"/>
      <species boundaryCondition="false" constant="false" hasOnlySubstanceUnits="false" id="M_fdp_c" name="D-Fructose 1,6-bisphosphate" compartment="c" fbc:charge="-4" fbc:chemicalFormula="C6H10O12P2"/>
      <species boundaryCondition="false" constant="false" hasOnlySubstanceUnits="false" id="M_agm_c" name="Agmatine" compartment="c" fbc:charge="2" fbc:chemicalFormula="C5H16N4"/>
      <species boundaryCondition="false" constant="false" hasOnlySubstanceUnits="false" id="M_anth_c" name="Anthranilate" compartment="c" fbc:charge="-1" fbc:chemicalFormula="C7H6NO2"/>
      <species boundaryCondition="false" constant="false" hasOnlySubstanceUnits="false" id="M_pran_c" name="N-(5-Phospho-D-ribosyl)anthranilate" compartment="c" fbc:charge="-3" fbc:chemicalFormula="C12H13NO9P"/>
      <species boundaryCondition="false" constant="false" hasOnlySubstanceUnits="false" id="M_4pasp_c" name="4-Phospho-L-aspartate" compartment="c" fbc:charge="-2" fbc:chemicalFormula="C4H6NO7P"/>
      <species boundaryCondition="false" constant="false" hasOnlySubstanceUnits="false" id="M_biliverd_c" name="Biliverdin" compartment="c" fbc:charge="-2" fbc:chemicalFormula="C33H32N4O6"/>
      <species boundaryCondition="false" constant="false" hasOnlySubstanceUnits="false" id="M_3dhsk_h" name="3-Dehydroshikimate" compartment="h" fbc:charge="-1" fbc:chemicalFormula="C7H7O5"/>
      <species boundaryCondition="false" constant="false" hasOnlySubstanceUnits="false" id="M_3ig3p_c" name="Indoleglycerol phosphate" compartment="c" fbc:charge="-2" fbc:chemicalFormula="C11H12NO6P"/>
      <species boundaryCondition="false" constant="false" hasOnlySubstanceUnits="false" id="M_2obut_c" name="2-Oxobutanoate" compartment="c" fbc:charge="-1" fbc:chemicalFormula="C4H5O3"/>
      <species boundaryCondition="false" constant="false" hasOnlySubstanceUnits="false" id="M_4ahmmp_c" name="4-Amino-5-hydroxymethyl-2-methylpyrimidine" compartment="c" fbc:charge="0" fbc:chemicalFormula="C6H9N3O"/>
      <species boundaryCondition="false" constant="false" hasOnlySubstanceUnits="false" id="M_trnaasn_c" name="tRNA(Asn)" compartment="c" fbc:charge="0" fbc:chemicalFormula="HR"/>
      <species boundaryCondition="false" constant="false" hasOnlySubstanceUnits="false" id="M_asntrna_c" name="L-Asparaginyl-tRNA(Asn)" compartment="c" fbc:charge="1" fbc:chemicalFormula="C4H8N2O2R"/>
      <species boundaryCondition="false" constant="false" hasOnlySubstanceUnits="false" id="M_trnalys_c" name="tRNA(Lys)" compartment="c" fbc:charge="0" fbc:chemicalFormula="HR"/>
      <species boundaryCondition="false" constant="false" hasOnlySubstanceUnits="false" id="M_lystrna_c" name="L-Lysyl-tRNA" compartment="c" fbc:charge="2" fbc:chemicalFormula="C6H15N2OR"/>
      <species boundaryCondition="false" constant="false" hasOnlySubstanceUnits="false" id="M_trnaphe_c" name="tRNA(Phe)" compartment="c" fbc:charge="0" fbc:chemicalFormula="HR"/>
      <species boundaryCondition="false" constant="false" hasOnlySubstanceUnits="false" id="M_phetrna_c" name="L-Phenylalanyl-tRNA(Phe)" compartment="c" fbc:charge="1" fbc:chemicalFormula="C9H11NOR"/>
      <species boundaryCondition="false" constant="false" hasOnlySubstanceUnits="false" id="M_actp_c" name="Acetyl phosphate" compartment="c" fbc:charge="-2" fbc:chemicalFormula="C2H3O5P"/>
      <species boundaryCondition="false" constant="false" hasOnlySubstanceUnits="false" id="M_6hmhpt_c" name="2-Amino-4-hydroxy-6-hydroxymethyl-7,8-dihydropteridine" compartment="c" fbc:charge="0" fbc:chemicalFormula="C7H9N5O2"/>
      <species boundaryCondition="false" constant="false" hasOnlySubstanceUnits="false" id="M_4abz_c" name="4-Aminobenzoate" compartment="c" fbc:charge="-1" fbc:chemicalFormula="C7H6NO2"/>
      <species boundaryCondition="false" constant="false" hasOnlySubstanceUnits="false" id="M_4hpro_LT_c" name="trans-4-Hydroxy-L-proline" compartment="c" fbc:charge="0" fbc:chemicalFormula="C5H9NO3"/>
      <species boundaryCondition="false" constant="false" hasOnlySubstanceUnits="false" id="M_6hmhptpp_c" name="2-Amino-7,8-dihydro-4-hydroxy-6-(diphosphooxymethyl)pteridine" compartment="c" fbc:charge="-3" fbc:chemicalFormula="C7H8N5O8P2"/>
      <species boundaryCondition="false" constant="false" hasOnlySubstanceUnits="false" id="M_photon_e" name="Photon" compartment="e" fbc:charge="0" fbc:chemicalFormula="Z"/>
      <species boundaryCondition="false" constant="false" hasOnlySubstanceUnits="false" id="M_photon_c" name="Photon" compartment="c" fbc:charge="0" fbc:chemicalFormula="Z"/>
      <species boundaryCondition="false" constant="false" hasOnlySubstanceUnits="false" id="M_photon_h" name="Photon" compartment="h" fbc:charge="0" fbc:chemicalFormula="Z"/>
      <species boundaryCondition="false" constant="false" hasOnlySubstanceUnits="false" id="M_h2o_u" name="H2O" compartment="u" fbc:charge="0" fbc:chemicalFormula="H2O"/>
      <species boundaryCondition="false" constant="false" hasOnlySubstanceUnits="false" id="M_pq_u" name="Plastoquinone, reduced" compartment="u" fbc:charge="0" fbc:chemicalFormula="C13H16O2"/>
      <species boundaryCondition="false" constant="false" hasOnlySubstanceUnits="false" id="M_o2_u" name="Oxygen" compartment="u" fbc:charge="0" fbc:chemicalFormula="O2"/>
      <species boundaryCondition="false" constant="false" hasOnlySubstanceUnits="false" id="M_pqh2_u" name="Plastoquinone, reduced" compartment="u" fbc:charge="0" fbc:chemicalFormula="C13H18O2"/>
      <species boundaryCondition="false" constant="false" hasOnlySubstanceUnits="false" id="M_pccu2p_u" name="Plastocyanin(Cu2+)" compartment="u" fbc:charge="2" fbc:chemicalFormula="X"/>
      <species boundaryCondition="false" constant="false" hasOnlySubstanceUnits="false" id="M_h_u" name="H+" compartment="u" fbc:charge="1" fbc:chemicalFormula="H"/>
      <species boundaryCondition="false" constant="false" hasOnlySubstanceUnits="false" id="M_pccu1p_u" name="Plastocyanin (Cu+)" compartment="u" fbc:charge="1" fbc:chemicalFormula="X"/>
      <species boundaryCondition="false" constant="false" hasOnlySubstanceUnits="false" id="M_glc__D_e" name="D-Glucose" compartment="e" fbc:charge="0" fbc:chemicalFormula="C6H12O6"/>
      <species boundaryCondition="false" constant="false" hasOnlySubstanceUnits="false" id="M_glc__D_x" name="D-Glucose" compartment="x" fbc:charge="0" fbc:chemicalFormula="C6H12O6"/>
      <species boundaryCondition="false" constant="false" hasOnlySubstanceUnits="false" id="M_2pg_h" name="2-Phospho-D-glycerate" compartment="h" fbc:charge="-3" fbc:chemicalFormula="C3H4O7P"/>
      <species boundaryCondition="false" constant="false" hasOnlySubstanceUnits="false" id="M_pep_x" name="Phosphoenolpyruvate" compartment="x" fbc:charge="-3" fbc:chemicalFormula="C3H2O6P"/>
      <species boundaryCondition="false" constant="false" hasOnlySubstanceUnits="false" id="M_na1_h" name="Sodium cation" compartment="h" fbc:charge="1" fbc:chemicalFormula="Na"/>
      <species boundaryCondition="false" constant="false" hasOnlySubstanceUnits="false" id="M_6pgl_c" name="D-Glucono-1,5-lactone 6-phosphate" compartment="c" fbc:charge="-2" fbc:chemicalFormula="C6H9O9P"/>
      <species boundaryCondition="false" constant="false" hasOnlySubstanceUnits="false" id="M_6pgc_m" name="6-Phospho-D-gluconate" compartment="m" fbc:charge="-3" fbc:chemicalFormula="C6H10O10P"/>
      <species boundaryCondition="false" constant="false" hasOnlySubstanceUnits="false" id="M_2ddg6p_m" name="2-Dehydro-3-deoxy-6-phospho-D-gluconate" compartment="m" fbc:charge="-3" fbc:chemicalFormula="C6H8O9P"/>
      <species boundaryCondition="false" constant="false" hasOnlySubstanceUnits="false" id="M_fadh2_h" name="FADH2, reduced" compartment="h" fbc:charge="-2" fbc:chemicalFormula="C27H33N9O15P2"/>
      <species boundaryCondition="false" constant="false" hasOnlySubstanceUnits="false" id="M_fad_h" name="FAD, oxidized" compartment="h" fbc:charge="-2" fbc:chemicalFormula="C27H31N9O15P2"/>
      <species boundaryCondition="false" constant="false" hasOnlySubstanceUnits="false" id="M_acon_C_m" name="cis-Aconitate" compartment="m" fbc:charge="-3" fbc:chemicalFormula="C6H3O6"/>
      <species boundaryCondition="false" constant="false" hasOnlySubstanceUnits="false" id="M_icit_x" name="Isocitrate" compartment="x" fbc:charge="-3" fbc:chemicalFormula="C6H5O7"/>
      <species boundaryCondition="false" constant="false" hasOnlySubstanceUnits="false" id="M_succ_x" name="Succinate" compartment="x" fbc:charge="-2" fbc:chemicalFormula="C4H4O4"/>
      <species boundaryCondition="false" constant="false" hasOnlySubstanceUnits="false" id="M_succ_c" name="Succinate" compartment="c" fbc:charge="-2" fbc:chemicalFormula="C4H4O4"/>
      <species boundaryCondition="false" constant="false" hasOnlySubstanceUnits="false" id="M_acglu_h" name="N-Acetyl-L-glutamate" compartment="h" fbc:charge="-2" fbc:chemicalFormula="C7H9NO5"/>
      <species boundaryCondition="false" constant="false" hasOnlySubstanceUnits="false" id="M_acg5p_h" name="N-Acetyl-L-glutamate 5-phosphate" compartment="h" fbc:charge="-3" fbc:chemicalFormula="C7H9NO8P"/>
      <species boundaryCondition="false" constant="false" hasOnlySubstanceUnits="false" id="M_acg5sa_h" name="N-Acetyl-L-glutamate 5-semialdehyde" compartment="h" fbc:charge="-1" fbc:chemicalFormula="C7H10NO4"/>
      <species boundaryCondition="false" constant="false" hasOnlySubstanceUnits="false" id="M_acorn_h" name="N-Acetylornithine" compartment="h" fbc:charge="0" fbc:chemicalFormula="C7H14N2O3"/>
      <species boundaryCondition="false" constant="false" hasOnlySubstanceUnits="false" id="M_3php_m" name="3-Phosphonooxypyruvate" compartment="m" fbc:charge="-3" fbc:chemicalFormula="C3H2O7P"/>
      <species boundaryCondition="false" constant="false" hasOnlySubstanceUnits="false" id="M_acald_m" name="Acetaldehyde" compartment="m" fbc:charge="0" fbc:chemicalFormula="C2H4O"/>
      <species boundaryCondition="false" constant="false" hasOnlySubstanceUnits="false" id="M_hom__L_h" name="L-Homoserine" compartment="h" fbc:charge="0" fbc:chemicalFormula="C4H9NO3"/>
      <species boundaryCondition="false" constant="false" hasOnlySubstanceUnits="false" id="M_phom_h" name="O-Phospho-L-homoserine" compartment="h" fbc:charge="-2" fbc:chemicalFormula="C4H8NO6P"/>
      <species boundaryCondition="false" constant="false" hasOnlySubstanceUnits="false" id="M_phom_c" name="O-Phospho-L-homoserine" compartment="c" fbc:charge="-2" fbc:chemicalFormula="C4H8NO6P"/>
      <species boundaryCondition="false" constant="false" hasOnlySubstanceUnits="false" id="M_lys__L_h" name="L-Lysine" compartment="h" fbc:charge="1" fbc:chemicalFormula="C6H15N2O2"/>
      <species boundaryCondition="false" constant="false" hasOnlySubstanceUnits="false" id="M_so4_h" name="Sulfate" compartment="h" fbc:charge="-2" fbc:chemicalFormula="O4S"/>
      <species boundaryCondition="false" constant="false" hasOnlySubstanceUnits="false" id="M_paps_h" name="3-Phosphoadenylyl sulfate" compartment="h" fbc:charge="-4" fbc:chemicalFormula="C10H11N5O13P2S"/>
      <species boundaryCondition="false" constant="false" hasOnlySubstanceUnits="false" id="M_so3_h" name="Sulfite" compartment="h" fbc:charge="-2" fbc:chemicalFormula="O3S"/>
      <species boundaryCondition="false" constant="false" hasOnlySubstanceUnits="false" id="M_pap_h" name="Adenosine 3,5-bisphosphate" compartment="h" fbc:charge="-4" fbc:chemicalFormula="C10H11N5O10P2"/>
      <species boundaryCondition="false" constant="false" hasOnlySubstanceUnits="false" id="M_achms_c" name="O-Acetyl-L-homoserine" compartment="c" fbc:charge="0" fbc:chemicalFormula="C6H11NO4"/>
      <species boundaryCondition="false" constant="false" hasOnlySubstanceUnits="false" id="M_h2s_m" name="Hydrogen sulfide" compartment="m" fbc:charge="-1" fbc:chemicalFormula="H1S"/>
      <species boundaryCondition="false" constant="false" hasOnlySubstanceUnits="false" id="M_prbatp_c" name="1-(5-Phospho-D-ribosyl)-ATP" compartment="c" fbc:charge="-6" fbc:chemicalFormula="C15H19N5O20P4"/>
      <species boundaryCondition="false" constant="false" hasOnlySubstanceUnits="false" id="M_prbamp_c" name="1-(5-Phospho-D-ribosyl)-AMP" compartment="c" fbc:charge="-4" fbc:chemicalFormula="C15H19N5O14P2"/>
      <species boundaryCondition="false" constant="false" hasOnlySubstanceUnits="false" id="M_imacp_c" name="3-(Imidazol-4-yl)-2-oxopropyl phosphate" compartment="c" fbc:charge="-2" fbc:chemicalFormula="C6H7N2O5P"/>
      <species boundaryCondition="false" constant="false" hasOnlySubstanceUnits="false" id="M_hisp_c" name="L-Histidinol phosphate" compartment="c" fbc:charge="-1" fbc:chemicalFormula="C6H11N3O4P"/>
      <species boundaryCondition="false" constant="false" hasOnlySubstanceUnits="false" id="M_3mop_h" name="(S)-3-Methyl-2-oxopentanoic acid" compartment="h" fbc:charge="-1" fbc:chemicalFormula="C6H9O3"/>
      <species boundaryCondition="false" constant="false" hasOnlySubstanceUnits="false" id="M_ile__L_h" name="L-Isoleucine" compartment="h" fbc:charge="0" fbc:chemicalFormula="C6H13NO2"/>
      <species boundaryCondition="false" constant="false" hasOnlySubstanceUnits="false" id="M_2ippm_h" name="2-Isopropylmaleate" compartment="h" fbc:charge="-2" fbc:chemicalFormula="C7H8O4"/>
      <species boundaryCondition="false" constant="false" hasOnlySubstanceUnits="false" id="M_3c2hmp_h" name="3-Carboxy-2-hydroxy-4-methylpentanoate" compartment="h" fbc:charge="-2" fbc:chemicalFormula="C7H10O5"/>
      <species boundaryCondition="false" constant="false" hasOnlySubstanceUnits="false" id="M_leu__L_h" name="L-Leucine" compartment="h" fbc:charge="0" fbc:chemicalFormula="C6H13NO2"/>
      <species boundaryCondition="false" constant="false" hasOnlySubstanceUnits="false" id="M_skm_h" name="Shikimate" compartment="h" fbc:charge="-1" fbc:chemicalFormula="C7H9O5"/>
      <species boundaryCondition="false" constant="false" hasOnlySubstanceUnits="false" id="M_Largn_h" name="L-Arogenate" compartment="h" fbc:charge="-1" fbc:chemicalFormula="C10H12NO5"/>
      <species boundaryCondition="false" constant="false" hasOnlySubstanceUnits="false" id="M_thbpt_c" name="Tetrahydrobiopterin" compartment="c" fbc:charge="0" fbc:chemicalFormula="C9H15N5O3"/>
      <species boundaryCondition="false" constant="false" hasOnlySubstanceUnits="false" id="M_hthbp_c" name="4a-Hydroxytetrahydrobiopterin" compartment="c" fbc:charge="0" fbc:chemicalFormula="C9H15N5O4"/>
      <species boundaryCondition="false" constant="false" hasOnlySubstanceUnits="false" id="M_hthbp_m" name="4a-Hydroxytetrahydrobiopterin" compartment="m" fbc:charge="0" fbc:chemicalFormula="C9H15N5O4"/>
      <species boundaryCondition="false" constant="false" hasOnlySubstanceUnits="false" id="M_dhbpt_m" name="Dihydrobiopterin" compartment="m" fbc:charge="0" fbc:chemicalFormula="C9H13N5O3"/>
      <species boundaryCondition="false" constant="false" hasOnlySubstanceUnits="false" id="M_thbpt_m" name="Tetrahydrobiopterin" compartment="m" fbc:charge="0" fbc:chemicalFormula="C9H15N5O3"/>
      <species boundaryCondition="false" constant="false" hasOnlySubstanceUnits="false" id="M_2cpr5p_c" name="1-(2-Carboxyphenylamino)-1-deoxy-D-ribulose 5-phosphate" compartment="c" fbc:charge="-3" fbc:chemicalFormula="C12H13NO9P"/>
      <species boundaryCondition="false" constant="false" hasOnlySubstanceUnits="false" id="M_indole_c" name="Indole" compartment="c" fbc:charge="0" fbc:chemicalFormula="C8H7N"/>
      <species boundaryCondition="false" constant="false" hasOnlySubstanceUnits="false" id="M_ahdt_c" name="7,8-Dihydroneopterin 3-triphosphate" compartment="c" fbc:charge="-4" fbc:chemicalFormula="C9H12N5O13P3"/>
      <species boundaryCondition="false" constant="false" hasOnlySubstanceUnits="false" id="M_6pthp_c" name="6-Pyruvoyltetrahydropterin" compartment="c" fbc:charge="0" fbc:chemicalFormula="C9H11N5O3"/>
      <species boundaryCondition="false" constant="false" hasOnlySubstanceUnits="false" id="M_pppi_c" name="Triphosphate" compartment="c" fbc:charge="-4" fbc:chemicalFormula="H1O10P3"/>
      <species boundaryCondition="false" constant="false" hasOnlySubstanceUnits="false" id="M_hdcea_h" name="(9Z)-hexadecenoate" compartment="h" fbc:charge="-1" fbc:chemicalFormula="C16H29O2"/>
      <species boundaryCondition="false" constant="false" hasOnlySubstanceUnits="false" id="M_ocdca_h" name="Octadecanoate (C18:0)" compartment="h" fbc:charge="-1" fbc:chemicalFormula="C18H35O2"/>
      <species boundaryCondition="false" constant="false" hasOnlySubstanceUnits="false" id="M_ocdcea_h" name="(9Z)-octadecenoic acid (C18:1)" compartment="h" fbc:charge="-1" fbc:chemicalFormula="C18H33O2"/>
      <species boundaryCondition="false" constant="false" hasOnlySubstanceUnits="false" id="M_btn_c" name="Biotin" compartment="c" fbc:charge="-1" fbc:chemicalFormula="C10H15N2O3S"/>
      <species boundaryCondition="false" constant="false" hasOnlySubstanceUnits="false" id="M_accp_c" name="Apo-[carboxylase]" compartment="c" fbc:charge="0" fbc:chemicalFormula="C7H13N3O2R2"/>
      <species boundaryCondition="false" constant="false" hasOnlySubstanceUnits="false" id="M_btnCCP_c" name="Holo-[carboxylase]" compartment="c" fbc:charge="0" fbc:chemicalFormula="C17H27N5O4SR2"/>
      <species boundaryCondition="false" constant="false" hasOnlySubstanceUnits="false" id="M_ttdca_c" name="Tetradecanoate (C14:0)" compartment="c" fbc:charge="-1" fbc:chemicalFormula="C14H27O2"/>
      <species boundaryCondition="false" constant="false" hasOnlySubstanceUnits="false" id="M_tdcoa_c" name="Tetradecanoyl-CoA (C14:0)" compartment="c" fbc:charge="-4" fbc:chemicalFormula="C35H58N7O17P3S"/>
      <species boundaryCondition="false" constant="false" hasOnlySubstanceUnits="false" id="M_hdcea_c" name="(9Z)-hexadecenoate" compartment="c" fbc:charge="-1" fbc:chemicalFormula="C16H29O2"/>
      <species boundaryCondition="false" constant="false" hasOnlySubstanceUnits="false" id="M_hdcoa_c" name="(9Z)-hexadecenoyl-CoA" compartment="c" fbc:charge="-4" fbc:chemicalFormula="C37H60N7O17P3S"/>
      <species boundaryCondition="false" constant="false" hasOnlySubstanceUnits="false" id="M_hd912ea_c" name="(9Z,12Z)-hexadecadienoate" compartment="c" fbc:charge="-1" fbc:chemicalFormula="C16H27O2"/>
      <species boundaryCondition="false" constant="false" hasOnlySubstanceUnits="false" id="M_hd912coa_c" name="(9Z,12Z)-hexadecadienyl-CoA" compartment="c" fbc:charge="-4" fbc:chemicalFormula="C37H58N7O17P3S"/>
      <species boundaryCondition="false" constant="false" hasOnlySubstanceUnits="false" id="M_hd6912ea_c" name="(6Z,9Z,12Z)-hexadecatrienoate (C16:3)" compartment="c" fbc:charge="-1" fbc:chemicalFormula="C16H25O2"/>
      <species boundaryCondition="false" constant="false" hasOnlySubstanceUnits="false" id="M_hd6912coa_c" name="(6Z,9Z,12Z)-hexadecatrienoyl-CoA (C16:3)" compartment="c" fbc:charge="-4" fbc:chemicalFormula="C37H56N7O17P3S"/>
      <species boundaryCondition="false" constant="false" hasOnlySubstanceUnits="false" id="M_etha_m" name="Ethanolamine" compartment="m" fbc:charge="1" fbc:chemicalFormula="C2H8NO"/>
      <species boundaryCondition="false" constant="false" hasOnlySubstanceUnits="false" id="M_methamp_c" name="N-Methylethanolamine phosphate" compartment="c" fbc:charge="-1" fbc:chemicalFormula="C3H9NO4P"/>
      <species boundaryCondition="false" constant="false" hasOnlySubstanceUnits="false" id="M_ethadmp_c" name="Phosphodimethylethanolamine" compartment="c" fbc:charge="-1" fbc:chemicalFormula="C4H11NO4P"/>
      <species boundaryCondition="false" constant="false" hasOnlySubstanceUnits="false" id="M_cholp_c" name="Choline phosphate" compartment="c" fbc:charge="-1" fbc:chemicalFormula="C5H13NO4P"/>
      <species boundaryCondition="false" constant="false" hasOnlySubstanceUnits="false" id="M_cdpchol_c" name="CDP-choline" compartment="c" fbc:charge="-1" fbc:chemicalFormula="C14H25N4O11P2"/>
      <species boundaryCondition="false" constant="false" hasOnlySubstanceUnits="false" id="M_inost_c" name="myo-Inositol" compartment="c" fbc:charge="0" fbc:chemicalFormula="C6H12O6"/>
      <species boundaryCondition="false" constant="false" hasOnlySubstanceUnits="false" id="M_mi3p__D_h" name="1D-myo-Inositol 3-phosphate" compartment="h" fbc:charge="-2" fbc:chemicalFormula="C6H11O9P"/>
      <species boundaryCondition="false" constant="false" hasOnlySubstanceUnits="false" id="M_inost_h" name="myo-Inositol" compartment="h" fbc:charge="0" fbc:chemicalFormula="C6H12O6"/>
      <species boundaryCondition="false" constant="false" hasOnlySubstanceUnits="false" id="M_mi3p__D_m" name="1D-myo-Inositol 3-phosphate" compartment="m" fbc:charge="-2" fbc:chemicalFormula="C6H11O9P"/>
      <species boundaryCondition="false" constant="false" hasOnlySubstanceUnits="false" id="M_inost_m" name="myo-Inositol" compartment="m" fbc:charge="0" fbc:chemicalFormula="C6H12O6"/>
      <species boundaryCondition="false" constant="false" hasOnlySubstanceUnits="false" id="M_utp_h" name="UTP" compartment="h" fbc:charge="-4" fbc:chemicalFormula="C9H11N2O15P3"/>
      <species boundaryCondition="false" constant="false" hasOnlySubstanceUnits="false" id="M_ficytb5_c" name="Ferricytochrome b5" compartment="c" fbc:charge="1" fbc:chemicalFormula="C42H44FeN8O8S2R4"/>
      <species boundaryCondition="false" constant="false" hasOnlySubstanceUnits="false" id="M_focytb5_c" name="Ferrocytochrome b5" compartment="c" fbc:charge="0" fbc:chemicalFormula="C42H44FeN8O8S2R4"/>
      <species boundaryCondition="false" constant="false" hasOnlySubstanceUnits="false" id="M_ficytb5_m" name="Ferricytochrome b5" compartment="m" fbc:charge="-1" fbc:chemicalFormula="C34H32FeN4O4R4"/>
      <species boundaryCondition="false" constant="false" hasOnlySubstanceUnits="false" id="M_focytb5_m" name="Ferrocytochrome b5" compartment="m" fbc:charge="-2" fbc:chemicalFormula="C34H32FeN4O4R4"/>
      <species boundaryCondition="false" constant="false" hasOnlySubstanceUnits="false" id="M_tmndnc_c" name="(5Z,8Z,11Z,14Z,17Z)-eicosapentaenoic acid" compartment="c" fbc:charge="-1" fbc:chemicalFormula="C20H29O2"/>
      <species boundaryCondition="false" constant="false" hasOnlySubstanceUnits="false" id="M_tmndnccoa_c" name="(5Z,8Z,11Z,14Z,17Z)-eicosapentaenoyl-CoA" compartment="c" fbc:charge="-4" fbc:chemicalFormula="C41H60N7O17P3S"/>
      <species boundaryCondition="false" constant="false" hasOnlySubstanceUnits="false" id="M_crvnc_c" name="(4Z,7Z,10Z,13Z,16Z,19Z)-docosahexaenoate" compartment="c" fbc:charge="-1" fbc:chemicalFormula="C22H31O2"/>
      <species boundaryCondition="false" constant="false" hasOnlySubstanceUnits="false" id="M_c226coa_c" name="(4Z,7Z,10Z,13Z,16Z,19Z)-docosahexaenoyl-CoA" compartment="c" fbc:charge="-4" fbc:chemicalFormula="C43H62N7O17P3S"/>
      <species boundaryCondition="false" constant="false" hasOnlySubstanceUnits="false" id="M_1tdecg3p_c" name="1-Tetradecanoyl-sn-glycerol-3-phosphate" compartment="c" fbc:charge="-2" fbc:chemicalFormula="C17H33O7P"/>
      <species boundaryCondition="false" constant="false" hasOnlySubstanceUnits="false" id="M_1hdecg3p_c" name="1-Hexadecanoyl-sn-glycerol-3-phosphate" compartment="c" fbc:charge="-2" fbc:chemicalFormula="C19H37O7P"/>
      <species boundaryCondition="false" constant="false" hasOnlySubstanceUnits="false" id="M_1hdec9eg3p_c" name="1-9-Hexadecenoyl-sn-glycerol-3-phosphate" compartment="c" fbc:charge="-2" fbc:chemicalFormula="C19H35O7P"/>
      <species boundaryCondition="false" constant="false" hasOnlySubstanceUnits="false" id="M_1odecg3p_c" name="1-Octadecanoyl-sn-glycerol-3-phosphate" compartment="c" fbc:charge="-2" fbc:chemicalFormula="C21H41O7P"/>
      <species boundaryCondition="false" constant="false" hasOnlySubstanceUnits="false" id="M_1odec9eg3p_c" name="1-9-Octadecenoyl-sn-glycerol-3-phosphate" compartment="c" fbc:charge="-2" fbc:chemicalFormula="C21H39O7P"/>
      <species boundaryCondition="false" constant="false" hasOnlySubstanceUnits="false" id="M_1eicos58111417eg3p_c" name="1-(5Z,8Z,11Z,14Z,17Z)-Eicosapentaenoyl-sn-glycerol-3-phosphate" compartment="c" fbc:charge="-2" fbc:chemicalFormula="C23H35O7P"/>
      <species boundaryCondition="false" constant="false" hasOnlySubstanceUnits="false" id="M_1docos4710131619eg3p_c" name="1-4,7,10,13,16,19-Docosahexaenoyl-sn-glycerol-3-phosphate" compartment="c" fbc:charge="-2" fbc:chemicalFormula="C25H37O7P"/>
      <species boundaryCondition="false" constant="false" hasOnlySubstanceUnits="false" id="M_pa140_c" name="1-tetradecanoyl-2-tetradecanoyl-sn-glycerol-3-phosphate" compartment="c" fbc:charge="-2" fbc:chemicalFormula="C31H59O8P"/>
      <species boundaryCondition="false" constant="false" hasOnlySubstanceUnits="false" id="M_pa140160_c" name="1-tetradecanoyl-2-hexadecanoyl-sn-glycerol-3-phosphate" compartment="c" fbc:charge="-2" fbc:chemicalFormula="C33H63O8P"/>
      <species boundaryCondition="false" constant="false" hasOnlySubstanceUnits="false" id="M_pa1401619Z_c" name="1-tetradecanoyl-2-9-hexadecenoyl-sn-glycerol-3-phosphate" compartment="c" fbc:charge="-2" fbc:chemicalFormula="C33H61O8P"/>
      <species boundaryCondition="false" constant="false" hasOnlySubstanceUnits="false" id="M_pa140180_c" name="1-tetradecanoyl-2-octadecanoyl-sn-glycerol-3-phosphate" compartment="c" fbc:charge="-2" fbc:chemicalFormula="C35H67O8P"/>
      <species boundaryCondition="false" constant="false" hasOnlySubstanceUnits="false" id="M_pa1401819Z_c" name="1-tetradecanoyl-2-9-octadecenoyl-sn-glycerol-3-phosphate" compartment="c" fbc:charge="-2" fbc:chemicalFormula="C35H65O8P"/>
      <species boundaryCondition="false" constant="false" hasOnlySubstanceUnits="false" id="M_pa140205n3_c" name="1-tetradecanoyl-2-5,8,11,14,17-eicosapentaenoyl-sn-glycerol-3-phosphate" compartment="c" fbc:charge="-2" fbc:chemicalFormula="C37H61O8P"/>
      <species boundaryCondition="false" constant="false" hasOnlySubstanceUnits="false" id="M_pa140226n3_c" name="1-tetradecanoyl-2-4,7,10,13,16,19-docosahexaenoyl-sn-glycerol-3-phosphate" compartment="c" fbc:charge="-2" fbc:chemicalFormula="C39H63O8P"/>
      <species boundaryCondition="false" constant="false" hasOnlySubstanceUnits="false" id="M_pa160140_c" name="1-hexadecanoyl-2-tetradecanoyl-sn-glycerol-3-phosphate" compartment="c" fbc:charge="-2" fbc:chemicalFormula="C33H63O8P"/>
      <species boundaryCondition="false" constant="false" hasOnlySubstanceUnits="false" id="M_pa160_c" name="1-hexadecanoyl-2-hexadecanoyl-sn-glycerol-3-phosphate" compartment="c" fbc:charge="-2" fbc:chemicalFormula="C35H67O8P"/>
      <species boundaryCondition="false" constant="false" hasOnlySubstanceUnits="false" id="M_pa1601619Z_c" name="1-hexadecanoyl-2-9-hexadecenoyl-sn-glycerol-3-phosphate" compartment="c" fbc:charge="-2" fbc:chemicalFormula="C35H65O8P"/>
      <species boundaryCondition="false" constant="false" hasOnlySubstanceUnits="false" id="M_pa160180_c" name="1-hexadecanoyl-2-octadecanoyl-sn-glycerol-3-phosphate" compartment="c" fbc:charge="-2" fbc:chemicalFormula="C37H71O8P"/>
      <species boundaryCondition="false" constant="false" hasOnlySubstanceUnits="false" id="M_pa1601819Z_c" name="1-hexadecanoyl-2-9-octadecenoyl-sn-glycerol-3-phosphate" compartment="c" fbc:charge="-2" fbc:chemicalFormula="C37H69O8P"/>
      <species boundaryCondition="false" constant="false" hasOnlySubstanceUnits="false" id="M_pa160205n3_c" name="1-hexadecanoyl-2-5,8,11,14,17-eicosapentaenoyl-sn-glycerol-3-phosphate" compartment="c" fbc:charge="-2" fbc:chemicalFormula="C39H65O8P"/>
      <species boundaryCondition="false" constant="false" hasOnlySubstanceUnits="false" id="M_pa160226n3_c" name="1-hexadecanoyl-2-4,7,10,13,16,19-docosahexaenoyl-sn-glycerol-3-phosphate" compartment="c" fbc:charge="-2" fbc:chemicalFormula="C41H67O8P"/>
      <species boundaryCondition="false" constant="false" hasOnlySubstanceUnits="false" id="M_pa1619Z140_c" name="1-9-hexadecenoyl-2-tetradecanoyl-sn-glycerol-3-phosphate" compartment="c" fbc:charge="-2" fbc:chemicalFormula="C33H61O8P"/>
      <species boundaryCondition="false" constant="false" hasOnlySubstanceUnits="false" id="M_pa1619Z160_c" name="1-9-hexadecenoyl-2-hexadecanoyl-sn-glycerol-3-phosphate" compartment="c" fbc:charge="-2" fbc:chemicalFormula="C35H65O8P"/>
      <species boundaryCondition="false" constant="false" hasOnlySubstanceUnits="false" id="M_pa161_c" name="1-9-hexadecenoyl-2-9-hexadecenoyl-sn-glycerol-3-phosphate" compartment="c" fbc:charge="-2" fbc:chemicalFormula="C35H63O8P"/>
      <species boundaryCondition="false" constant="false" hasOnlySubstanceUnits="false" id="M_pa1619Z180_c" name="1-9-hexadecenoyl-2-octadecanoyl-sn-glycerol-3-phosphate" compartment="c" fbc:charge="-2" fbc:chemicalFormula="C37H69O8P"/>
      <species boundaryCondition="false" constant="false" hasOnlySubstanceUnits="false" id="M_pa1619Z1819Z_c" name="1-9-hexadecenoyl-2-9-octadecenoyl-sn-glycerol-3-phosphate" compartment="c" fbc:charge="-2" fbc:chemicalFormula="C37H67O8P"/>
      <species boundaryCondition="false" constant="false" hasOnlySubstanceUnits="false" id="M_pa1619Z205n3_c" name="1-9-hexadecenoyl-2-5,8,11,14,17-eicosapentaenoyl-sn-glycerol-3-phosphate" compartment="c" fbc:charge="-2" fbc:chemicalFormula="C39H63O8P"/>
      <species boundaryCondition="false" constant="false" hasOnlySubstanceUnits="false" id="M_pa1619Z226n3_c" name="1-9-hexadecenoyl-2-4,7,10,13,16,19-docosahexaenoyl-sn-glycerol-3-phosphate" compartment="c" fbc:charge="-2" fbc:chemicalFormula="C41H65O8P"/>
      <species boundaryCondition="false" constant="false" hasOnlySubstanceUnits="false" id="M_pa180140_c" name="1-octadecanoyl-2-tetradecanoyl-sn-glycerol-3-phosphate" compartment="c" fbc:charge="-2" fbc:chemicalFormula="C35H67O8P"/>
      <species boundaryCondition="false" constant="false" hasOnlySubstanceUnits="false" id="M_pa180160_c" name="1-octadecanoyl-2-hexadecanoyl-sn-glycerol-3-phosphate" compartment="c" fbc:charge="-2" fbc:chemicalFormula="C37H71O8P"/>
      <species boundaryCondition="false" constant="false" hasOnlySubstanceUnits="false" id="M_pa1801619Z_c" name="1-octadecanoyl-2-9-hexadecenoyl-sn-glycerol-3-phosphate" compartment="c" fbc:charge="-2" fbc:chemicalFormula="C37H69O8P"/>
      <species boundaryCondition="false" constant="false" hasOnlySubstanceUnits="false" id="M_pa180_c" name="1-octadecanoyl-2-octadecanoyl-sn-glycerol-3-phosphate" compartment="c" fbc:charge="-2" fbc:chemicalFormula="C39H75O8P"/>
      <species boundaryCondition="false" constant="false" hasOnlySubstanceUnits="false" id="M_pa1801819Z_c" name="1-octadecanoyl-2-9-octadecenoyl-sn-glycerol-3-phosphate" compartment="c" fbc:charge="-2" fbc:chemicalFormula="C39H73O8P"/>
      <species boundaryCondition="false" constant="false" hasOnlySubstanceUnits="false" id="M_pa180205n3_c" name="1-octadecanoyl-2-5,8,11,14,17-eicosapentaenoyl-sn-glycerol-3-phosphate" compartment="c" fbc:charge="-2" fbc:chemicalFormula="C41H69O8P"/>
      <species boundaryCondition="false" constant="false" hasOnlySubstanceUnits="false" id="M_pa180226n3_c" name="1-octadecanoyl-2-4,7,10,13,16,19-docosahexaenoyl-sn-glycerol-3-phosphate" compartment="c" fbc:charge="-2" fbc:chemicalFormula="C43H71O8P"/>
      <species boundaryCondition="false" constant="false" hasOnlySubstanceUnits="false" id="M_pa1819Z140_c" name="1-9-octadecenoyl-2-tetradecanoyl-sn-glycerol-3-phosphate" compartment="c" fbc:charge="-2" fbc:chemicalFormula="C35H65O8P"/>
      <species boundaryCondition="false" constant="false" hasOnlySubstanceUnits="false" id="M_pa1819Z160_c" name="1-9-octadecenoyl-2-hexadecanoyl-sn-glycerol-3-phosphate" compartment="c" fbc:charge="-2" fbc:chemicalFormula="C37H69O8P"/>
      <species boundaryCondition="false" constant="false" hasOnlySubstanceUnits="false" id="M_pa1819Z1619Z_c" name="1-9-octadecenoyl-2-9-hexadecenoyl-sn-glycerol-3-phosphate" compartment="c" fbc:charge="-2" fbc:chemicalFormula="C37H67O8P"/>
      <species boundaryCondition="false" constant="false" hasOnlySubstanceUnits="false" id="M_pa1819Z180_c" name="1-9-octadecenoyl-2-octadecanoyl-sn-glycerol-3-phosphate" compartment="c" fbc:charge="-2" fbc:chemicalFormula="C39H73O8P"/>
      <species boundaryCondition="false" constant="false" hasOnlySubstanceUnits="false" id="M_pa181_9_c" name="1-9-octadecenoyl-2-9-octadecenoyl-sn-glycerol-3-phosphate" compartment="c" fbc:charge="-2" fbc:chemicalFormula="C39H71O8P"/>
      <species boundaryCondition="false" constant="false" hasOnlySubstanceUnits="false" id="M_pa1819Z205n3_c" name="1-9-octadecenoyl-2-5,8,11,14,17-eicosapentaenoyl-sn-glycerol-3-phosphate" compartment="c" fbc:charge="-2" fbc:chemicalFormula="C41H67O8P"/>
      <species boundaryCondition="false" constant="false" hasOnlySubstanceUnits="false" id="M_pa1819Z226n3_c" name="1-9-octadecenoyl-2-4,7,10,13,16,19-docosahexaenoyl-sn-glycerol-3-phosphate" compartment="c" fbc:charge="-2" fbc:chemicalFormula="C43H69O8P"/>
      <species boundaryCondition="false" constant="false" hasOnlySubstanceUnits="false" id="M_pa205n3140_c" name="1-5,8,11,14,17-eicosapentaenoyl-2-tetradecanoyl-sn-glycerol-3-phosphate" compartment="c" fbc:charge="-2" fbc:chemicalFormula="C37H61O8P"/>
      <species boundaryCondition="false" constant="false" hasOnlySubstanceUnits="false" id="M_pa205n3160_c" name="1-5,8,11,14,17-eicosapentaenoyl-2-hexadecanoyl-sn-glycerol-3-phosphate" compartment="c" fbc:charge="-2" fbc:chemicalFormula="C39H65O8P"/>
      <species boundaryCondition="false" constant="false" hasOnlySubstanceUnits="false" id="M_pa205n31619Z_c" name="1-5,8,11,14,17-eicosapentaenoyl-2-9-hexadecenoyl-sn-glycerol-3-phosphate" compartment="c" fbc:charge="-2" fbc:chemicalFormula="C39H63O8P"/>
      <species boundaryCondition="false" constant="false" hasOnlySubstanceUnits="false" id="M_pa205n3180_c" name="1-5,8,11,14,17-eicosapentaenoyl-2-octadecanoyl-sn-glycerol-3-phosphate" compartment="c" fbc:charge="-2" fbc:chemicalFormula="C41H69O8P"/>
      <species boundaryCondition="false" constant="false" hasOnlySubstanceUnits="false" id="M_pa205n31819Z_c" name="1-5,8,11,14,17-eicosapentaenoyl-2-9-octadecenoyl-sn-glycerol-3-phosphate" compartment="c" fbc:charge="-2" fbc:chemicalFormula="C41H67O8P"/>
      <species boundaryCondition="false" constant="false" hasOnlySubstanceUnits="false" id="M_pa205n3_c" name="1-5,8,11,14,17-eicosapentaenoyl-2-5,8,11,14,17-eicosapentaenoyl-sn-glycerol-3-phosphate" compartment="c" fbc:charge="-2" fbc:chemicalFormula="C43H63O8P"/>
      <species boundaryCondition="false" constant="false" hasOnlySubstanceUnits="false" id="M_pa205n3226n3_c" name="1-5,8,11,14,17-eicosapentaenoyl-2-4,7,10,13,16,19-docosahexaenoyl-sn-glycerol-3-phosphate" compartment="c" fbc:charge="-2" fbc:chemicalFormula="C45H65O8P"/>
      <species boundaryCondition="false" constant="false" hasOnlySubstanceUnits="false" id="M_pa226n3140_c" name="1-4,7,10,13,16,19-docosahexaenoyl-2-tetradecanoyl-sn-glycerol-3-phosphate" compartment="c" fbc:charge="-2" fbc:chemicalFormula="C39H63O8P"/>
      <species boundaryCondition="false" constant="false" hasOnlySubstanceUnits="false" id="M_pa226n3160_c" name="1-4,7,10,13,16,19-docosahexaenoyl-2-hexadecanoyl-sn-glycerol-3-phosphate" compartment="c" fbc:charge="-2" fbc:chemicalFormula="C41H67O8P"/>
      <species boundaryCondition="false" constant="false" hasOnlySubstanceUnits="false" id="M_pa226n31619Z_c" name="1-4,7,10,13,16,19-docosahexaenoyl-2-9-hexadecenoyl-sn-glycerol-3-phosphate" compartment="c" fbc:charge="-2" fbc:chemicalFormula="C41H65O8P"/>
      <species boundaryCondition="false" constant="false" hasOnlySubstanceUnits="false" id="M_pa226n3180_c" name="1-4,7,10,13,16,19-docosahexaenoyl-2-octadecanoyl-sn-glycerol-3-phosphate" compartment="c" fbc:charge="-2" fbc:chemicalFormula="C43H71O8P"/>
      <species boundaryCondition="false" constant="false" hasOnlySubstanceUnits="false" id="M_pa226n31819Z_c" name="1-4,7,10,13,16,19-docosahexaenoyl-2-9-octadecenoyl-sn-glycerol-3-phosphate" compartment="c" fbc:charge="-2" fbc:chemicalFormula="C43H69O8P"/>
      <species boundaryCondition="false" constant="false" hasOnlySubstanceUnits="false" id="M_pa226n3205n3_c" name="1-4,7,10,13,16,19-docosahexaenoyl-2-5,8,11,14,17-eicosapentaenoyl-sn-glycerol-3-phosphate" compartment="c" fbc:charge="-2" fbc:chemicalFormula="C45H65O8P"/>
      <species boundaryCondition="false" constant="false" hasOnlySubstanceUnits="false" id="M_pa226n3_c" name="1-4,7,10,13,16,19-docosahexaenoyl-2-4,7,10,13,16,19-docosahexaenoyl-sn-glycerol-3-phosphate" compartment="c" fbc:charge="-2" fbc:chemicalFormula="C47H67O8P"/>
      <species boundaryCondition="false" constant="false" hasOnlySubstanceUnits="false" id="M_12dgr140_c" name="1,2-Diacyl-sn-glycerol(14:0/14:0)" compartment="c" fbc:charge="0" fbc:chemicalFormula="C31H60O5"/>
      <species boundaryCondition="false" constant="false" hasOnlySubstanceUnits="false" id="M_12dgr140160_c" name="1,2-Diacyl-sn-glycerol(14:0/16:0)" compartment="c" fbc:charge="0" fbc:chemicalFormula="C33H64O5"/>
      <species boundaryCondition="false" constant="false" hasOnlySubstanceUnits="false" id="M_12dgr1401619Z_c" name="1,2-Diacyl-sn-glycerol(14:0/16:1(9Z))" compartment="c" fbc:charge="0" fbc:chemicalFormula="C33H62O5"/>
      <species boundaryCondition="false" constant="false" hasOnlySubstanceUnits="false" id="M_12dgr140180_c" name="1,2-Diacyl-sn-glycerol(14:0/18:0)" compartment="c" fbc:charge="0" fbc:chemicalFormula="C35H68O5"/>
      <species boundaryCondition="false" constant="false" hasOnlySubstanceUnits="false" id="M_12dgr1401819Z_c" name="1,2-Diacyl-sn-glycerol(14:0/18:1(9Z))" compartment="c" fbc:charge="0" fbc:chemicalFormula="C35H66O5"/>
      <species boundaryCondition="false" constant="false" hasOnlySubstanceUnits="false" id="M_12dgr140205n3_c" name="1,2-Diacyl-sn-glycerol(14:0/20:5(5Z,8Z,11Z,14Z,17Z))" compartment="c" fbc:charge="0" fbc:chemicalFormula="C37H62O5"/>
      <species boundaryCondition="false" constant="false" hasOnlySubstanceUnits="false" id="M_12dgr140226n3_c" name="1,2-Diacyl-sn-glycerol(14:0/22:6(4Z,7Z,10Z,13Z,16Z,19Z))" compartment="c" fbc:charge="0" fbc:chemicalFormula="C39H64O5"/>
      <species boundaryCondition="false" constant="false" hasOnlySubstanceUnits="false" id="M_12dgr160140_c" name="1,2-Diacyl-sn-glycerol(16:0/14:0)" compartment="c" fbc:charge="0" fbc:chemicalFormula="C33H64O5"/>
      <species boundaryCondition="false" constant="false" hasOnlySubstanceUnits="false" id="M_12dgr160_c" name="1,2-Diacyl-sn-glycerol(16:0/16:0)" compartment="c" fbc:charge="0" fbc:chemicalFormula="C35H68O5"/>
      <species boundaryCondition="false" constant="false" hasOnlySubstanceUnits="false" id="M_12dgr1601619Z_c" name="1,2-Diacyl-sn-glycerol(16:0/16:1(9Z))" compartment="c" fbc:charge="0" fbc:chemicalFormula="C35H66O5"/>
      <species boundaryCondition="false" constant="false" hasOnlySubstanceUnits="false" id="M_12dgr160180_c" name="1,2-Diacyl-sn-glycerol(16:0/18:0)" compartment="c" fbc:charge="0" fbc:chemicalFormula="C37H72O5"/>
      <species boundaryCondition="false" constant="false" hasOnlySubstanceUnits="false" id="M_12dgr1601819Z_c" name="1,2-Diacyl-sn-glycerol(16:0/18:1(9Z))" compartment="c" fbc:charge="0" fbc:chemicalFormula="C37H70O5"/>
      <species boundaryCondition="false" constant="false" hasOnlySubstanceUnits="false" id="M_12dgr160205n3_c" name="1,2-Diacyl-sn-glycerol(16:0/20:5(5Z,8Z,11Z,14Z,17Z))" compartment="c" fbc:charge="0" fbc:chemicalFormula="C39H66O5"/>
      <species boundaryCondition="false" constant="false" hasOnlySubstanceUnits="false" id="M_12dgr160226n3_c" name="1,2-Diacyl-sn-glycerol(16:0/22:6(4Z,7Z,10Z,13Z,16Z,19Z))" compartment="c" fbc:charge="0" fbc:chemicalFormula="C41H68O5"/>
      <species boundaryCondition="false" constant="false" hasOnlySubstanceUnits="false" id="M_12dgr1619Z140_c" name="1,2-Diacyl-sn-glycerol(16:1(9Z)/14:0)" compartment="c" fbc:charge="0" fbc:chemicalFormula="C33H62O5"/>
      <species boundaryCondition="false" constant="false" hasOnlySubstanceUnits="false" id="M_12dgr1619Z160_c" name="1,2-Diacyl-sn-glycerol(16:1(9Z)/16:0)" compartment="c" fbc:charge="0" fbc:chemicalFormula="C35H66O5"/>
      <species boundaryCondition="false" constant="false" hasOnlySubstanceUnits="false" id="M_12dgr161_c" name="1,2-Diacyl-sn-glycerol(16:1(9Z)/16:1(9Z))" compartment="c" fbc:charge="0" fbc:chemicalFormula="C35H64O5"/>
      <species boundaryCondition="false" constant="false" hasOnlySubstanceUnits="false" id="M_12dgr1619Z180_c" name="1,2-Diacyl-sn-glycerol(16:1(9Z)/18:0)" compartment="c" fbc:charge="0" fbc:chemicalFormula="C37H70O5"/>
      <species boundaryCondition="false" constant="false" hasOnlySubstanceUnits="false" id="M_12dgr1619Z1819Z_c" name="1,2-Diacyl-sn-glycerol(16:1(9Z)/18:1(9Z))" compartment="c" fbc:charge="0" fbc:chemicalFormula="C37H68O5"/>
      <species boundaryCondition="false" constant="false" hasOnlySubstanceUnits="false" id="M_12dgr1619Z205n3_c" name="1,2-Diacyl-sn-glycerol(16:1(9Z)/20:5(5Z,8Z,11Z,14Z,17Z))" compartment="c" fbc:charge="0" fbc:chemicalFormula="C39H64O5"/>
      <species boundaryCondition="false" constant="false" hasOnlySubstanceUnits="false" id="M_12dgr1619Z226n3_c" name="1,2-Diacyl-sn-glycerol(16:1(9Z)/22:6(4Z,7Z,10Z,13Z,16Z,19Z))" compartment="c" fbc:charge="0" fbc:chemicalFormula="C41H66O5"/>
      <species boundaryCondition="false" constant="false" hasOnlySubstanceUnits="false" id="M_12dgr180140_c" name="1,2-Diacyl-sn-glycerol(18:0/14:0)" compartment="c" fbc:charge="0" fbc:chemicalFormula="C35H68O5"/>
      <species boundaryCondition="false" constant="false" hasOnlySubstanceUnits="false" id="M_12dgr180160_c" name="1,2-Diacyl-sn-glycerol(18:0/16:0)" compartment="c" fbc:charge="0" fbc:chemicalFormula="C37H72O5"/>
      <species boundaryCondition="false" constant="false" hasOnlySubstanceUnits="false" id="M_12dgr1801619Z_c" name="1,2-Diacyl-sn-glycerol(18:0/16:1(9Z))" compartment="c" fbc:charge="0" fbc:chemicalFormula="C37H70O5"/>
      <species boundaryCondition="false" constant="false" hasOnlySubstanceUnits="false" id="M_12dgr180_c" name="1,2-Diacyl-sn-glycerol(18:0/18:0)" compartment="c" fbc:charge="0" fbc:chemicalFormula="C39H76O5"/>
      <species boundaryCondition="false" constant="false" hasOnlySubstanceUnits="false" id="M_12dgr1801819Z_c" name="1,2-Diacyl-sn-glycerol(18:0/18:1(9Z))" compartment="c" fbc:charge="0" fbc:chemicalFormula="C39H74O5"/>
      <species boundaryCondition="false" constant="false" hasOnlySubstanceUnits="false" id="M_12dgr180205n3_c" name="1,2-Diacyl-sn-glycerol(18:0/20:5(5Z,8Z,11Z,14Z,17Z))" compartment="c" fbc:charge="0" fbc:chemicalFormula="C41H70O5"/>
      <species boundaryCondition="false" constant="false" hasOnlySubstanceUnits="false" id="M_12dgr180226n3_c" name="1,2-Diacyl-sn-glycerol(18:0/22:6(4Z,7Z,10Z,13Z,16Z,19Z))" compartment="c" fbc:charge="0" fbc:chemicalFormula="C43H72O5"/>
      <species boundaryCondition="false" constant="false" hasOnlySubstanceUnits="false" id="M_12dgr1819Z140_c" name="1,2-Diacyl-sn-glycerol(18:1(9Z)/14:0)" compartment="c" fbc:charge="0" fbc:chemicalFormula="C35H66O5"/>
      <species boundaryCondition="false" constant="false" hasOnlySubstanceUnits="false" id="M_12dgr1819Z160_c" name="1,2-Diacyl-sn-glycerol(18:1(9Z)/16:0)" compartment="c" fbc:charge="0" fbc:chemicalFormula="C37H70O5"/>
      <species boundaryCondition="false" constant="false" hasOnlySubstanceUnits="false" id="M_12dgr1819Z1619Z_c" name="1,2-Diacyl-sn-glycerol(18:1(9Z)/16:1(9Z))" compartment="c" fbc:charge="0" fbc:chemicalFormula="C37H68O5"/>
      <species boundaryCondition="false" constant="false" hasOnlySubstanceUnits="false" id="M_12dgr1819Z180_c" name="1,2-Diacyl-sn-glycerol(18:1(9Z)/18:0)" compartment="c" fbc:charge="0" fbc:chemicalFormula="C39H74O5"/>
      <species boundaryCondition="false" constant="false" hasOnlySubstanceUnits="false" id="M_12dgr181_9_c" name="1,2-Diacyl-sn-glycerol(18:1(9Z)/18:1(9Z))" compartment="c" fbc:charge="0" fbc:chemicalFormula="C39H72O5"/>
      <species boundaryCondition="false" constant="false" hasOnlySubstanceUnits="false" id="M_12dgr1819Z205n3_c" name="1,2-Diacyl-sn-glycerol(18:1(9Z)/20:5(5Z,8Z,11Z,14Z,17Z))" compartment="c" fbc:charge="0" fbc:chemicalFormula="C41H68O5"/>
      <species boundaryCondition="false" constant="false" hasOnlySubstanceUnits="false" id="M_12dgr1819Z226n3_c" name="1,2-Diacyl-sn-glycerol(18:1(9Z)/22:6(4Z,7Z,10Z,13Z,16Z,19Z))" compartment="c" fbc:charge="0" fbc:chemicalFormula="C43H70O5"/>
      <species boundaryCondition="false" constant="false" hasOnlySubstanceUnits="false" id="M_12dgr205n3140_c" name="1,2-Diacyl-sn-glycerol(20:5(5Z,8Z,11Z,14Z,17Z)/14:0)" compartment="c" fbc:charge="0" fbc:chemicalFormula="C37H62O5"/>
      <species boundaryCondition="false" constant="false" hasOnlySubstanceUnits="false" id="M_12dgr205n3160_c" name="1,2-Diacyl-sn-glycerol(20:5(5Z,8Z,11Z,14Z,17Z)/16:0)" compartment="c" fbc:charge="0" fbc:chemicalFormula="C39H66O5"/>
      <species boundaryCondition="false" constant="false" hasOnlySubstanceUnits="false" id="M_12dgr205n31619Z_c" name="1,2-Diacyl-sn-glycerol(20:5(5Z,8Z,11Z,14Z,17Z)/16:1(9Z))" compartment="c" fbc:charge="0" fbc:chemicalFormula="C39H64O5"/>
      <species boundaryCondition="false" constant="false" hasOnlySubstanceUnits="false" id="M_12dgr205n3180_c" name="1,2-Diacyl-sn-glycerol(20:5(5Z,8Z,11Z,14Z,17Z)/18:0)" compartment="c" fbc:charge="0" fbc:chemicalFormula="C41H70O5"/>
      <species boundaryCondition="false" constant="false" hasOnlySubstanceUnits="false" id="M_12dgr205n31819Z_c" name="1,2-Diacyl-sn-glycerol(20:5(5Z,8Z,11Z,14Z,17Z)/18:1(9Z))" compartment="c" fbc:charge="0" fbc:chemicalFormula="C41H68O5"/>
      <species boundaryCondition="false" constant="false" hasOnlySubstanceUnits="false" id="M_12dgr205n3_c" name="1,2-Diacyl-sn-glycerol(20:5(5Z,8Z,11Z,14Z,17Z)/20:5(5Z,8Z,11Z,14Z,17Z))" compartment="c" fbc:charge="0" fbc:chemicalFormula="C43H64O5"/>
      <species boundaryCondition="false" constant="false" hasOnlySubstanceUnits="false" id="M_12dgr205n3226n3_c" name="1,2-Diacyl-sn-glycerol(20:5(5Z,8Z,11Z,14Z,17Z)/22:6(4Z,7Z,10Z,13Z,16Z,19Z))" compartment="c" fbc:charge="0" fbc:chemicalFormula="C45H66O5"/>
      <species boundaryCondition="false" constant="false" hasOnlySubstanceUnits="false" id="M_12dgr226n3140_c" name="1,2-Diacyl-sn-glycerol(22:6(4Z,7Z,10Z,13Z,16Z,19Z)/14:0)" compartment="c" fbc:charge="0" fbc:chemicalFormula="C39H64O5"/>
      <species boundaryCondition="false" constant="false" hasOnlySubstanceUnits="false" id="M_12dgr226n3160_c" name="1,2-Diacyl-sn-glycerol(22:6(4Z,7Z,10Z,13Z,16Z,19Z)/16:0)" compartment="c" fbc:charge="0" fbc:chemicalFormula="C41H68O5"/>
      <species boundaryCondition="false" constant="false" hasOnlySubstanceUnits="false" id="M_12dgr226n31619Z_c" name="1,2-Diacyl-sn-glycerol(22:6(4Z,7Z,10Z,13Z,16Z,19Z)/16:1(9Z))" compartment="c" fbc:charge="0" fbc:chemicalFormula="C41H66O5"/>
      <species boundaryCondition="false" constant="false" hasOnlySubstanceUnits="false" id="M_12dgr226n3180_c" name="1,2-Diacyl-sn-glycerol(22:6(4Z,7Z,10Z,13Z,16Z,19Z)/18:0)" compartment="c" fbc:charge="0" fbc:chemicalFormula="C43H72O5"/>
      <species boundaryCondition="false" constant="false" hasOnlySubstanceUnits="false" id="M_12dgr226n31819Z_c" name="1,2-Diacyl-sn-glycerol(22:6(4Z,7Z,10Z,13Z,16Z,19Z)/18:1(9Z))" compartment="c" fbc:charge="0" fbc:chemicalFormula="C43H70O5"/>
      <species boundaryCondition="false" constant="false" hasOnlySubstanceUnits="false" id="M_12dgr226n3205n3_c" name="1,2-Diacyl-sn-glycerol(22:6(4Z,7Z,10Z,13Z,16Z,19Z)/20:5(5Z,8Z,11Z,14Z,17Z))" compartment="c" fbc:charge="0" fbc:chemicalFormula="C45H66O5"/>
      <species boundaryCondition="false" constant="false" hasOnlySubstanceUnits="false" id="M_12dgr226n3_c" name="1,2-Diacyl-sn-glycerol(22:6(4Z,7Z,10Z,13Z,16Z,19Z)/22:6(4Z,7Z,10Z,13Z,16Z,19Z))" compartment="c" fbc:charge="0" fbc:chemicalFormula="C47H68O5"/>
      <species boundaryCondition="false" constant="false" hasOnlySubstanceUnits="false" id="M_pc140_c" name="Phosphatidylcholine(14:0/14:0)" compartment="c" fbc:charge="0" fbc:chemicalFormula="C36H72NO8P"/>
      <species boundaryCondition="false" constant="false" hasOnlySubstanceUnits="false" id="M_pc140160_c" name="Phosphatidylcholine(14:0/16:0)" compartment="c" fbc:charge="0" fbc:chemicalFormula="C38H76NO8P"/>
      <species boundaryCondition="false" constant="false" hasOnlySubstanceUnits="false" id="M_pc1401619Z_c" name="Phosphatidylcholine(14:0/16:1(9Z))" compartment="c" fbc:charge="0" fbc:chemicalFormula="C38H74NO8P"/>
      <species boundaryCondition="false" constant="false" hasOnlySubstanceUnits="false" id="M_pc140180_c" name="Phosphatidylcholine(14:0/18:0)" compartment="c" fbc:charge="0" fbc:chemicalFormula="C40H80NO8P"/>
      <species boundaryCondition="false" constant="false" hasOnlySubstanceUnits="false" id="M_pc1401819Z_c" name="Phosphatidylcholine(14:0/18:1(9Z))" compartment="c" fbc:charge="0" fbc:chemicalFormula="C40H78NO8P"/>
      <species boundaryCondition="false" constant="false" hasOnlySubstanceUnits="false" id="M_pc140205n3_c" name="Phosphatidylcholine(14:0/20:5(5Z,8Z,11Z,14Z,17Z))" compartment="c" fbc:charge="0" fbc:chemicalFormula="C42H74NO8P"/>
      <species boundaryCondition="false" constant="false" hasOnlySubstanceUnits="false" id="M_pc140226n3_c" name="Phosphatidylcholine(14:0/22:6(4Z,7Z,10Z,13Z,16Z,19Z))" compartment="c" fbc:charge="0" fbc:chemicalFormula="C44H76NO8P"/>
      <species boundaryCondition="false" constant="false" hasOnlySubstanceUnits="false" id="M_pc160140_c" name="Phosphatidylcholine(16:0/14:0)" compartment="c" fbc:charge="0" fbc:chemicalFormula="C38H76NO8P"/>
      <species boundaryCondition="false" constant="false" hasOnlySubstanceUnits="false" id="M_pc160_c" name="Phosphatidylcholine(16:0/16:0)" compartment="c" fbc:charge="0" fbc:chemicalFormula="C40H80NO8P"/>
      <species boundaryCondition="false" constant="false" hasOnlySubstanceUnits="false" id="M_pc1601619Z_c" name="Phosphatidylcholine(16:0/16:1(9Z))" compartment="c" fbc:charge="0" fbc:chemicalFormula="C40H78NO8P"/>
      <species boundaryCondition="false" constant="false" hasOnlySubstanceUnits="false" id="M_pc160180_c" name="Phosphatidylcholine(16:0/18:0)" compartment="c" fbc:charge="0" fbc:chemicalFormula="C42H84NO8P"/>
      <species boundaryCondition="false" constant="false" hasOnlySubstanceUnits="false" id="M_pc1601819Z_c" name="Phosphatidylcholine(16:0/18:1(9Z))" compartment="c" fbc:charge="0" fbc:chemicalFormula="C42H82NO8P"/>
      <species boundaryCondition="false" constant="false" hasOnlySubstanceUnits="false" id="M_pc160205n3_c" name="Phosphatidylcholine(16:0/20:5(5Z,8Z,11Z,14Z,17Z))" compartment="c" fbc:charge="0" fbc:chemicalFormula="C44H78NO8P"/>
      <species boundaryCondition="false" constant="false" hasOnlySubstanceUnits="false" id="M_pc160226n3_c" name="Phosphatidylcholine(16:0/22:6(4Z,7Z,10Z,13Z,16Z,19Z))" compartment="c" fbc:charge="0" fbc:chemicalFormula="C46H80NO8P"/>
      <species boundaryCondition="false" constant="false" hasOnlySubstanceUnits="false" id="M_pc1619Z140_c" name="Phosphatidylcholine(16:1(9Z)/14:0)" compartment="c" fbc:charge="0" fbc:chemicalFormula="C38H74NO8P"/>
      <species boundaryCondition="false" constant="false" hasOnlySubstanceUnits="false" id="M_pc1619Z160_c" name="Phosphatidylcholine(16:1(9Z)/16:0)" compartment="c" fbc:charge="0" fbc:chemicalFormula="C40H78NO8P"/>
      <species boundaryCondition="false" constant="false" hasOnlySubstanceUnits="false" id="M_pc161_c" name="Phosphatidylcholine(16:1(9Z)/16:1(9Z))" compartment="c" fbc:charge="0" fbc:chemicalFormula="C40H76NO8P"/>
      <species boundaryCondition="false" constant="false" hasOnlySubstanceUnits="false" id="M_pc1619Z180_c" name="Phosphatidylcholine(16:1(9Z)/18:0)" compartment="c" fbc:charge="0" fbc:chemicalFormula="C42H82NO8P"/>
      <species boundaryCondition="false" constant="false" hasOnlySubstanceUnits="false" id="M_pc1619Z1819Z_c" name="Phosphatidylcholine(16:1(9Z)/18:1(9Z))" compartment="c" fbc:charge="0" fbc:chemicalFormula="C42H80NO8P"/>
      <species boundaryCondition="false" constant="false" hasOnlySubstanceUnits="false" id="M_pc1619Z205n3_c" name="Phosphatidylcholine(16:1(9Z)/20:5(5Z,8Z,11Z,14Z,17Z))" compartment="c" fbc:charge="0" fbc:chemicalFormula="C44H76NO8P"/>
      <species boundaryCondition="false" constant="false" hasOnlySubstanceUnits="false" id="M_pc1619Z226n3_c" name="Phosphatidylcholine(16:1(9Z)/22:6(4Z,7Z,10Z,13Z,16Z,19Z))" compartment="c" fbc:charge="0" fbc:chemicalFormula="C46H78NO8P"/>
      <species boundaryCondition="false" constant="false" hasOnlySubstanceUnits="false" id="M_pc180140_c" name="Phosphatidylcholine(18:0/14:0)" compartment="c" fbc:charge="0" fbc:chemicalFormula="C40H80NO8P"/>
      <species boundaryCondition="false" constant="false" hasOnlySubstanceUnits="false" id="M_pc180160_c" name="Phosphatidylcholine(18:0/16:0)" compartment="c" fbc:charge="0" fbc:chemicalFormula="C42H84NO8P"/>
      <species boundaryCondition="false" constant="false" hasOnlySubstanceUnits="false" id="M_pc1801619Z_c" name="Phosphatidylcholine(18:0/16:1(9Z))" compartment="c" fbc:charge="0" fbc:chemicalFormula="C42H82NO8P"/>
      <species boundaryCondition="false" constant="false" hasOnlySubstanceUnits="false" id="M_pc180_c" name="Phosphatidylcholine(18:0/18:0)" compartment="c" fbc:charge="0" fbc:chemicalFormula="C44H88NO8P"/>
      <species boundaryCondition="false" constant="false" hasOnlySubstanceUnits="false" id="M_pc1801819Z_c" name="Phosphatidylcholine(18:0/18:1(9Z))" compartment="c" fbc:charge="0" fbc:chemicalFormula="C44H86NO8P"/>
      <species boundaryCondition="false" constant="false" hasOnlySubstanceUnits="false" id="M_pc180205n3_c" name="Phosphatidylcholine(18:0/20:5(5Z,8Z,11Z,14Z,17Z))" compartment="c" fbc:charge="0" fbc:chemicalFormula="C46H82NO8P"/>
      <species boundaryCondition="false" constant="false" hasOnlySubstanceUnits="false" id="M_pc180226n3_c" name="Phosphatidylcholine(18:0/22:6(4Z,7Z,10Z,13Z,16Z,19Z))" compartment="c" fbc:charge="0" fbc:chemicalFormula="C48H84NO8P"/>
      <species boundaryCondition="false" constant="false" hasOnlySubstanceUnits="false" id="M_pc1819Z140_c" name="Phosphatidylcholine(18:1(9Z)/14:0)" compartment="c" fbc:charge="0" fbc:chemicalFormula="C40H78NO8P"/>
      <species boundaryCondition="false" constant="false" hasOnlySubstanceUnits="false" id="M_pc1819Z160_c" name="Phosphatidylcholine(18:1(9Z)/16:0)" compartment="c" fbc:charge="0" fbc:chemicalFormula="C42H82NO8P"/>
      <species boundaryCondition="false" constant="false" hasOnlySubstanceUnits="false" id="M_pc1819Z1619Z_c" name="Phosphatidylcholine(18:1(9Z)/16:1(9Z))" compartment="c" fbc:charge="0" fbc:chemicalFormula="C42H80NO8P"/>
      <species boundaryCondition="false" constant="false" hasOnlySubstanceUnits="false" id="M_pc1819Z180_c" name="Phosphatidylcholine(18:1(9Z)/18:0)" compartment="c" fbc:charge="0" fbc:chemicalFormula="C44H86NO8P"/>
      <species boundaryCondition="false" constant="false" hasOnlySubstanceUnits="false" id="M_pc181_9_c" name="Phosphatidylcholine(18:1(9Z)/18:1(9Z))" compartment="c" fbc:charge="0" fbc:chemicalFormula="C44H84NO8P"/>
      <species boundaryCondition="false" constant="false" hasOnlySubstanceUnits="false" id="M_pc1819Z205n3_c" name="Phosphatidylcholine(18:1(9Z)/20:5(5Z,8Z,11Z,14Z,17Z))" compartment="c" fbc:charge="0" fbc:chemicalFormula="C46H80NO8P"/>
      <species boundaryCondition="false" constant="false" hasOnlySubstanceUnits="false" id="M_pc1819Z226n3_c" name="Phosphatidylcholine(18:1(9Z)/22:6(4Z,7Z,10Z,13Z,16Z,19Z))" compartment="c" fbc:charge="0" fbc:chemicalFormula="C48H82NO8P"/>
      <species boundaryCondition="false" constant="false" hasOnlySubstanceUnits="false" id="M_pc205n3140_c" name="Phosphatidylcholine(20:5(5Z,8Z,11Z,14Z,17Z)/14:0)" compartment="c" fbc:charge="0" fbc:chemicalFormula="C42H74NO8P"/>
      <species boundaryCondition="false" constant="false" hasOnlySubstanceUnits="false" id="M_pc205n3160_c" name="Phosphatidylcholine(20:5(5Z,8Z,11Z,14Z,17Z)/16:0)" compartment="c" fbc:charge="0" fbc:chemicalFormula="C44H78NO8P"/>
      <species boundaryCondition="false" constant="false" hasOnlySubstanceUnits="false" id="M_pc205n31619Z_c" name="Phosphatidylcholine(20:5(5Z,8Z,11Z,14Z,17Z)/16:1(9Z))" compartment="c" fbc:charge="0" fbc:chemicalFormula="C44H76NO8P"/>
      <species boundaryCondition="false" constant="false" hasOnlySubstanceUnits="false" id="M_pc205n3180_c" name="Phosphatidylcholine(20:5(5Z,8Z,11Z,14Z,17Z)/18:0)" compartment="c" fbc:charge="0" fbc:chemicalFormula="C46H82NO8P"/>
      <species boundaryCondition="false" constant="false" hasOnlySubstanceUnits="false" id="M_pc205n31819Z_c" name="Phosphatidylcholine(20:5(5Z,8Z,11Z,14Z,17Z)/18:1(9Z))" compartment="c" fbc:charge="0" fbc:chemicalFormula="C46H80NO8P"/>
      <species boundaryCondition="false" constant="false" hasOnlySubstanceUnits="false" id="M_pc205n3_c" name="Phosphatidylcholine(20:5(5Z,8Z,11Z,14Z,17Z)/20:5(5Z,8Z,11Z,14Z,17Z))" compartment="c" fbc:charge="0" fbc:chemicalFormula="C48H76NO8P"/>
      <species boundaryCondition="false" constant="false" hasOnlySubstanceUnits="false" id="M_pc205n3226n3_c" name="Phosphatidylcholine(20:5(5Z,8Z,11Z,14Z,17Z)/22:6(4Z,7Z,10Z,13Z,16Z,19Z))" compartment="c" fbc:charge="0" fbc:chemicalFormula="C50H78NO8P"/>
      <species boundaryCondition="false" constant="false" hasOnlySubstanceUnits="false" id="M_pc226n3140_c" name="Phosphatidylcholine(22:6(4Z,7Z,10Z,13Z,16Z,19Z)/14:0)" compartment="c" fbc:charge="0" fbc:chemicalFormula="C44H76NO8P"/>
      <species boundaryCondition="false" constant="false" hasOnlySubstanceUnits="false" id="M_pc226n3160_c" name="Phosphatidylcholine(22:6(4Z,7Z,10Z,13Z,16Z,19Z)/16:0)" compartment="c" fbc:charge="0" fbc:chemicalFormula="C46H80NO8P"/>
      <species boundaryCondition="false" constant="false" hasOnlySubstanceUnits="false" id="M_pc226n31619Z_c" name="Phosphatidylcholine(22:6(4Z,7Z,10Z,13Z,16Z,19Z)/16:1(9Z))" compartment="c" fbc:charge="0" fbc:chemicalFormula="C46H78NO8P"/>
      <species boundaryCondition="false" constant="false" hasOnlySubstanceUnits="false" id="M_pc226n3180_c" name="Phosphatidylcholine(22:6(4Z,7Z,10Z,13Z,16Z,19Z)/18:0)" compartment="c" fbc:charge="0" fbc:chemicalFormula="C48H84NO8P"/>
      <species boundaryCondition="false" constant="false" hasOnlySubstanceUnits="false" id="M_pc226n31819Z_c" name="Phosphatidylcholine(22:6(4Z,7Z,10Z,13Z,16Z,19Z)/18:1(9Z))" compartment="c" fbc:charge="0" fbc:chemicalFormula="C48H82NO8P"/>
      <species boundaryCondition="false" constant="false" hasOnlySubstanceUnits="false" id="M_pc226n3205n3_c" name="Phosphatidylcholine(22:6(4Z,7Z,10Z,13Z,16Z,19Z)/20:5(5Z,8Z,11Z,14Z,17Z))" compartment="c" fbc:charge="0" fbc:chemicalFormula="C50H78NO8P"/>
      <species boundaryCondition="false" constant="false" hasOnlySubstanceUnits="false" id="M_pc226n3_c" name="Phosphatidylcholine(22:6(4Z,7Z,10Z,13Z,16Z,19Z)/22:6(4Z,7Z,10Z,13Z,16Z,19Z))" compartment="c" fbc:charge="0" fbc:chemicalFormula="C52H80NO8P"/>
      <species boundaryCondition="false" constant="false" hasOnlySubstanceUnits="false" id="M_pc140182n6_c" name="Phosphatidylcholine(14:0/18:2(9Z,12Z))" compartment="c" fbc:charge="0" fbc:chemicalFormula="C40H76NO8P"/>
      <species boundaryCondition="false" constant="false" hasOnlySubstanceUnits="false" id="M_pc160182n6_c" name="Phosphatidylcholine(16:0/18:2(9Z,12Z))" compartment="c" fbc:charge="0" fbc:chemicalFormula="C42H80NO8P"/>
      <species boundaryCondition="false" constant="false" hasOnlySubstanceUnits="false" id="M_pc1619Z182n6_c" name="Phosphatidylcholine(16:1(9Z)/18:2(9Z,12Z))" compartment="c" fbc:charge="0" fbc:chemicalFormula="C42H78NO8P"/>
      <species boundaryCondition="false" constant="false" hasOnlySubstanceUnits="false" id="M_pc180182n6_c" name="Phosphatidylcholine(18:0/18:2(9Z,12Z))" compartment="c" fbc:charge="0" fbc:chemicalFormula="C44H84NO8P"/>
      <species boundaryCondition="false" constant="false" hasOnlySubstanceUnits="false" id="M_pc182n6140_c" name="Phosphatidylcholine(18:2(9Z,12Z)/14:0)" compartment="c" fbc:charge="0" fbc:chemicalFormula="C40H76NO8P"/>
      <species boundaryCondition="false" constant="false" hasOnlySubstanceUnits="false" id="M_pc182n6160_c" name="Phosphatidylcholine(18:2(9Z,12Z)/16:0)" compartment="c" fbc:charge="0" fbc:chemicalFormula="C42H80NO8P"/>
      <species boundaryCondition="false" constant="false" hasOnlySubstanceUnits="false" id="M_pc182n61619Z_c" name="Phosphatidylcholine(18:2(9Z,12Z)/16:1(9Z))" compartment="c" fbc:charge="0" fbc:chemicalFormula="C42H78NO8P"/>
      <species boundaryCondition="false" constant="false" hasOnlySubstanceUnits="false" id="M_pc182n6180_c" name="Phosphatidylcholine(18:2(9Z,12Z)/18:0)" compartment="c" fbc:charge="0" fbc:chemicalFormula="C44H84NO8P"/>
      <species boundaryCondition="false" constant="false" hasOnlySubstanceUnits="false" id="M_pc182n61819Z_c" name="Phosphatidylcholine(18:2(9Z,12Z)/18:1(9Z))" compartment="c" fbc:charge="0" fbc:chemicalFormula="C44H82NO8P"/>
      <species boundaryCondition="false" constant="false" hasOnlySubstanceUnits="false" id="M_pc182_9_12_c" name="Phosphatidylcholine(18:2(9Z,12Z)/18:2(9Z,12Z))" compartment="c" fbc:charge="0" fbc:chemicalFormula="C44H80NO8P"/>
      <species boundaryCondition="false" constant="false" hasOnlySubstanceUnits="false" id="M_pc1819Z182n6_c" name="Phosphatidylcholine(18:1(9Z)/18:2(9Z,12Z))" compartment="c" fbc:charge="0" fbc:chemicalFormula="C44H82NO8P"/>
      <species boundaryCondition="false" constant="false" hasOnlySubstanceUnits="false" id="M_pc182n6205n3_c" name="Phosphatidylcholine(18:2(9Z,12Z)/20:5(5Z,8Z,11Z,14Z,17Z))" compartment="c" fbc:charge="0" fbc:chemicalFormula="C46H78NO8P"/>
      <species boundaryCondition="false" constant="false" hasOnlySubstanceUnits="false" id="M_pc182n6226n3_c" name="Phosphatidylcholine(18:2(9Z,12Z)/22:6(4Z,7Z,10Z,13Z,16Z,19Z))" compartment="c" fbc:charge="0" fbc:chemicalFormula="C48H80NO8P"/>
      <species boundaryCondition="false" constant="false" hasOnlySubstanceUnits="false" id="M_pc205n3182n6_c" name="Phosphatidylcholine(20:5(5Z,8Z,11Z,14Z,17Z)/18:2(9Z,12Z))" compartment="c" fbc:charge="0" fbc:chemicalFormula="C46H78NO8P"/>
      <species boundaryCondition="false" constant="false" hasOnlySubstanceUnits="false" id="M_pc226n3182n6_c" name="Phosphatidylcholine(22:6(4Z,7Z,10Z,13Z,16Z,19Z)/18:2(9Z,12Z))" compartment="c" fbc:charge="0" fbc:chemicalFormula="C48H80NO8P"/>
      <species boundaryCondition="false" constant="false" hasOnlySubstanceUnits="false" id="M_pc140183n6_c" name="Phosphatidylcholine(14:0/18:3(6Z,9Z,12Z))" compartment="c" fbc:charge="0" fbc:chemicalFormula="C40H74NO8P"/>
      <species boundaryCondition="false" constant="false" hasOnlySubstanceUnits="false" id="M_pc160183n6_c" name="Phosphatidylcholine(16:0/18:3(6Z,9Z,12Z))" compartment="c" fbc:charge="0" fbc:chemicalFormula="C42H78NO8P"/>
      <species boundaryCondition="false" constant="false" hasOnlySubstanceUnits="false" id="M_pc1619Z183n6_c" name="Phosphatidylcholine(16:1(9Z)/18:3(6Z,9Z,12Z))" compartment="c" fbc:charge="0" fbc:chemicalFormula="C42H76NO8P"/>
      <species boundaryCondition="false" constant="false" hasOnlySubstanceUnits="false" id="M_pc180183n6_c" name="Phosphatidylcholine(18:0/18:3(6Z,9Z,12Z))" compartment="c" fbc:charge="0" fbc:chemicalFormula="C44H82NO8P"/>
      <species boundaryCondition="false" constant="false" hasOnlySubstanceUnits="false" id="M_pc182n6183n6_c" name="Phosphatidylcholine(18:2(9Z,12Z)/18:3(6Z,9Z,12Z))" compartment="c" fbc:charge="0" fbc:chemicalFormula="C44H78NO8P"/>
      <species boundaryCondition="false" constant="false" hasOnlySubstanceUnits="false" id="M_pc1819Z183n6_c" name="Phosphatidylcholine(18:1(9Z)/18:3(6Z,9Z,12Z))" compartment="c" fbc:charge="0" fbc:chemicalFormula="C44H80NO8P"/>
      <species boundaryCondition="false" constant="false" hasOnlySubstanceUnits="false" id="M_pc205n3183n6_c" name="Phosphatidylcholine(20:5(5Z,8Z,11Z,14Z,17Z)/18:3(6Z,9Z,12Z))" compartment="c" fbc:charge="0" fbc:chemicalFormula="C46H76NO8P"/>
      <species boundaryCondition="false" constant="false" hasOnlySubstanceUnits="false" id="M_pc226n3183n6_c" name="Phosphatidylcholine(22:6(4Z,7Z,10Z,13Z,16Z,19Z)/18:3(6Z,9Z,12Z))" compartment="c" fbc:charge="0" fbc:chemicalFormula="C48H78NO8P"/>
      <species boundaryCondition="false" constant="false" hasOnlySubstanceUnits="false" id="M_pc140183n3_c" name="Phosphatidylcholine(14:0/18:3(9Z,12Z,15Z))" compartment="c" fbc:charge="0" fbc:chemicalFormula="C40H74NO8P"/>
      <species boundaryCondition="false" constant="false" hasOnlySubstanceUnits="false" id="M_pc160183n3_c" name="Phosphatidylcholine(16:0/18:3(9Z,12Z,15Z))" compartment="c" fbc:charge="0" fbc:chemicalFormula="C42H78NO8P"/>
      <species boundaryCondition="false" constant="false" hasOnlySubstanceUnits="false" id="M_pc1619Z183n3_c" name="Phosphatidylcholine(16:1(9Z)/18:3(9Z,12Z,15Z))" compartment="c" fbc:charge="0" fbc:chemicalFormula="C42H76NO8P"/>
      <species boundaryCondition="false" constant="false" hasOnlySubstanceUnits="false" id="M_pc180183n3_c" name="Phosphatidylcholine(18:0/18:3(9Z,12Z,15Z))" compartment="c" fbc:charge="0" fbc:chemicalFormula="C44H82NO8P"/>
      <species boundaryCondition="false" constant="false" hasOnlySubstanceUnits="false" id="M_pc182n6183n3_c" name="Phosphatidylcholine(18:2(9Z,12Z)/18:3(9Z,12Z,15Z))" compartment="c" fbc:charge="0" fbc:chemicalFormula="C44H78NO8P"/>
      <species boundaryCondition="false" constant="false" hasOnlySubstanceUnits="false" id="M_pc1819Z183n3_c" name="Phosphatidylcholine(18:1(9Z)/18:3(9Z,12Z,15Z))" compartment="c" fbc:charge="0" fbc:chemicalFormula="C44H80NO8P"/>
      <species boundaryCondition="false" constant="false" hasOnlySubstanceUnits="false" id="M_pc205n3183n3_c" name="Phosphatidylcholine(20:5(5Z,8Z,11Z,14Z,17Z)/18:3(9Z,12Z,15Z))" compartment="c" fbc:charge="0" fbc:chemicalFormula="C46H76NO8P"/>
      <species boundaryCondition="false" constant="false" hasOnlySubstanceUnits="false" id="M_pc226n3183n3_c" name="Phosphatidylcholine(22:6(4Z,7Z,10Z,13Z,16Z,19Z)/18:3(9Z,12Z,15Z))" compartment="c" fbc:charge="0" fbc:chemicalFormula="C48H78NO8P"/>
      <species boundaryCondition="false" constant="false" hasOnlySubstanceUnits="false" id="M_pc140184n3_c" name="Phosphatidylcholine(14:0/18:4(6Z,9Z,12Z,15Z))" compartment="c" fbc:charge="0" fbc:chemicalFormula="C40H72NO8P"/>
      <species boundaryCondition="false" constant="false" hasOnlySubstanceUnits="false" id="M_pc160184n3_c" name="Phosphatidylcholine(16:0/18:4(6Z,9Z,12Z,15Z))" compartment="c" fbc:charge="0" fbc:chemicalFormula="C42H76NO8P"/>
      <species boundaryCondition="false" constant="false" hasOnlySubstanceUnits="false" id="M_pc1619Z184n3_c" name="Phosphatidylcholine(16:1(9Z)/18:4(6Z,9Z,12Z,15Z))" compartment="c" fbc:charge="0" fbc:chemicalFormula="C42H74NO8P"/>
      <species boundaryCondition="false" constant="false" hasOnlySubstanceUnits="false" id="M_pc180184n3_c" name="Phosphatidylcholine(18:0/18:4(6Z,9Z,12Z,15Z))" compartment="c" fbc:charge="0" fbc:chemicalFormula="C44H80NO8P"/>
      <species boundaryCondition="false" constant="false" hasOnlySubstanceUnits="false" id="M_pc182n6184n3_c" name="Phosphatidylcholine(18:2(9Z,12Z)/18:4(6Z,9Z,12Z,15Z))" compartment="c" fbc:charge="0" fbc:chemicalFormula="C44H76NO8P"/>
      <species boundaryCondition="false" constant="false" hasOnlySubstanceUnits="false" id="M_pc1819Z184n3_c" name="Phosphatidylcholine(18:1(9Z)/18:4(6Z,9Z,12Z,15Z))" compartment="c" fbc:charge="0" fbc:chemicalFormula="C44H78NO8P"/>
      <species boundaryCondition="false" constant="false" hasOnlySubstanceUnits="false" id="M_pc205n3184n3_c" name="Phosphatidylcholine(20:5(5Z,8Z,11Z,14Z,17Z)/18:4(6Z,9Z,12Z,15Z))" compartment="c" fbc:charge="0" fbc:chemicalFormula="C46H74NO8P"/>
      <species boundaryCondition="false" constant="false" hasOnlySubstanceUnits="false" id="M_pc226n3184n3_c" name="Phosphatidylcholine(22:6(4Z,7Z,10Z,13Z,16Z,19Z)/18:4(6Z,9Z,12Z,15Z))" compartment="c" fbc:charge="0" fbc:chemicalFormula="C48H76NO8P"/>
      <species boundaryCondition="false" constant="false" hasOnlySubstanceUnits="false" id="M_ttdca_h" name="Tetradecanoate (C14:0)" compartment="h" fbc:charge="-1" fbc:chemicalFormula="C14H27O2"/>
      <species boundaryCondition="false" constant="false" hasOnlySubstanceUnits="false" id="M_tmndnc_h" name="(5Z,8Z,11Z,14Z,17Z)-eicosapentaenoic acid" compartment="h" fbc:charge="-1" fbc:chemicalFormula="C20H29O2"/>
      <species boundaryCondition="false" constant="false" hasOnlySubstanceUnits="false" id="M_hd6912ea_h" name="(6Z,9Z,12Z)-hexadecatrienoate (C16:3)" compartment="h" fbc:charge="-1" fbc:chemicalFormula="C16H25O2"/>
      <species boundaryCondition="false" constant="false" hasOnlySubstanceUnits="false" id="M_hd691215ea_h" name="(6Z,9Z,12Z,15Z)-hexadecatetraenoate (C16:4)" compartment="h" fbc:charge="-1" fbc:chemicalFormula="C16H23O2"/>
      <species boundaryCondition="false" constant="false" hasOnlySubstanceUnits="false" id="M_hd691215ea_c" name="(6Z,9Z,12Z,15Z)- hexadecatetraenoate (C16:4)" compartment="c" fbc:charge="-1" fbc:chemicalFormula="C16H23O2"/>
      <species boundaryCondition="false" constant="false" hasOnlySubstanceUnits="false" id="M_strdnc_c" name="(6Z,9Z,12Z,15Z)-octadecatetraenoate" compartment="c" fbc:charge="-1" fbc:chemicalFormula="C18H27O2"/>
      <species boundaryCondition="false" constant="false" hasOnlySubstanceUnits="false" id="M_strdnccoa_c" name="(6Z,9Z,12Z,15Z)-octadecatetraenoyl-CoA" compartment="c" fbc:charge="-4" fbc:chemicalFormula="C39H58N7O17P3S"/>
      <species boundaryCondition="false" constant="false" hasOnlySubstanceUnits="false" id="M_arach_c" name="Eicosanoate (C20:0)" compartment="c" fbc:charge="-1" fbc:chemicalFormula="C20H39O2"/>
      <species boundaryCondition="false" constant="false" hasOnlySubstanceUnits="false" id="M_arachcoa_c" name="Eicosanoyl-CoA" compartment="c" fbc:charge="-4" fbc:chemicalFormula="C41H70N7O17P3S"/>
      <species boundaryCondition="false" constant="false" hasOnlySubstanceUnits="false" id="M_behen_c" name="Docosanoate (C22:0)" compartment="c" fbc:charge="-1" fbc:chemicalFormula="C22H43O2"/>
      <species boundaryCondition="false" constant="false" hasOnlySubstanceUnits="false" id="M_behencoa_c" name="Docosanoyl-CoA" compartment="c" fbc:charge="-4" fbc:chemicalFormula="C43H74N7O17P3S"/>
      <species boundaryCondition="false" constant="false" hasOnlySubstanceUnits="false" id="M_lgnc_c" name="Tetracosanoate (C24:0)" compartment="c" fbc:charge="-1" fbc:chemicalFormula="C24H47O2"/>
      <species boundaryCondition="false" constant="false" hasOnlySubstanceUnits="false" id="M_lgnccoa_c" name="Tetracosanoyl-CoA" compartment="c" fbc:charge="-4" fbc:chemicalFormula="C45H78N7O17P3S"/>
      <species boundaryCondition="false" constant="false" hasOnlySubstanceUnits="false" id="M_1agpc140_c" name="1-14:0-2-lysophosphatidylcholine" compartment="c" fbc:charge="0" fbc:chemicalFormula="C22H46NO7P"/>
      <species boundaryCondition="false" constant="false" hasOnlySubstanceUnits="false" id="M_1agpc160_c" name="1-16:0-2-lysophosphatidylcholine" compartment="c" fbc:charge="0" fbc:chemicalFormula="C24H50NO7P"/>
      <species boundaryCondition="false" constant="false" hasOnlySubstanceUnits="false" id="M_1agpc161_c" name="1-16:1(9Z)-2-lysophosphatidylcholine" compartment="c" fbc:charge="0" fbc:chemicalFormula="C24H48NO7P"/>
      <species boundaryCondition="false" constant="false" hasOnlySubstanceUnits="false" id="M_1agpc180_c" name="1-18:0-2-lysophosphatidylcholine" compartment="c" fbc:charge="0" fbc:chemicalFormula="C26H54NO7P"/>
      <species boundaryCondition="false" constant="false" hasOnlySubstanceUnits="false" id="M_1agpc182_c" name="1-18:2(9Z,12Z)-2-lysophosphatidylcholine" compartment="c" fbc:charge="0" fbc:chemicalFormula="C26H50NO7P"/>
      <species boundaryCondition="false" constant="false" hasOnlySubstanceUnits="false" id="M_1agpc181_c" name="1-18:1(9Z)-2-lysophosphatidylcholine" compartment="c" fbc:charge="0" fbc:chemicalFormula="C26H52NO7P"/>
      <species boundaryCondition="false" constant="false" hasOnlySubstanceUnits="false" id="M_1agpc205_c" name="1-20:5(5Z,8Z,11Z,14Z,17Z)-2-lysophosphatidylcholine" compartment="c" fbc:charge="0" fbc:chemicalFormula="C28H48NO7P"/>
      <species boundaryCondition="false" constant="false" hasOnlySubstanceUnits="false" id="M_1agpc226_c" name="1-22:6(4Z,7Z,10Z,13Z,16Z,19Z)-2-lysophosphatidylcholine" compartment="c" fbc:charge="0" fbc:chemicalFormula="C30H50NO7P"/>
      <species boundaryCondition="false" constant="false" hasOnlySubstanceUnits="false" id="M_3oeicoscoa_c" name="3-oxo-eicosanoyl-CoA" compartment="c" fbc:charge="-4" fbc:chemicalFormula="C41H68N7O18P3S"/>
      <species boundaryCondition="false" constant="false" hasOnlySubstanceUnits="false" id="M_3heicoscoa_c" name="3-hydroxyeicosanoyl-CoA" compartment="c" fbc:charge="-4" fbc:chemicalFormula="C41H70N7O18P3S"/>
      <species boundaryCondition="false" constant="false" hasOnlySubstanceUnits="false" id="M_eicos2coa_c" name="(2E)-eicosenoyl-CoA" compartment="c" fbc:charge="-4" fbc:chemicalFormula="C41H68N7O17P3S"/>
      <species boundaryCondition="false" constant="false" hasOnlySubstanceUnits="false" id="M_3odocoscoa_c" name="3-oxo-docosanoyl-CoA" compartment="c" fbc:charge="-4" fbc:chemicalFormula="C43H72N7O18P3S"/>
      <species boundaryCondition="false" constant="false" hasOnlySubstanceUnits="false" id="M_3hdcscoa_c" name="3-hydroxydocosanoyl-CoA" compartment="c" fbc:charge="-4" fbc:chemicalFormula="C43H74N7O18P3S"/>
      <species boundaryCondition="false" constant="false" hasOnlySubstanceUnits="false" id="M_docos2coa_c" name="(2E)-docosenoyl-CoA" compartment="c" fbc:charge="-4" fbc:chemicalFormula="C43H72N7O17P3S"/>
      <species boundaryCondition="false" constant="false" hasOnlySubstanceUnits="false" id="M_3ottccoa_c" name="3-oxo-tetracosanoyl-CoA" compartment="c" fbc:charge="-4" fbc:chemicalFormula="C45H76N7O18P3S"/>
      <species boundaryCondition="false" constant="false" hasOnlySubstanceUnits="false" id="M_3httccoa_c" name="3-hydroxytetracosanoyl-CoA" compartment="c" fbc:charge="-4" fbc:chemicalFormula="C45H78N7O18P3S"/>
      <species boundaryCondition="false" constant="false" hasOnlySubstanceUnits="false" id="M_ttc2coa_c" name="(2E)-tetracosenoyl-CoA" compartment="c" fbc:charge="-4" fbc:chemicalFormula="C45H76N7O17P3S"/>
      <species boundaryCondition="false" constant="false" hasOnlySubstanceUnits="false" id="M_eicos8111417coa_c" name="(8Z,11Z,14Z,17Z)-eicosatetraenoyl-CoA" compartment="c" fbc:charge="-4" fbc:chemicalFormula="C41H62N7O17P3S"/>
      <species boundaryCondition="false" constant="false" hasOnlySubstanceUnits="false" id="M_dlnlcgcoa_c" name="(8Z,11Z,14Z)-eicosatrienoyl-CoA" compartment="c" fbc:charge="-4" fbc:chemicalFormula="C41H64N7O17P3S"/>
      <species boundaryCondition="false" constant="false" hasOnlySubstanceUnits="false" id="M_pc140203n3_c" name="Phosphatidylcholine(14:0/20:4(8Z,11Z,14Z,17Z))" compartment="c" fbc:charge="0" fbc:chemicalFormula="C42H76NO8P"/>
      <species boundaryCondition="false" constant="false" hasOnlySubstanceUnits="false" id="M_pc140203n6_c" name="Phosphatidylcholine(14:0/20:3(8Z,11Z,14Z))" compartment="c" fbc:charge="0" fbc:chemicalFormula="C42H78NO8P"/>
      <species boundaryCondition="false" constant="false" hasOnlySubstanceUnits="false" id="M_pc160203n3_c" name="Phosphatidylcholine(16:0/20:4(8Z,11Z,14Z,17Z))" compartment="c" fbc:charge="0" fbc:chemicalFormula="C44H80NO8P"/>
      <species boundaryCondition="false" constant="false" hasOnlySubstanceUnits="false" id="M_pc160203n6_c" name="Phosphatidylcholine(16:0/20:3(8Z,11Z,14Z))" compartment="c" fbc:charge="0" fbc:chemicalFormula="C44H82NO8P"/>
      <species boundaryCondition="false" constant="false" hasOnlySubstanceUnits="false" id="M_pc1619Z203n3_c" name="Phosphatidylcholine(16:1(9Z)/20:4(8Z,11Z,14Z,17Z))" compartment="c" fbc:charge="0" fbc:chemicalFormula="C44H78NO8P"/>
      <species boundaryCondition="false" constant="false" hasOnlySubstanceUnits="false" id="M_pc1619Z203n6_c" name="Phosphatidylcholine(16:1(9Z)/20:3(8Z,11Z,14Z))" compartment="c" fbc:charge="0" fbc:chemicalFormula="C44H80NO8P"/>
      <species boundaryCondition="false" constant="false" hasOnlySubstanceUnits="false" id="M_pc180203n3_c" name="Phosphatidylcholine(18:0/20:4(8Z,11Z,14Z,17Z))" compartment="c" fbc:charge="0" fbc:chemicalFormula="C46H84NO8P"/>
      <species boundaryCondition="false" constant="false" hasOnlySubstanceUnits="false" id="M_pc180203n6_c" name="Phosphatidylcholine(18:0/20:3(8Z,11Z,14Z))" compartment="c" fbc:charge="0" fbc:chemicalFormula="C46H86NO8P"/>
      <species boundaryCondition="false" constant="false" hasOnlySubstanceUnits="false" id="M_pc182n6203n3_c" name="Phosphatidylcholine(18:2(9Z,12Z)/20:4(8Z,11Z,14Z,17Z))" compartment="c" fbc:charge="0" fbc:chemicalFormula="C46H80NO8P"/>
      <species boundaryCondition="false" constant="false" hasOnlySubstanceUnits="false" id="M_pc182n6203n6_c" name="Phosphatidylcholine(18:2(9Z,12Z)/20:3(8Z,11Z,14Z))" compartment="c" fbc:charge="0" fbc:chemicalFormula="C46H82NO8P"/>
      <species boundaryCondition="false" constant="false" hasOnlySubstanceUnits="false" id="M_pc1819Z203n3_c" name="Phosphatidylcholine(18:1(9Z)/20:4(8Z,11Z,14Z,17Z))" compartment="c" fbc:charge="0" fbc:chemicalFormula="C46H82NO8P"/>
      <species boundaryCondition="false" constant="false" hasOnlySubstanceUnits="false" id="M_pc1819Z203n6_c" name="Phosphatidylcholine(18:1(9Z)/20:3(8Z,11Z,14Z))" compartment="c" fbc:charge="0" fbc:chemicalFormula="C46H84NO8P"/>
      <species boundaryCondition="false" constant="false" hasOnlySubstanceUnits="false" id="M_pc205n3203n3_c" name="Phosphatidylcholine(20:5(5Z,8Z,11Z,14Z,17Z)/20:4(8Z,11Z,14Z,17Z))" compartment="c" fbc:charge="0" fbc:chemicalFormula="C48H78NO8P"/>
      <species boundaryCondition="false" constant="false" hasOnlySubstanceUnits="false" id="M_pc205n3203n6_c" name="Phosphatidylcholine(20:5(5Z,8Z,11Z,14Z,17Z)/20:3(8Z,11Z,14Z))" compartment="c" fbc:charge="0" fbc:chemicalFormula="C48H80NO8P"/>
      <species boundaryCondition="false" constant="false" hasOnlySubstanceUnits="false" id="M_pc226n3203n3_c" name="Phosphatidylcholine(22:6(4Z,7Z,10Z,13Z,16Z,19Z)/20:4(8Z,11Z,14Z,17Z))" compartment="c" fbc:charge="0" fbc:chemicalFormula="C50H80NO8P"/>
      <species boundaryCondition="false" constant="false" hasOnlySubstanceUnits="false" id="M_pc226n3203n6_c" name="Phosphatidylcholine(22:6(4Z,7Z,10Z,13Z,16Z,19Z)/20:3(8Z,11Z,14Z))" compartment="c" fbc:charge="0" fbc:chemicalFormula="C50H82NO8P"/>
      <species boundaryCondition="false" constant="false" hasOnlySubstanceUnits="false" id="M_pc140204n6_c" name="Phosphatidylcholine(14:0/20:4(5Z,8Z,11Z,14Z))" compartment="c" fbc:charge="0" fbc:chemicalFormula="C42H76NO8P"/>
      <species boundaryCondition="false" constant="false" hasOnlySubstanceUnits="false" id="M_pc160204n6_c" name="Phosphatidylcholine(16:0/20:4(5Z,8Z,11Z,14Z))" compartment="c" fbc:charge="0" fbc:chemicalFormula="C44H80NO8P"/>
      <species boundaryCondition="false" constant="false" hasOnlySubstanceUnits="false" id="M_pc1619Z204n6_c" name="Phosphatidylcholine(16:1(9Z)/20:4(5Z,8Z,11Z,14Z))" compartment="c" fbc:charge="0" fbc:chemicalFormula="C44H78NO8P"/>
      <species boundaryCondition="false" constant="false" hasOnlySubstanceUnits="false" id="M_pc180204n6_c" name="Phosphatidylcholine(18:0/20:4(5Z,8Z,11Z,14Z))" compartment="c" fbc:charge="0" fbc:chemicalFormula="C46H84NO8P"/>
      <species boundaryCondition="false" constant="false" hasOnlySubstanceUnits="false" id="M_pc182n6204n6_c" name="Phosphatidylcholine(18:2(9Z,12Z)/20:4(5Z,8Z,11Z,14Z))" compartment="c" fbc:charge="0" fbc:chemicalFormula="C46H80NO8P"/>
      <species boundaryCondition="false" constant="false" hasOnlySubstanceUnits="false" id="M_pc1819Z204n6_c" name="Phosphatidylcholine(18:1(9Z)/20:4(5Z,8Z,11Z,14Z))" compartment="c" fbc:charge="0" fbc:chemicalFormula="C46H82NO8P"/>
      <species boundaryCondition="false" constant="false" hasOnlySubstanceUnits="false" id="M_pc205n3204n6_c" name="Phosphatidylcholine(20:5(5Z,8Z,11Z,14Z,17Z)/20:4(5Z,8Z,11Z,14Z))" compartment="c" fbc:charge="0" fbc:chemicalFormula="C48H78NO8P"/>
      <species boundaryCondition="false" constant="false" hasOnlySubstanceUnits="false" id="M_pc226n3204n6_c" name="Phosphatidylcholine(22:6(4Z,7Z,10Z,13Z,16Z,19Z)/20:4(5Z,8Z,11Z,14Z))" compartment="c" fbc:charge="0" fbc:chemicalFormula="C50H80NO8P"/>
      <species boundaryCondition="false" constant="false" hasOnlySubstanceUnits="false" id="M_docos710131619coa_c" name="(7Z,10Z,13Z,16Z,19Z)-docosapentaenoyl-CoA" compartment="c" fbc:charge="-4" fbc:chemicalFormula="C43H64N7O17P3S"/>
      <species boundaryCondition="false" constant="false" hasOnlySubstanceUnits="false" id="M_pc140225n3_c" name="Phosphatidylcholine(14:0/22:5(7Z,10Z,13Z,16Z,19Z))" compartment="c" fbc:charge="0" fbc:chemicalFormula="C44H78NO8P"/>
      <species boundaryCondition="false" constant="false" hasOnlySubstanceUnits="false" id="M_pc160225n3_c" name="Phosphatidylcholine(16:0/22:5(7Z,10Z,13Z,16Z,19Z))" compartment="c" fbc:charge="0" fbc:chemicalFormula="C46H82NO8P"/>
      <species boundaryCondition="false" constant="false" hasOnlySubstanceUnits="false" id="M_pc1619Z225n3_c" name="Phosphatidylcholine(16:1(9Z)/22:5(7Z,10Z,13Z,16Z,19Z))" compartment="c" fbc:charge="0" fbc:chemicalFormula="C46H80NO8P"/>
      <species boundaryCondition="false" constant="false" hasOnlySubstanceUnits="false" id="M_pc180225n3_c" name="Phosphatidylcholine(18:0/22:5(7Z,10Z,13Z,16Z,19Z))" compartment="c" fbc:charge="0" fbc:chemicalFormula="C48H86NO8P"/>
      <species boundaryCondition="false" constant="false" hasOnlySubstanceUnits="false" id="M_pc182n6225n3_c" name="Phosphatidylcholine(18:2(9Z,12Z)/22:5(7Z,10Z,13Z,16Z,19Z))" compartment="c" fbc:charge="0" fbc:chemicalFormula="C48H82NO8P"/>
      <species boundaryCondition="false" constant="false" hasOnlySubstanceUnits="false" id="M_pc1819Z225n3_c" name="Phosphatidylcholine(18:1(9Z)/22:5(7Z,10Z,13Z,16Z,19Z))" compartment="c" fbc:charge="0" fbc:chemicalFormula="C48H84NO8P"/>
      <species boundaryCondition="false" constant="false" hasOnlySubstanceUnits="false" id="M_pc205n3225n3_c" name="Phosphatidylcholine(20:5(5Z,8Z,11Z,14Z,17Z)/22:5(7Z,10Z,13Z,16Z,19Z))" compartment="c" fbc:charge="0" fbc:chemicalFormula="C50H80NO8P"/>
      <species boundaryCondition="false" constant="false" hasOnlySubstanceUnits="false" id="M_pc226n3225n3_c" name="Phosphatidylcholine(22:6(4Z,7Z,10Z,13Z,16Z,19Z)/22:5(7Z,10Z,13Z,16Z,19Z))" compartment="c" fbc:charge="0" fbc:chemicalFormula="C52H82NO8P"/>
      <species boundaryCondition="false" constant="false" hasOnlySubstanceUnits="false" id="M_chol_c" name="Choline" compartment="c" fbc:charge="1" fbc:chemicalFormula="C5H14NO"/>
      <species boundaryCondition="false" constant="false" hasOnlySubstanceUnits="false" id="M_pa140182n6_c" name="1-tetradecanoyl-2-9,12-octadecadienoyl-sn-glycerol-3-phosphate" compartment="c" fbc:charge="-2" fbc:chemicalFormula="C35H63O8P"/>
      <species boundaryCondition="false" constant="false" hasOnlySubstanceUnits="false" id="M_pa160182n6_c" name="1-hexadecanoyl-2-9,12-octadecadienoyl-sn-glycerol-3-phosphate" compartment="c" fbc:charge="-2" fbc:chemicalFormula="C37H67O8P"/>
      <species boundaryCondition="false" constant="false" hasOnlySubstanceUnits="false" id="M_pa1619Z182n6_c" name="1-9-hexadecenoyl-2-9,12-octadecadienoyl-sn-glycerol-3-phosphate" compartment="c" fbc:charge="-2" fbc:chemicalFormula="C37H65O8P"/>
      <species boundaryCondition="false" constant="false" hasOnlySubstanceUnits="false" id="M_pa180182n6_c" name="1-octadecanoyl-2-9,12-octadecadienoyl-sn-glycerol-3-phosphate" compartment="c" fbc:charge="-2" fbc:chemicalFormula="C39H71O8P"/>
      <species boundaryCondition="false" constant="false" hasOnlySubstanceUnits="false" id="M_pa182n6140_c" name="1-9,12-octadecadienoyl-2-tetradecanoyl-sn-glycerol-3-phosphate" compartment="c" fbc:charge="-2" fbc:chemicalFormula="C35H63O8P"/>
      <species boundaryCondition="false" constant="false" hasOnlySubstanceUnits="false" id="M_pa182n6160_c" name="1-9,12-octadecadienoyl-2-hexadecanoyl-sn-glycerol-3-phosphate" compartment="c" fbc:charge="-2" fbc:chemicalFormula="C37H67O8P"/>
      <species boundaryCondition="false" constant="false" hasOnlySubstanceUnits="false" id="M_pa182n61619Z_c" name="1-9,12-octadecadienoyl-2-9-hexadecenoyl-sn-glycerol-3-phosphate" compartment="c" fbc:charge="-2" fbc:chemicalFormula="C37H65O8P"/>
      <species boundaryCondition="false" constant="false" hasOnlySubstanceUnits="false" id="M_pa182n6180_c" name="1-9,12-octadecadienoyl-2-octadecanoyl-sn-glycerol-3-phosphate" compartment="c" fbc:charge="-2" fbc:chemicalFormula="C39H71O8P"/>
      <species boundaryCondition="false" constant="false" hasOnlySubstanceUnits="false" id="M_pa182n61819Z_c" name="1-9,12-octadecadienoyl-2-9-octadecenoyl-sn-glycerol-3-phosphate" compartment="c" fbc:charge="-2" fbc:chemicalFormula="C39H69O8P"/>
      <species boundaryCondition="false" constant="false" hasOnlySubstanceUnits="false" id="M_pa182_9_12_c" name="1-9,12-octadecadienoyl-2-9,12-octadecadienoyl-sn-glycerol-3-phosphate" compartment="c" fbc:charge="-2" fbc:chemicalFormula="C39H67O8P"/>
      <species boundaryCondition="false" constant="false" hasOnlySubstanceUnits="false" id="M_pa1819Z182n6_c" name="1-9-octadecenoyl-2-9,12-octadecadienoyl-sn-glycerol-3-phosphate" compartment="c" fbc:charge="-2" fbc:chemicalFormula="C39H69O8P"/>
      <species boundaryCondition="false" constant="false" hasOnlySubstanceUnits="false" id="M_pa182n6205n3_c" name="1-9,12-octadecadienoyl-2-5,8,11,14,17-eicosapentaenoyl-sn-glycerol-3-phosphate" compartment="c" fbc:charge="-2" fbc:chemicalFormula="C41H65O8P"/>
      <species boundaryCondition="false" constant="false" hasOnlySubstanceUnits="false" id="M_pa182n6226n3_c" name="1-9,12-octadecadienoyl-2-4,7,10,13,16,19-docosahexaenoyl-sn-glycerol-3-phosphate" compartment="c" fbc:charge="-2" fbc:chemicalFormula="C43H67O8P"/>
      <species boundaryCondition="false" constant="false" hasOnlySubstanceUnits="false" id="M_pa205n3182n6_c" name="1-5,8,11,14,17-eicosapentaenoyl-2-9,12-octadecadienoyl-sn-glycerol-3-phosphate" compartment="c" fbc:charge="-2" fbc:chemicalFormula="C41H65O8P"/>
      <species boundaryCondition="false" constant="false" hasOnlySubstanceUnits="false" id="M_pa226n3182n6_c" name="1-4,7,10,13,16,19-docosahexaenoyl-2-9,12-octadecadienoyl-sn-glycerol-3-phosphate" compartment="c" fbc:charge="-2" fbc:chemicalFormula="C43H67O8P"/>
      <species boundaryCondition="false" constant="false" hasOnlySubstanceUnits="false" id="M_pa140183n6_c" name="1-tetradecanoyl-2-6,9,12-octadecatrienoyl-sn-glycerol-3-phosphate" compartment="c" fbc:charge="-2" fbc:chemicalFormula="C35H61O8P"/>
      <species boundaryCondition="false" constant="false" hasOnlySubstanceUnits="false" id="M_pa160183n6_c" name="1-hexadecanoyl-2-6,9,12-octadecatrienoyl-sn-glycerol-3-phosphate" compartment="c" fbc:charge="-2" fbc:chemicalFormula="C37H65O8P"/>
      <species boundaryCondition="false" constant="false" hasOnlySubstanceUnits="false" id="M_pa1619Z183n6_c" name="1-9-hexadecenoyl-2-6,9,12-octadecatrienoyl-sn-glycerol-3-phosphate" compartment="c" fbc:charge="-2" fbc:chemicalFormula="C37H63O8P"/>
      <species boundaryCondition="false" constant="false" hasOnlySubstanceUnits="false" id="M_pa180183n6_c" name="1-octadecanoyl-2-6,9,12-octadecatrienoyl-sn-glycerol-3-phosphate" compartment="c" fbc:charge="-2" fbc:chemicalFormula="C39H69O8P"/>
      <species boundaryCondition="false" constant="false" hasOnlySubstanceUnits="false" id="M_pa182n6183n6_c" name="1-9,12-octadecadienoyl-2-6,9,12-octadecatrienoyl-sn-glycerol-3-phosphate" compartment="c" fbc:charge="-2" fbc:chemicalFormula="C39H65O8P"/>
      <species boundaryCondition="false" constant="false" hasOnlySubstanceUnits="false" id="M_pa1819Z183n6_c" name="1-9-octadecenoyl-2-6,9,12-octadecatrienoyl-sn-glycerol-3-phosphate" compartment="c" fbc:charge="-2" fbc:chemicalFormula="C39H67O8P"/>
      <species boundaryCondition="false" constant="false" hasOnlySubstanceUnits="false" id="M_pa205n3183n6_c" name="1-5,8,11,14,17-eicosapentaenoyl-2-6,9,12-octadecatrienoyl-sn-glycerol-3-phosphate" compartment="c" fbc:charge="-2" fbc:chemicalFormula="C41H63O8P"/>
      <species boundaryCondition="false" constant="false" hasOnlySubstanceUnits="false" id="M_pa226n3183n6_c" name="1-4,7,10,13,16,19-docosahexaenoyl-2-6,9,12-octadecatrienoyl-sn-glycerol-3-phosphate" compartment="c" fbc:charge="-2" fbc:chemicalFormula="C43H65O8P"/>
      <species boundaryCondition="false" constant="false" hasOnlySubstanceUnits="false" id="M_pa140183n3_c" name="1-tetradecanoyl-2-9,12,15-octadecatrienoyl-sn-glycerol-3-phosphate" compartment="c" fbc:charge="-2" fbc:chemicalFormula="C35H61O8P"/>
      <species boundaryCondition="false" constant="false" hasOnlySubstanceUnits="false" id="M_pa160183n3_c" name="1-hexadecanoyl-2-9,12,15-octadecatrienoyl-sn-glycerol-3-phosphate" compartment="c" fbc:charge="-2" fbc:chemicalFormula="C37H65O8P"/>
      <species boundaryCondition="false" constant="false" hasOnlySubstanceUnits="false" id="M_pa1619Z183n3_c" name="1-9-hexadecenoyl-2-9,12,15-octadecatrienoyl-sn-glycerol-3-phosphate" compartment="c" fbc:charge="-2" fbc:chemicalFormula="C37H63O8P"/>
      <species boundaryCondition="false" constant="false" hasOnlySubstanceUnits="false" id="M_pa180183n3_c" name="1-octadecanoyl-2-9,12,15-octadecatrienoyl-sn-glycerol-3-phosphate" compartment="c" fbc:charge="-2" fbc:chemicalFormula="C39H69O8P"/>
      <species boundaryCondition="false" constant="false" hasOnlySubstanceUnits="false" id="M_pa182n6183n3_c" name="1-9,12-octadecadienoyl-2-9,12,15-octadecatrienoyl-sn-glycerol-3-phosphate" compartment="c" fbc:charge="-2" fbc:chemicalFormula="C39H65O8P"/>
      <species boundaryCondition="false" constant="false" hasOnlySubstanceUnits="false" id="M_pa1819Z183n3_c" name="1-9-octadecenoyl-2-9,12,15-octadecatrienoyl-sn-glycerol-3-phosphate" compartment="c" fbc:charge="-2" fbc:chemicalFormula="C39H67O8P"/>
      <species boundaryCondition="false" constant="false" hasOnlySubstanceUnits="false" id="M_pa205n3183n3_c" name="1-5,8,11,14,17-eicosapentaenoyl-2-9,12,15-octadecatrienoyl-sn-glycerol-3-phosphate" compartment="c" fbc:charge="-2" fbc:chemicalFormula="C41H63O8P"/>
      <species boundaryCondition="false" constant="false" hasOnlySubstanceUnits="false" id="M_pa226n3183n3_c" name="1-4,7,10,13,16,19-docosahexaenoyl-2-9,12,15-octadecatrienoyl-sn-glycerol-3-phosphate" compartment="c" fbc:charge="-2" fbc:chemicalFormula="C43H65O8P"/>
      <species boundaryCondition="false" constant="false" hasOnlySubstanceUnits="false" id="M_pa140204n6_c" name="1-tetradecanoyl-2-5,8,11,14-eicosatetraenoyl-sn-glycerol-3-phosphate" compartment="c" fbc:charge="-2" fbc:chemicalFormula="C37H63O8P"/>
      <species boundaryCondition="false" constant="false" hasOnlySubstanceUnits="false" id="M_pa160204n6_c" name="1-hexadecanoyl-2-5,8,11,14-eicosatetraenoyl-sn-glycerol-3-phosphate" compartment="c" fbc:charge="-2" fbc:chemicalFormula="C39H67O8P"/>
      <species boundaryCondition="false" constant="false" hasOnlySubstanceUnits="false" id="M_pa1619Z204n6_c" name="1-9-hexadecenoyl-2-5,8,11,14-eicosatetraenoyl-sn-glycerol-3-phosphate" compartment="c" fbc:charge="-2" fbc:chemicalFormula="C39H65O8P"/>
      <species boundaryCondition="false" constant="false" hasOnlySubstanceUnits="false" id="M_pa180204n6_c" name="1-octadecanoyl-2-5,8,11,14-eicosatetraenoyl-sn-glycerol-3-phosphate" compartment="c" fbc:charge="-2" fbc:chemicalFormula="C41H71O8P"/>
      <species boundaryCondition="false" constant="false" hasOnlySubstanceUnits="false" id="M_pa182n6204n6_c" name="1-9,12-octadecadienoyl-2-5,8,11,14-eicosatetraenoyl-sn-glycerol-3-phosphate" compartment="c" fbc:charge="-2" fbc:chemicalFormula="C41H67O8P"/>
      <species boundaryCondition="false" constant="false" hasOnlySubstanceUnits="false" id="M_pa1819Z204n6_c" name="1-9-octadecenoyl-2-5,8,11,14-eicosatetraenoyl-sn-glycerol-3-phosphate" compartment="c" fbc:charge="-2" fbc:chemicalFormula="C41H69O8P"/>
      <species boundaryCondition="false" constant="false" hasOnlySubstanceUnits="false" id="M_pa205n3204n6_c" name="1-5,8,11,14,17-eicosapentaenoyl-2-5,8,11,14-eicosatetraenoyl-sn-glycerol-3-phosphate" compartment="c" fbc:charge="-2" fbc:chemicalFormula="C43H65O8P"/>
      <species boundaryCondition="false" constant="false" hasOnlySubstanceUnits="false" id="M_pa226n3204n6_c" name="1-4,7,10,13,16,19-docosahexaenoyl-2-5,8,11,14-eicosatetraenoyl-sn-glycerol-3-phosphate" compartment="c" fbc:charge="-2" fbc:chemicalFormula="C45H67O8P"/>
      <species boundaryCondition="false" constant="false" hasOnlySubstanceUnits="false" id="M_12dgr140182n6_c" name="1,2-Diacyl-sn-glycerol(14:0/18:2(9Z,12Z))" compartment="c" fbc:charge="0" fbc:chemicalFormula="C35H64O5"/>
      <species boundaryCondition="false" constant="false" hasOnlySubstanceUnits="false" id="M_12dgr160182n6_c" name="1,2-Diacyl-sn-glycerol(16:0/18:2(9Z,12Z))" compartment="c" fbc:charge="0" fbc:chemicalFormula="C37H68O5"/>
      <species boundaryCondition="false" constant="false" hasOnlySubstanceUnits="false" id="M_12dgr1619Z182n6_c" name="1,2-Diacyl-sn-glycerol(16:1(9Z)/18:2(9Z,12Z))" compartment="c" fbc:charge="0" fbc:chemicalFormula="C37H66O5"/>
      <species boundaryCondition="false" constant="false" hasOnlySubstanceUnits="false" id="M_12dgr180182n6_c" name="1,2-Diacyl-sn-glycerol(18:0/18:2(9Z,12Z))" compartment="c" fbc:charge="0" fbc:chemicalFormula="C39H72O5"/>
      <species boundaryCondition="false" constant="false" hasOnlySubstanceUnits="false" id="M_12dgr182n6140_c" name="1,2-Diacyl-sn-glycerol(18:2(9Z,12Z)/14:0)" compartment="c" fbc:charge="0" fbc:chemicalFormula="C35H64O5"/>
      <species boundaryCondition="false" constant="false" hasOnlySubstanceUnits="false" id="M_12dgr182n6160_c" name="1,2-Diacyl-sn-glycerol(18:2(9Z,12Z)/16:0)" compartment="c" fbc:charge="0" fbc:chemicalFormula="C37H68O5"/>
      <species boundaryCondition="false" constant="false" hasOnlySubstanceUnits="false" id="M_12dgr182n61619Z_c" name="1,2-Diacyl-sn-glycerol(18:2(9Z,12Z)/16:1(9Z))" compartment="c" fbc:charge="0" fbc:chemicalFormula="C37H66O5"/>
      <species boundaryCondition="false" constant="false" hasOnlySubstanceUnits="false" id="M_12dgr182n6180_c" name="1,2-Diacyl-sn-glycerol(18:2(9Z,12Z)/18:0)" compartment="c" fbc:charge="0" fbc:chemicalFormula="C39H72O5"/>
      <species boundaryCondition="false" constant="false" hasOnlySubstanceUnits="false" id="M_12dgr182n61819Z_c" name="1,2-Diacyl-sn-glycerol(18:2(9Z,12Z)/18:1(9Z))" compartment="c" fbc:charge="0" fbc:chemicalFormula="C39H70O5"/>
      <species boundaryCondition="false" constant="false" hasOnlySubstanceUnits="false" id="M_12dgr182_9_12_c" name="1,2-Diacyl-sn-glycerol(18:2(9Z,12Z)/18:2(9Z,12Z))" compartment="c" fbc:charge="0" fbc:chemicalFormula="C39H68O5"/>
      <species boundaryCondition="false" constant="false" hasOnlySubstanceUnits="false" id="M_12dgr1819Z182n6_c" name="1,2-Diacyl-sn-glycerol(18:1(9Z)/18:2(9Z,12Z))" compartment="c" fbc:charge="0" fbc:chemicalFormula="C39H70O5"/>
      <species boundaryCondition="false" constant="false" hasOnlySubstanceUnits="false" id="M_12dgr182n6205n3_c" name="1,2-Diacyl-sn-glycerol(18:2(9Z,12Z)/20:5(5Z,8Z,11Z,14Z,17Z))" compartment="c" fbc:charge="0" fbc:chemicalFormula="C41H66O5"/>
      <species boundaryCondition="false" constant="false" hasOnlySubstanceUnits="false" id="M_12dgr182n6226n3_c" name="1,2-Diacyl-sn-glycerol(18:2(9Z,12Z)/22:6(4Z,7Z,10Z,13Z,16Z,19Z))" compartment="c" fbc:charge="0" fbc:chemicalFormula="C43H68O5"/>
      <species boundaryCondition="false" constant="false" hasOnlySubstanceUnits="false" id="M_12dgr205n3182n6_c" name="1,2-Diacyl-sn-glycerol(20:5(5Z,8Z,11Z,14Z,17Z)/18:2(9Z,12Z))" compartment="c" fbc:charge="0" fbc:chemicalFormula="C41H66O5"/>
      <species boundaryCondition="false" constant="false" hasOnlySubstanceUnits="false" id="M_12dgr226n3182n6_c" name="1,2-Diacyl-sn-glycerol(22:6(4Z,7Z,10Z,13Z,16Z,19Z)/18:2(9Z,12Z))" compartment="c" fbc:charge="0" fbc:chemicalFormula="C43H68O5"/>
      <species boundaryCondition="false" constant="false" hasOnlySubstanceUnits="false" id="M_12dgr140183n6_c" name="1,2-Diacyl-sn-glycerol(14:0/18:3(6Z,9Z,12Z))" compartment="c" fbc:charge="0" fbc:chemicalFormula="C35H62O5"/>
      <species boundaryCondition="false" constant="false" hasOnlySubstanceUnits="false" id="M_12dgr160183n6_c" name="1,2-Diacyl-sn-glycerol(16:0/18:3(6Z,9Z,12Z))" compartment="c" fbc:charge="0" fbc:chemicalFormula="C37H66O5"/>
      <species boundaryCondition="false" constant="false" hasOnlySubstanceUnits="false" id="M_12dgr1619Z183n6_c" name="1,2-Diacyl-sn-glycerol(16:1(9Z)/18:3(6Z,9Z,12Z))" compartment="c" fbc:charge="0" fbc:chemicalFormula="C37H64O5"/>
      <species boundaryCondition="false" constant="false" hasOnlySubstanceUnits="false" id="M_12dgr180183n6_c" name="1,2-Diacyl-sn-glycerol(18:0/18:3(6Z,9Z,12Z))" compartment="c" fbc:charge="0" fbc:chemicalFormula="C39H70O5"/>
      <species boundaryCondition="false" constant="false" hasOnlySubstanceUnits="false" id="M_12dgr182n6183n6_c" name="1,2-Diacyl-sn-glycerol(18:2(9Z,12Z)/18:3(6Z,9Z,12Z))" compartment="c" fbc:charge="0" fbc:chemicalFormula="C39H66O5"/>
      <species boundaryCondition="false" constant="false" hasOnlySubstanceUnits="false" id="M_12dgr1819Z183n6_c" name="1,2-Diacyl-sn-glycerol(18:1(9Z)/18:3(6Z,9Z,12Z))" compartment="c" fbc:charge="0" fbc:chemicalFormula="C39H68O5"/>
      <species boundaryCondition="false" constant="false" hasOnlySubstanceUnits="false" id="M_12dgr205n3183n6_c" name="1,2-Diacyl-sn-glycerol(20:5(5Z,8Z,11Z,14Z,17Z)/18:3(6Z,9Z,12Z))" compartment="c" fbc:charge="0" fbc:chemicalFormula="C41H64O5"/>
      <species boundaryCondition="false" constant="false" hasOnlySubstanceUnits="false" id="M_12dgr226n3183n6_c" name="1,2-Diacyl-sn-glycerol(22:6(4Z,7Z,10Z,13Z,16Z,19Z)/18:3(6Z,9Z,12Z))" compartment="c" fbc:charge="0" fbc:chemicalFormula="C43H66O5"/>
      <species boundaryCondition="false" constant="false" hasOnlySubstanceUnits="false" id="M_12dgr140183n3_c" name="1,2-Diacyl-sn-glycerol(14:0/18:3(9Z,12Z,15Z))" compartment="c" fbc:charge="0" fbc:chemicalFormula="C35H62O5"/>
      <species boundaryCondition="false" constant="false" hasOnlySubstanceUnits="false" id="M_12dgr160183n3_c" name="1,2-Diacyl-sn-glycerol(16:0/18:3(9Z,12Z,15Z))" compartment="c" fbc:charge="0" fbc:chemicalFormula="C37H66O5"/>
      <species boundaryCondition="false" constant="false" hasOnlySubstanceUnits="false" id="M_12dgr1619Z183n3_c" name="1,2-Diacyl-sn-glycerol(16:1(9Z)/18:3(9Z,12Z,15Z))" compartment="c" fbc:charge="0" fbc:chemicalFormula="C37H64O5"/>
      <species boundaryCondition="false" constant="false" hasOnlySubstanceUnits="false" id="M_12dgr180183n3_c" name="1,2-Diacyl-sn-glycerol(18:0/18:3(9Z,12Z,15Z))" compartment="c" fbc:charge="0" fbc:chemicalFormula="C39H70O5"/>
      <species boundaryCondition="false" constant="false" hasOnlySubstanceUnits="false" id="M_12dgr182n6183n3_c" name="1,2-Diacyl-sn-glycerol(18:2(9Z,12Z)/18:3(9Z,12Z,15Z))" compartment="c" fbc:charge="0" fbc:chemicalFormula="C39H66O5"/>
      <species boundaryCondition="false" constant="false" hasOnlySubstanceUnits="false" id="M_12dgr1819Z183n3_c" name="1,2-Diacyl-sn-glycerol(18:1(9Z)/18:3(9Z,12Z,15Z))" compartment="c" fbc:charge="0" fbc:chemicalFormula="C39H68O5"/>
      <species boundaryCondition="false" constant="false" hasOnlySubstanceUnits="false" id="M_12dgr205n3183n3_c" name="1,2-Diacyl-sn-glycerol(20:5(5Z,8Z,11Z,14Z,17Z)/18:3(9Z,12Z,15Z))" compartment="c" fbc:charge="0" fbc:chemicalFormula="C41H64O5"/>
      <species boundaryCondition="false" constant="false" hasOnlySubstanceUnits="false" id="M_12dgr226n3183n3_c" name="1,2-Diacyl-sn-glycerol(22:6(4Z,7Z,10Z,13Z,16Z,19Z)/18:3(9Z,12Z,15Z))" compartment="c" fbc:charge="0" fbc:chemicalFormula="C43H66O5"/>
      <species boundaryCondition="false" constant="false" hasOnlySubstanceUnits="false" id="M_12dgr140204n6_c" name="1,2-Diacyl-sn-glycerol(14:0/20:4(5Z,8Z,11Z,14Z))" compartment="c" fbc:charge="0" fbc:chemicalFormula="C37H64O5"/>
      <species boundaryCondition="false" constant="false" hasOnlySubstanceUnits="false" id="M_12dgr160204n6_c" name="1,2-Diacyl-sn-glycerol(16:0/20:4(5Z,8Z,11Z,14Z))" compartment="c" fbc:charge="0" fbc:chemicalFormula="C39H68O5"/>
      <species boundaryCondition="false" constant="false" hasOnlySubstanceUnits="false" id="M_12dgr1619Z204n6_c" name="1,2-Diacyl-sn-glycerol(16:1(9Z)/20:4(5Z,8Z,11Z,14Z))" compartment="c" fbc:charge="0" fbc:chemicalFormula="C39H66O5"/>
      <species boundaryCondition="false" constant="false" hasOnlySubstanceUnits="false" id="M_12dgr180204n6_c" name="1,2-Diacyl-sn-glycerol(18:0/20:4(5Z,8Z,11Z,14Z))" compartment="c" fbc:charge="0" fbc:chemicalFormula="C41H72O5"/>
      <species boundaryCondition="false" constant="false" hasOnlySubstanceUnits="false" id="M_12dgr182n6204n6_c" name="1,2-Diacyl-sn-glycerol(18:2(9Z,12Z)/20:4(5Z,8Z,11Z,14Z))" compartment="c" fbc:charge="0" fbc:chemicalFormula="C41H68O5"/>
      <species boundaryCondition="false" constant="false" hasOnlySubstanceUnits="false" id="M_12dgr1819Z204n6_c" name="1,2-Diacyl-sn-glycerol(18:1(9Z)/20:4(5Z,8Z,11Z,14Z))" compartment="c" fbc:charge="0" fbc:chemicalFormula="C41H70O5"/>
      <species boundaryCondition="false" constant="false" hasOnlySubstanceUnits="false" id="M_12dgr205n3204n6_c" name="1,2-Diacyl-sn-glycerol(20:5(5Z,8Z,11Z,14Z,17Z)/20:4(5Z,8Z,11Z,14Z))" compartment="c" fbc:charge="0" fbc:chemicalFormula="C43H66O5"/>
      <species boundaryCondition="false" constant="false" hasOnlySubstanceUnits="false" id="M_12dgr226n3204n6_c" name="1,2-Diacyl-sn-glycerol(22:6(4Z,7Z,10Z,13Z,16Z,19Z)/20:4(5Z,8Z,11Z,14Z))" compartment="c" fbc:charge="0" fbc:chemicalFormula="C45H68O5"/>
      <species boundaryCondition="false" constant="false" hasOnlySubstanceUnits="false" id="M_cdp12dgr160_c" name="CDP-1,2-diacyl-sn-glycerol(16:0/16:0)" compartment="c" fbc:charge="-2" fbc:chemicalFormula="C44H79N3O15P2"/>
      <species boundaryCondition="false" constant="false" hasOnlySubstanceUnits="false" id="M_cdp12dgr1601619Z_c" name="CDP-1,2-diacyl-sn-glycerol(16:0/16:1(9Z))" compartment="c" fbc:charge="-2" fbc:chemicalFormula="C44H77N3O15P2"/>
      <species boundaryCondition="false" constant="false" hasOnlySubstanceUnits="false" id="M_cdp12dgr160205n3_c" name="CDP-1,2-diacyl-sn-glycerol(16:0/20:5(5Z,8Z,11Z,14Z,17Z))" compartment="c" fbc:charge="-2" fbc:chemicalFormula="C48H77N3O15P2"/>
      <species boundaryCondition="false" constant="false" hasOnlySubstanceUnits="false" id="M_cdp12dgr1619Z160_c" name="CDP-1,2-diacyl-sn-glycerol(16:1(9Z)/16:0)" compartment="c" fbc:charge="-2" fbc:chemicalFormula="C44H77N3O15P2"/>
      <species boundaryCondition="false" constant="false" hasOnlySubstanceUnits="false" id="M_cdp12dgr161_c" name="CDP-1,2-diacyl-sn-glycerol(16:1(9Z)/16:1(9Z))" compartment="c" fbc:charge="-2" fbc:chemicalFormula="C44H75N3O15P2"/>
      <species boundaryCondition="false" constant="false" hasOnlySubstanceUnits="false" id="M_cdp12dgr1619Z205n3_c" name="CDP-1,2-diacyl-sn-glycerol(16:1(9Z)/20:5(5Z,8Z,11Z,14Z,17Z))" compartment="c" fbc:charge="-2" fbc:chemicalFormula="C48H75N3O15P2"/>
      <species boundaryCondition="false" constant="false" hasOnlySubstanceUnits="false" id="M_cdp12dgr205n3160_c" name="CDP-1,2-diacyl-sn-glycerol(20:5(5Z,8Z,11Z,14Z,17Z)/16:0)" compartment="c" fbc:charge="-2" fbc:chemicalFormula="C48H77N3O15P2"/>
      <species boundaryCondition="false" constant="false" hasOnlySubstanceUnits="false" id="M_cdp12dgr205n31619Z_c" name="CDP-1,2-diacyl-sn-glycerol(20:5(5Z,8Z,11Z,14Z,17Z)/16:1(9Z))" compartment="c" fbc:charge="-2" fbc:chemicalFormula="C48H75N3O15P2"/>
      <species boundaryCondition="false" constant="false" hasOnlySubstanceUnits="false" id="M_cdp12dgr205n3_c" name="CDP-1,2-diacyl-sn-glycerol(20:5(5Z,8Z,11Z,14Z,17Z)/20:5(5Z,8Z,11Z,14Z,17Z))" compartment="c" fbc:charge="-2" fbc:chemicalFormula="C52H75N3O15P2"/>
      <species boundaryCondition="false" constant="false" hasOnlySubstanceUnits="false" id="M_cdp12dgr160182n6_c" name="CDP-1,2-diacyl-sn-glycerol(16:0/18:2(9Z,12Z))" compartment="c" fbc:charge="-2" fbc:chemicalFormula="C46H79N3O15P2"/>
      <species boundaryCondition="false" constant="false" hasOnlySubstanceUnits="false" id="M_cdp12dgr1619Z182n6_c" name="CDP-1,2-diacyl-sn-glycerol(16:1(9Z)/18:2(9Z,12Z))" compartment="c" fbc:charge="-2" fbc:chemicalFormula="C46H77N3O15P2"/>
      <species boundaryCondition="false" constant="false" hasOnlySubstanceUnits="false" id="M_cdp12dgr182n6160_c" name="CDP-1,2-diacyl-sn-glycerol(18:2(9Z,12Z)/16:0)" compartment="c" fbc:charge="-2" fbc:chemicalFormula="C46H79N3O15P2"/>
      <species boundaryCondition="false" constant="false" hasOnlySubstanceUnits="false" id="M_cdp12dgr182n61619Z_c" name="CDP-1,2-diacyl-sn-glycerol(18:2(9Z,12Z)/16:1(9Z))" compartment="c" fbc:charge="-2" fbc:chemicalFormula="C46H77N3O15P2"/>
      <species boundaryCondition="false" constant="false" hasOnlySubstanceUnits="false" id="M_cdp12dgr182_9_12_c" name="CDP-1,2-diacyl-sn-glycerol(18:2(9Z,12Z)/18:2(9Z,12Z))" compartment="c" fbc:charge="-2" fbc:chemicalFormula="C48H79N3O15P2"/>
      <species boundaryCondition="false" constant="false" hasOnlySubstanceUnits="false" id="M_cdp12dgr182n6205n3_c" name="CDP-1,2-diacyl-sn-glycerol(18:2(9Z,12Z)/20:5(5Z,8Z,11Z,14Z,17Z))" compartment="c" fbc:charge="-2" fbc:chemicalFormula="C50H77N3O15P2"/>
      <species boundaryCondition="false" constant="false" hasOnlySubstanceUnits="false" id="M_cdp12dgr205n3182n6_c" name="CDP-1,2-diacyl-sn-glycerol(20:5(5Z,8Z,11Z,14Z,17Z)/18:2(9Z,12Z))" compartment="c" fbc:charge="-2" fbc:chemicalFormula="C50H77N3O15P2"/>
      <species boundaryCondition="false" constant="false" hasOnlySubstanceUnits="false" id="M_pe140_c" name="Phosphatidylethanolamine(14:0/14:0)" compartment="c" fbc:charge="0" fbc:chemicalFormula="C33H66NO8P"/>
      <species boundaryCondition="false" constant="false" hasOnlySubstanceUnits="false" id="M_pe140160_c" name="Phosphatidylethanolamine(14:0/16:0)" compartment="c" fbc:charge="0" fbc:chemicalFormula="C35H70NO8P"/>
      <species boundaryCondition="false" constant="false" hasOnlySubstanceUnits="false" id="M_pe1401619Z_c" name="Phosphatidylethanolamine(14:0/16:1(9Z))" compartment="c" fbc:charge="0" fbc:chemicalFormula="C35H68NO8P"/>
      <species boundaryCondition="false" constant="false" hasOnlySubstanceUnits="false" id="M_pe140180_c" name="Phosphatidylethanolamine(14:0/18:0)" compartment="c" fbc:charge="0" fbc:chemicalFormula="C37H74NO8P"/>
      <species boundaryCondition="false" constant="false" hasOnlySubstanceUnits="false" id="M_pe1401819Z_c" name="Phosphatidylethanolamine(14:0/18:1(9Z))" compartment="c" fbc:charge="0" fbc:chemicalFormula="C37H72NO8P"/>
      <species boundaryCondition="false" constant="false" hasOnlySubstanceUnits="false" id="M_pe140205n3_c" name="Phosphatidylethanolamine(14:0/20:5(5Z,8Z,11Z,14Z,17Z))" compartment="c" fbc:charge="0" fbc:chemicalFormula="C39H68NO8P"/>
      <species boundaryCondition="false" constant="false" hasOnlySubstanceUnits="false" id="M_pe140226n3_c" name="Phosphatidylethanolamine(14:0/22:6(4Z,7Z,10Z,13Z,16Z,19Z))" compartment="c" fbc:charge="0" fbc:chemicalFormula="C41H70NO8P"/>
      <species boundaryCondition="false" constant="false" hasOnlySubstanceUnits="false" id="M_pe160140_c" name="Phosphatidylethanolamine(16:0/14:0)" compartment="c" fbc:charge="0" fbc:chemicalFormula="C35H70NO8P"/>
      <species boundaryCondition="false" constant="false" hasOnlySubstanceUnits="false" id="M_pe160_c" name="Phosphatidylethanolamine(16:0/16:0)" compartment="c" fbc:charge="0" fbc:chemicalFormula="C37H74NO8P"/>
      <species boundaryCondition="false" constant="false" hasOnlySubstanceUnits="false" id="M_pe1601619Z_c" name="Phosphatidylethanolamine(16:0/16:1(9Z))" compartment="c" fbc:charge="0" fbc:chemicalFormula="C37H72NO8P"/>
      <species boundaryCondition="false" constant="false" hasOnlySubstanceUnits="false" id="M_pe160180_c" name="Phosphatidylethanolamine(16:0/18:0)" compartment="c" fbc:charge="0" fbc:chemicalFormula="C39H78NO8P"/>
      <species boundaryCondition="false" constant="false" hasOnlySubstanceUnits="false" id="M_pe1601819Z_c" name="Phosphatidylethanolamine(16:0/18:1(9Z))" compartment="c" fbc:charge="0" fbc:chemicalFormula="C39H76NO8P"/>
      <species boundaryCondition="false" constant="false" hasOnlySubstanceUnits="false" id="M_pe160205n3_c" name="Phosphatidylethanolamine(16:0/20:5(5Z,8Z,11Z,14Z,17Z))" compartment="c" fbc:charge="0" fbc:chemicalFormula="C41H72NO8P"/>
      <species boundaryCondition="false" constant="false" hasOnlySubstanceUnits="false" id="M_pe160226n3_c" name="Phosphatidylethanolamine(16:0/22:6(4Z,7Z,10Z,13Z,16Z,19Z))" compartment="c" fbc:charge="0" fbc:chemicalFormula="C43H74NO8P"/>
      <species boundaryCondition="false" constant="false" hasOnlySubstanceUnits="false" id="M_pe1619Z140_c" name="Phosphatidylethanolamine(16:1(9Z)/14:0)" compartment="c" fbc:charge="0" fbc:chemicalFormula="C35H68NO8P"/>
      <species boundaryCondition="false" constant="false" hasOnlySubstanceUnits="false" id="M_pe1619Z160_c" name="Phosphatidylethanolamine(16:1(9Z)/16:0)" compartment="c" fbc:charge="0" fbc:chemicalFormula="C37H72NO8P"/>
      <species boundaryCondition="false" constant="false" hasOnlySubstanceUnits="false" id="M_pe161_c" name="Phosphatidylethanolamine(16:1(9Z)/16:1(9Z))" compartment="c" fbc:charge="0" fbc:chemicalFormula="C37H70NO8P"/>
      <species boundaryCondition="false" constant="false" hasOnlySubstanceUnits="false" id="M_pe1619Z180_c" name="Phosphatidylethanolamine(16:1(9Z)/18:0)" compartment="c" fbc:charge="0" fbc:chemicalFormula="C39H76NO8P"/>
      <species boundaryCondition="false" constant="false" hasOnlySubstanceUnits="false" id="M_pe1619Z1819Z_c" name="Phosphatidylethanolamine(16:1(9Z)/18:1(9Z))" compartment="c" fbc:charge="0" fbc:chemicalFormula="C39H74NO8P"/>
      <species boundaryCondition="false" constant="false" hasOnlySubstanceUnits="false" id="M_pe1619Z205n3_c" name="Phosphatidylethanolamine(16:1(9Z)/20:5(5Z,8Z,11Z,14Z,17Z))" compartment="c" fbc:charge="0" fbc:chemicalFormula="C41H70NO8P"/>
      <species boundaryCondition="false" constant="false" hasOnlySubstanceUnits="false" id="M_pe1619Z226n3_c" name="Phosphatidylethanolamine(16:1(9Z)/22:6(4Z,7Z,10Z,13Z,16Z,19Z))" compartment="c" fbc:charge="0" fbc:chemicalFormula="C43H72NO8P"/>
      <species boundaryCondition="false" constant="false" hasOnlySubstanceUnits="false" id="M_pe180140_c" name="Phosphatidylethanolamine(18:0/14:0)" compartment="c" fbc:charge="0" fbc:chemicalFormula="C37H74NO8P"/>
      <species boundaryCondition="false" constant="false" hasOnlySubstanceUnits="false" id="M_pe180160_c" name="Phosphatidylethanolamine(18:0/16:0)" compartment="c" fbc:charge="0" fbc:chemicalFormula="C39H78NO8P"/>
      <species boundaryCondition="false" constant="false" hasOnlySubstanceUnits="false" id="M_pe1801619Z_c" name="Phosphatidylethanolamine(18:0/16:1(9Z))" compartment="c" fbc:charge="0" fbc:chemicalFormula="C39H76NO8P"/>
      <species boundaryCondition="false" constant="false" hasOnlySubstanceUnits="false" id="M_pe180_c" name="Phosphatidylethanolamine(18:0/18:0)" compartment="c" fbc:charge="0" fbc:chemicalFormula="C41H82NO8P"/>
      <species boundaryCondition="false" constant="false" hasOnlySubstanceUnits="false" id="M_pe1801819Z_c" name="Phosphatidylethanolamine(18:0/18:1(9Z))" compartment="c" fbc:charge="0" fbc:chemicalFormula="C41H80NO8P"/>
      <species boundaryCondition="false" constant="false" hasOnlySubstanceUnits="false" id="M_pe180205n3_c" name="Phosphatidylethanolamine(18:0/20:5(5Z,8Z,11Z,14Z,17Z))" compartment="c" fbc:charge="0" fbc:chemicalFormula="C43H76NO8P"/>
      <species boundaryCondition="false" constant="false" hasOnlySubstanceUnits="false" id="M_pe180226n3_c" name="Phosphatidylethanolamine(18:0/22:6(4Z,7Z,10Z,13Z,16Z,19Z))" compartment="c" fbc:charge="0" fbc:chemicalFormula="C45H78NO8P"/>
      <species boundaryCondition="false" constant="false" hasOnlySubstanceUnits="false" id="M_pe1819Z140_c" name="Phosphatidylethanolamine(18:1(9Z)/14:0)" compartment="c" fbc:charge="0" fbc:chemicalFormula="C37H72NO8P"/>
      <species boundaryCondition="false" constant="false" hasOnlySubstanceUnits="false" id="M_pe1819Z160_c" name="Phosphatidylethanolamine(18:1(9Z)/16:0)" compartment="c" fbc:charge="0" fbc:chemicalFormula="C39H76NO8P"/>
      <species boundaryCondition="false" constant="false" hasOnlySubstanceUnits="false" id="M_pe1819Z1619Z_c" name="Phosphatidylethanolamine(18:1(9Z)/16:1(9Z))" compartment="c" fbc:charge="0" fbc:chemicalFormula="C39H74NO8P"/>
      <species boundaryCondition="false" constant="false" hasOnlySubstanceUnits="false" id="M_pe1819Z180_c" name="Phosphatidylethanolamine(18:1(9Z)/18:0)" compartment="c" fbc:charge="0" fbc:chemicalFormula="C41H80NO8P"/>
      <species boundaryCondition="false" constant="false" hasOnlySubstanceUnits="false" id="M_pe181_9_c" name="Phosphatidylethanolamine(18:1(9Z)/18:1(9Z))" compartment="c" fbc:charge="0" fbc:chemicalFormula="C41H78NO8P"/>
      <species boundaryCondition="false" constant="false" hasOnlySubstanceUnits="false" id="M_pe1819Z205n3_c" name="Phosphatidylethanolamine(18:1(9Z)/20:5(5Z,8Z,11Z,14Z,17Z))" compartment="c" fbc:charge="0" fbc:chemicalFormula="C43H74NO8P"/>
      <species boundaryCondition="false" constant="false" hasOnlySubstanceUnits="false" id="M_pe1819Z226n3_c" name="Phosphatidylethanolamine(18:1(9Z)/22:6(4Z,7Z,10Z,13Z,16Z,19Z))" compartment="c" fbc:charge="0" fbc:chemicalFormula="C45H76NO8P"/>
      <species boundaryCondition="false" constant="false" hasOnlySubstanceUnits="false" id="M_pe205n3140_c" name="Phosphatidylethanolamine(20:5(5Z,8Z,11Z,14Z,17Z)/14:0)" compartment="c" fbc:charge="0" fbc:chemicalFormula="C39H68NO8P"/>
      <species boundaryCondition="false" constant="false" hasOnlySubstanceUnits="false" id="M_pe205n3160_c" name="Phosphatidylethanolamine(20:5(5Z,8Z,11Z,14Z,17Z)/16:0)" compartment="c" fbc:charge="0" fbc:chemicalFormula="C41H72NO8P"/>
      <species boundaryCondition="false" constant="false" hasOnlySubstanceUnits="false" id="M_pe205n31619Z_c" name="Phosphatidylethanolamine(20:5(5Z,8Z,11Z,14Z,17Z)/16:1(9Z))" compartment="c" fbc:charge="0" fbc:chemicalFormula="C41H70NO8P"/>
      <species boundaryCondition="false" constant="false" hasOnlySubstanceUnits="false" id="M_pe205n3180_c" name="Phosphatidylethanolamine(20:5(5Z,8Z,11Z,14Z,17Z)/18:0)" compartment="c" fbc:charge="0" fbc:chemicalFormula="C43H76NO8P"/>
      <species boundaryCondition="false" constant="false" hasOnlySubstanceUnits="false" id="M_pe205n31819Z_c" name="Phosphatidylethanolamine(20:5(5Z,8Z,11Z,14Z,17Z)/18:1(9Z))" compartment="c" fbc:charge="0" fbc:chemicalFormula="C43H74NO8P"/>
      <species boundaryCondition="false" constant="false" hasOnlySubstanceUnits="false" id="M_pe205n3_c" name="Phosphatidylethanolamine(20:5(5Z,8Z,11Z,14Z,17Z)/20:5(5Z,8Z,11Z,14Z,17Z))" compartment="c" fbc:charge="0" fbc:chemicalFormula="C45H70NO8P"/>
      <species boundaryCondition="false" constant="false" hasOnlySubstanceUnits="false" id="M_pe205n3226n3_c" name="Phosphatidylethanolamine(20:5(5Z,8Z,11Z,14Z,17Z)/22:6(4Z,7Z,10Z,13Z,16Z,19Z))" compartment="c" fbc:charge="0" fbc:chemicalFormula="C47H72NO8P"/>
      <species boundaryCondition="false" constant="false" hasOnlySubstanceUnits="false" id="M_pe226n3140_c" name="Phosphatidylethanolamine(22:6(4Z,7Z,10Z,13Z,16Z,19Z)/14:0)" compartment="c" fbc:charge="0" fbc:chemicalFormula="C41H70NO8P"/>
      <species boundaryCondition="false" constant="false" hasOnlySubstanceUnits="false" id="M_pe226n3160_c" name="Phosphatidylethanolamine(22:6(4Z,7Z,10Z,13Z,16Z,19Z)/16:0)" compartment="c" fbc:charge="0" fbc:chemicalFormula="C43H74NO8P"/>
      <species boundaryCondition="false" constant="false" hasOnlySubstanceUnits="false" id="M_pe226n31619Z_c" name="Phosphatidylethanolamine(22:6(4Z,7Z,10Z,13Z,16Z,19Z)/16:1(9Z))" compartment="c" fbc:charge="0" fbc:chemicalFormula="C43H72NO8P"/>
      <species boundaryCondition="false" constant="false" hasOnlySubstanceUnits="false" id="M_pe226n3180_c" name="Phosphatidylethanolamine(22:6(4Z,7Z,10Z,13Z,16Z,19Z)/18:0)" compartment="c" fbc:charge="0" fbc:chemicalFormula="C45H78NO8P"/>
      <species boundaryCondition="false" constant="false" hasOnlySubstanceUnits="false" id="M_pe226n31819Z_c" name="Phosphatidylethanolamine(22:6(4Z,7Z,10Z,13Z,16Z,19Z)/18:1(9Z))" compartment="c" fbc:charge="0" fbc:chemicalFormula="C45H76NO8P"/>
      <species boundaryCondition="false" constant="false" hasOnlySubstanceUnits="false" id="M_pe226n3205n3_c" name="Phosphatidylethanolamine(22:6(4Z,7Z,10Z,13Z,16Z,19Z)/20:5(5Z,8Z,11Z,14Z,17Z))" compartment="c" fbc:charge="0" fbc:chemicalFormula="C47H72NO8P"/>
      <species boundaryCondition="false" constant="false" hasOnlySubstanceUnits="false" id="M_pe226n3_c" name="Phosphatidylethanolamine(22:6(4Z,7Z,10Z,13Z,16Z,19Z)/22:6(4Z,7Z,10Z,13Z,16Z,19Z))" compartment="c" fbc:charge="0" fbc:chemicalFormula="C49H74NO8P"/>
      <species boundaryCondition="false" constant="false" hasOnlySubstanceUnits="false" id="M_pe140182n6_c" name="Phosphatidylethanolamine(14:0/18:2(9Z,12Z))" compartment="c" fbc:charge="0" fbc:chemicalFormula="C37H70NO8P"/>
      <species boundaryCondition="false" constant="false" hasOnlySubstanceUnits="false" id="M_pe160182n6_c" name="Phosphatidylethanolamine(16:0/18:2(9Z,12Z))" compartment="c" fbc:charge="0" fbc:chemicalFormula="C39H74NO8P"/>
      <species boundaryCondition="false" constant="false" hasOnlySubstanceUnits="false" id="M_pe1619Z182n6_c" name="Phosphatidylethanolamine(16:1(9Z)/18:2(9Z,12Z))" compartment="c" fbc:charge="0" fbc:chemicalFormula="C39H72NO8P"/>
      <species boundaryCondition="false" constant="false" hasOnlySubstanceUnits="false" id="M_pe180182n6_c" name="Phosphatidylethanolamine(18:0/18:2(9Z,12Z))" compartment="c" fbc:charge="0" fbc:chemicalFormula="C41H78NO8P"/>
      <species boundaryCondition="false" constant="false" hasOnlySubstanceUnits="false" id="M_pe182n6140_c" name="Phosphatidylethanolamine(18:2(9Z,12Z)/14:0)" compartment="c" fbc:charge="0" fbc:chemicalFormula="C37H70NO8P"/>
      <species boundaryCondition="false" constant="false" hasOnlySubstanceUnits="false" id="M_pe182n6160_c" name="Phosphatidylethanolamine(18:2(9Z,12Z)/16:0)" compartment="c" fbc:charge="0" fbc:chemicalFormula="C39H74NO8P"/>
      <species boundaryCondition="false" constant="false" hasOnlySubstanceUnits="false" id="M_pe182n61619Z_c" name="Phosphatidylethanolamine(18:2(9Z,12Z)/16:1(9Z))" compartment="c" fbc:charge="0" fbc:chemicalFormula="C39H72NO8P"/>
      <species boundaryCondition="false" constant="false" hasOnlySubstanceUnits="false" id="M_pe182n6180_c" name="Phosphatidylethanolamine(18:2(9Z,12Z)/18:0)" compartment="c" fbc:charge="0" fbc:chemicalFormula="C41H78NO8P"/>
      <species boundaryCondition="false" constant="false" hasOnlySubstanceUnits="false" id="M_pe182n61819Z_c" name="Phosphatidylethanolamine(18:2(9Z,12Z)/18:1(9Z))" compartment="c" fbc:charge="0" fbc:chemicalFormula="C41H76NO8P"/>
      <species boundaryCondition="false" constant="false" hasOnlySubstanceUnits="false" id="M_pe182_9_12_c" name="Phosphatidylethanolamine(18:2(9Z,12Z)/18:2(9Z,12Z))" compartment="c" fbc:charge="0" fbc:chemicalFormula="C41H74NO8P"/>
      <species boundaryCondition="false" constant="false" hasOnlySubstanceUnits="false" id="M_pe1819Z182n6_c" name="Phosphatidylethanolamine(18:1(9Z)/18:2(9Z,12Z))" compartment="c" fbc:charge="0" fbc:chemicalFormula="C41H76NO8P"/>
      <species boundaryCondition="false" constant="false" hasOnlySubstanceUnits="false" id="M_pe182n6205n3_c" name="Phosphatidylethanolamine(18:2(9Z,12Z)/20:5(5Z,8Z,11Z,14Z,17Z))" compartment="c" fbc:charge="0" fbc:chemicalFormula="C43H72NO8P"/>
      <species boundaryCondition="false" constant="false" hasOnlySubstanceUnits="false" id="M_pe182n6226n3_c" name="Phosphatidylethanolamine(18:2(9Z,12Z)/22:6(4Z,7Z,10Z,13Z,16Z,19Z))" compartment="c" fbc:charge="0" fbc:chemicalFormula="C45H74NO8P"/>
      <species boundaryCondition="false" constant="false" hasOnlySubstanceUnits="false" id="M_pe205n3182n6_c" name="Phosphatidylethanolamine(20:5(5Z,8Z,11Z,14Z,17Z)/18:2(9Z,12Z))" compartment="c" fbc:charge="0" fbc:chemicalFormula="C43H72NO8P"/>
      <species boundaryCondition="false" constant="false" hasOnlySubstanceUnits="false" id="M_pe226n3182n6_c" name="Phosphatidylethanolamine(22:6(4Z,7Z,10Z,13Z,16Z,19Z)/18:2(9Z,12Z))" compartment="c" fbc:charge="0" fbc:chemicalFormula="C45H74NO8P"/>
      <species boundaryCondition="false" constant="false" hasOnlySubstanceUnits="false" id="M_pe140183n6_c" name="Phosphatidylethanolamine(14:0/18:3(6Z,9Z,12Z))" compartment="c" fbc:charge="0" fbc:chemicalFormula="C37H68NO8P"/>
      <species boundaryCondition="false" constant="false" hasOnlySubstanceUnits="false" id="M_pe160183n6_c" name="Phosphatidylethanolamine(16:0/18:3(6Z,9Z,12Z))" compartment="c" fbc:charge="0" fbc:chemicalFormula="C39H72NO8P"/>
      <species boundaryCondition="false" constant="false" hasOnlySubstanceUnits="false" id="M_pe1619Z183n6_c" name="Phosphatidylethanolamine(16:1(9Z)/18:3(6Z,9Z,12Z))" compartment="c" fbc:charge="0" fbc:chemicalFormula="C39H70NO8P"/>
      <species boundaryCondition="false" constant="false" hasOnlySubstanceUnits="false" id="M_pe180183n6_c" name="Phosphatidylethanolamine(18:0/18:3(6Z,9Z,12Z))" compartment="c" fbc:charge="0" fbc:chemicalFormula="C41H76NO8P"/>
      <species boundaryCondition="false" constant="false" hasOnlySubstanceUnits="false" id="M_pe182n6183n6_c" name="Phosphatidylethanolamine(18:2(9Z,12Z)/18:3(6Z,9Z,12Z))" compartment="c" fbc:charge="0" fbc:chemicalFormula="C41H72NO8P"/>
      <species boundaryCondition="false" constant="false" hasOnlySubstanceUnits="false" id="M_pe1819Z183n6_c" name="Phosphatidylethanolamine(18:1(9Z)/18:3(6Z,9Z,12Z))" compartment="c" fbc:charge="0" fbc:chemicalFormula="C41H74NO8P"/>
      <species boundaryCondition="false" constant="false" hasOnlySubstanceUnits="false" id="M_pe205n3183n6_c" name="Phosphatidylethanolamine(20:5(5Z,8Z,11Z,14Z,17Z)/18:3(6Z,9Z,12Z))" compartment="c" fbc:charge="0" fbc:chemicalFormula="C43H70NO8P"/>
      <species boundaryCondition="false" constant="false" hasOnlySubstanceUnits="false" id="M_pe226n3183n6_c" name="Phosphatidylethanolamine(22:6(4Z,7Z,10Z,13Z,16Z,19Z)/18:3(6Z,9Z,12Z))" compartment="c" fbc:charge="0" fbc:chemicalFormula="C45H72NO8P"/>
      <species boundaryCondition="false" constant="false" hasOnlySubstanceUnits="false" id="M_pe140183n3_c" name="Phosphatidylethanolamine(14:0/18:3(9Z,12Z,15Z))" compartment="c" fbc:charge="0" fbc:chemicalFormula="C37H68NO8P"/>
      <species boundaryCondition="false" constant="false" hasOnlySubstanceUnits="false" id="M_pe160183n3_c" name="Phosphatidylethanolamine(16:0/18:3(9Z,12Z,15Z))" compartment="c" fbc:charge="0" fbc:chemicalFormula="C39H72NO8P"/>
      <species boundaryCondition="false" constant="false" hasOnlySubstanceUnits="false" id="M_pe1619Z183n3_c" name="Phosphatidylethanolamine(16:1(9Z)/18:3(9Z,12Z,15Z))" compartment="c" fbc:charge="0" fbc:chemicalFormula="C39H70NO8P"/>
      <species boundaryCondition="false" constant="false" hasOnlySubstanceUnits="false" id="M_pe180183n3_c" name="Phosphatidylethanolamine(18:0/18:3(9Z,12Z,15Z))" compartment="c" fbc:charge="0" fbc:chemicalFormula="C41H76NO8P"/>
      <species boundaryCondition="false" constant="false" hasOnlySubstanceUnits="false" id="M_pe182n6183n3_c" name="Phosphatidylethanolamine(18:2(9Z,12Z)/18:3(9Z,12Z,15Z))" compartment="c" fbc:charge="0" fbc:chemicalFormula="C41H72NO8P"/>
      <species boundaryCondition="false" constant="false" hasOnlySubstanceUnits="false" id="M_pe1819Z183n3_c" name="Phosphatidylethanolamine(18:1(9Z)/18:3(9Z,12Z,15Z))" compartment="c" fbc:charge="0" fbc:chemicalFormula="C41H74NO8P"/>
      <species boundaryCondition="false" constant="false" hasOnlySubstanceUnits="false" id="M_pe205n3183n3_c" name="Phosphatidylethanolamine(20:5(5Z,8Z,11Z,14Z,17Z)/18:3(9Z,12Z,15Z))" compartment="c" fbc:charge="0" fbc:chemicalFormula="C43H70NO8P"/>
      <species boundaryCondition="false" constant="false" hasOnlySubstanceUnits="false" id="M_pe226n3183n3_c" name="Phosphatidylethanolamine(22:6(4Z,7Z,10Z,13Z,16Z,19Z)/18:3(9Z,12Z,15Z))" compartment="c" fbc:charge="0" fbc:chemicalFormula="C45H72NO8P"/>
      <species boundaryCondition="false" constant="false" hasOnlySubstanceUnits="false" id="M_pe140204n6_c" name="Phosphatidylethanolamine(14:0/20:4(5Z,8Z,11Z,14Z))" compartment="c" fbc:charge="0" fbc:chemicalFormula="C39H70NO8P"/>
      <species boundaryCondition="false" constant="false" hasOnlySubstanceUnits="false" id="M_pe160204n6_c" name="Phosphatidylethanolamine(16:0/20:4(5Z,8Z,11Z,14Z))" compartment="c" fbc:charge="0" fbc:chemicalFormula="C41H74NO8P"/>
      <species boundaryCondition="false" constant="false" hasOnlySubstanceUnits="false" id="M_pe1619Z204n6_c" name="Phosphatidylethanolamine(16:1(9Z)/20:4(5Z,8Z,11Z,14Z))" compartment="c" fbc:charge="0" fbc:chemicalFormula="C41H72NO8P"/>
      <species boundaryCondition="false" constant="false" hasOnlySubstanceUnits="false" id="M_pe180204n6_c" name="Phosphatidylethanolamine(18:0/20:4(5Z,8Z,11Z,14Z))" compartment="c" fbc:charge="0" fbc:chemicalFormula="C43H78NO8P"/>
      <species boundaryCondition="false" constant="false" hasOnlySubstanceUnits="false" id="M_pe182n6204n6_c" name="Phosphatidylethanolamine(18:2(9Z,12Z)/20:4(5Z,8Z,11Z,14Z))" compartment="c" fbc:charge="0" fbc:chemicalFormula="C43H74NO8P"/>
      <species boundaryCondition="false" constant="false" hasOnlySubstanceUnits="false" id="M_pe1819Z204n6_c" name="Phosphatidylethanolamine(18:1(9Z)/20:4(5Z,8Z,11Z,14Z))" compartment="c" fbc:charge="0" fbc:chemicalFormula="C43H76NO8P"/>
      <species boundaryCondition="false" constant="false" hasOnlySubstanceUnits="false" id="M_pe205n3204n6_c" name="Phosphatidylethanolamine(20:5(5Z,8Z,11Z,14Z,17Z)/20:4(5Z,8Z,11Z,14Z))" compartment="c" fbc:charge="0" fbc:chemicalFormula="C45H72NO8P"/>
      <species boundaryCondition="false" constant="false" hasOnlySubstanceUnits="false" id="M_pe226n3204n6_c" name="Phosphatidylethanolamine(22:6(4Z,7Z,10Z,13Z,16Z,19Z)/20:4(5Z,8Z,11Z,14Z))" compartment="c" fbc:charge="0" fbc:chemicalFormula="C47H74NO8P"/>
      <species boundaryCondition="false" constant="false" hasOnlySubstanceUnits="false" id="M_pail160_c" name="phosphatidylinositol(16:0/16:0)" compartment="c" fbc:charge="-1" fbc:chemicalFormula="C41H78O13P"/>
      <species boundaryCondition="false" constant="false" hasOnlySubstanceUnits="false" id="M_pail1601619Z_c" name="phosphatidylinositol(16:0/16:1(9Z))" compartment="c" fbc:charge="-1" fbc:chemicalFormula="C41H76O13P"/>
      <species boundaryCondition="false" constant="false" hasOnlySubstanceUnits="false" id="M_pail160205n3_c" name="phosphatidylinositol(16:0/20:5(5Z,8Z,11Z,14Z,17Z))" compartment="c" fbc:charge="-1" fbc:chemicalFormula="C45H76O13P"/>
      <species boundaryCondition="false" constant="false" hasOnlySubstanceUnits="false" id="M_pail1619Z160_c" name="phosphatidylinositol(16:1(9Z)/16:0)" compartment="c" fbc:charge="-1" fbc:chemicalFormula="C41H76O13P"/>
      <species boundaryCondition="false" constant="false" hasOnlySubstanceUnits="false" id="M_pail161_c" name="phosphatidylinositol(16:1(9Z)/16:1(9Z))" compartment="c" fbc:charge="-1" fbc:chemicalFormula="C41H74O13P"/>
      <species boundaryCondition="false" constant="false" hasOnlySubstanceUnits="false" id="M_pail1619Z205n3_c" name="phosphatidylinositol(16:1(9Z)/20:5(5Z,8Z,11Z,14Z,17Z))" compartment="c" fbc:charge="-1" fbc:chemicalFormula="C45H74O13P"/>
      <species boundaryCondition="false" constant="false" hasOnlySubstanceUnits="false" id="M_pail205n3160_c" name="phosphatidylinositol(20:5(5Z,8Z,11Z,14Z,17Z)/16:0)" compartment="c" fbc:charge="-1" fbc:chemicalFormula="C45H76O13P"/>
      <species boundaryCondition="false" constant="false" hasOnlySubstanceUnits="false" id="M_pail205n31619Z_c" name="phosphatidylinositol(20:5(5Z,8Z,11Z,14Z,17Z)/16:1(9Z))" compartment="c" fbc:charge="-1" fbc:chemicalFormula="C45H74O13P"/>
      <species boundaryCondition="false" constant="false" hasOnlySubstanceUnits="false" id="M_pail205n3_c" name="phosphatidylinositol(20:5(5Z,8Z,11Z,14Z,17Z)/20:5(5Z,8Z,11Z,14Z,17Z))" compartment="c" fbc:charge="-1" fbc:chemicalFormula="C49H74O13P"/>
      <species boundaryCondition="false" constant="false" hasOnlySubstanceUnits="false" id="M_pail160182n6_c" name="phosphatidylinositol(16:0/18:2(9Z,12Z))" compartment="c" fbc:charge="-1" fbc:chemicalFormula="C43H78O13P"/>
      <species boundaryCondition="false" constant="false" hasOnlySubstanceUnits="false" id="M_pail1619Z182n6_c" name="phosphatidylinositol(16:1(9Z)/18:2(9Z,12Z))" compartment="c" fbc:charge="-1" fbc:chemicalFormula="C43H76O13P"/>
      <species boundaryCondition="false" constant="false" hasOnlySubstanceUnits="false" id="M_pail182n6160_c" name="phosphatidylinositol(18:2(9Z,12Z)/16:0)" compartment="c" fbc:charge="-1" fbc:chemicalFormula="C43H78O13P"/>
      <species boundaryCondition="false" constant="false" hasOnlySubstanceUnits="false" id="M_pail182n61619Z_c" name="phosphatidylinositol(18:2(9Z,12Z)/16:1(9Z))" compartment="c" fbc:charge="-1" fbc:chemicalFormula="C43H76O13P"/>
      <species boundaryCondition="false" constant="false" hasOnlySubstanceUnits="false" id="M_pail182_9_12_c" name="phosphatidylinositol(18:2(9Z,12Z)/18:2(9Z,12Z))" compartment="c" fbc:charge="-1" fbc:chemicalFormula="C45H78O13P"/>
      <species boundaryCondition="false" constant="false" hasOnlySubstanceUnits="false" id="M_pail182n6205n3_c" name="phosphatidylinositol(18:2(9Z,12Z)/20:5(5Z,8Z,11Z,14Z,17Z))" compartment="c" fbc:charge="-1" fbc:chemicalFormula="C47H76O13P"/>
      <species boundaryCondition="false" constant="false" hasOnlySubstanceUnits="false" id="M_pail205n3182n6_c" name="phosphatidylinositol(20:5(5Z,8Z,11Z,14Z,17Z)/18:2(9Z,12Z))" compartment="c" fbc:charge="-1" fbc:chemicalFormula="C47H76O13P"/>
      <species boundaryCondition="false" constant="false" hasOnlySubstanceUnits="false" id="M_chol_m" name="Choline" compartment="m" fbc:charge="1" fbc:chemicalFormula="C5H14NO"/>
      <species boundaryCondition="false" constant="false" hasOnlySubstanceUnits="false" id="M_cholp_m" name="Choline phosphate" compartment="m" fbc:charge="-1" fbc:chemicalFormula="C5H13NO4P"/>
      <species boundaryCondition="false" constant="false" hasOnlySubstanceUnits="false" id="M_pail4p160_c" name="1-Phosphatidyl-1D-myo-inositol 4-phosphate(16:0/16:0)" compartment="c" fbc:charge="-3" fbc:chemicalFormula="C41H77O16P2"/>
      <species boundaryCondition="false" constant="false" hasOnlySubstanceUnits="false" id="M_pail4p1601619Z_c" name="1-Phosphatidyl-1D-myo-inositol 4-phosphate(16:0/16:1(9Z))" compartment="c" fbc:charge="-3" fbc:chemicalFormula="C41H75O16P2"/>
      <species boundaryCondition="false" constant="false" hasOnlySubstanceUnits="false" id="M_pail4p160205n3_c" name="1-Phosphatidyl-1D-myo-inositol 4-phosphate(16:0/20:5(5Z,8Z,11Z,14Z,17Z))" compartment="c" fbc:charge="-3" fbc:chemicalFormula="C45H75O16P2"/>
      <species boundaryCondition="false" constant="false" hasOnlySubstanceUnits="false" id="M_pail4p1619Z160_c" name="1-Phosphatidyl-1D-myo-inositol 4-phosphate(16:1(9Z)/16:0)" compartment="c" fbc:charge="-3" fbc:chemicalFormula="C41H75O16P2"/>
      <species boundaryCondition="false" constant="false" hasOnlySubstanceUnits="false" id="M_pail4p161_c" name="1-Phosphatidyl-1D-myo-inositol 4-phosphate(16:1(9Z)/16:1(9Z))" compartment="c" fbc:charge="-3" fbc:chemicalFormula="C41H73O16P2"/>
      <species boundaryCondition="false" constant="false" hasOnlySubstanceUnits="false" id="M_pail4p1619Z205n3_c" name="1-Phosphatidyl-1D-myo-inositol 4-phosphate(16:1(9Z)/20:5(5Z,8Z,11Z,14Z,17Z))" compartment="c" fbc:charge="-3" fbc:chemicalFormula="C45H73O16P2"/>
      <species boundaryCondition="false" constant="false" hasOnlySubstanceUnits="false" id="M_pail4p205n3160_c" name="1-Phosphatidyl-1D-myo-inositol 4-phosphate(20:5(5Z,8Z,11Z,14Z,17Z)/16:0)" compartment="c" fbc:charge="-3" fbc:chemicalFormula="C45H75O16P2"/>
      <species boundaryCondition="false" constant="false" hasOnlySubstanceUnits="false" id="M_pail4p205n31619Z_c" name="1-Phosphatidyl-1D-myo-inositol 4-phosphate(20:5(5Z,8Z,11Z,14Z,17Z)/16:1(9Z))" compartment="c" fbc:charge="-3" fbc:chemicalFormula="C45H73O16P2"/>
      <species boundaryCondition="false" constant="false" hasOnlySubstanceUnits="false" id="M_pail4p205n3_c" name="1-Phosphatidyl-1D-myo-inositol 4-phosphate(20:5(5Z,8Z,11Z,14Z,17Z)/20:5(5Z,8Z,11Z,14Z,17Z))" compartment="c" fbc:charge="-3" fbc:chemicalFormula="C49H73O16P2"/>
      <species boundaryCondition="false" constant="false" hasOnlySubstanceUnits="false" id="M_pail4p160182n6_c" name="1-Phosphatidyl-1D-myo-inositol 4-phosphate(16:0/18:2(9Z,12Z))" compartment="c" fbc:charge="-3" fbc:chemicalFormula="C43H77O16P2"/>
      <species boundaryCondition="false" constant="false" hasOnlySubstanceUnits="false" id="M_pail4p1619Z182n6_c" name="1-Phosphatidyl-1D-myo-inositol 4-phosphate(16:1(9Z)/18:2(9Z,12Z))" compartment="c" fbc:charge="-3" fbc:chemicalFormula="C43H75O16P2"/>
      <species boundaryCondition="false" constant="false" hasOnlySubstanceUnits="false" id="M_pail4p182n6160_c" name="1-Phosphatidyl-1D-myo-inositol 4-phosphate(18:2(9Z,12Z)/16:0)" compartment="c" fbc:charge="-3" fbc:chemicalFormula="C43H77O16P2"/>
      <species boundaryCondition="false" constant="false" hasOnlySubstanceUnits="false" id="M_pail4p182n61619Z_c" name="1-Phosphatidyl-1D-myo-inositol 4-phosphate(18:2(9Z,12Z)/16:1(9Z))" compartment="c" fbc:charge="-3" fbc:chemicalFormula="C43H75O16P2"/>
      <species boundaryCondition="false" constant="false" hasOnlySubstanceUnits="false" id="M_pail4p182_9_12_c" name="1-Phosphatidyl-1D-myo-inositol 4-phosphate(18:2(9Z,12Z)/18:2(9Z,12Z))" compartment="c" fbc:charge="-3" fbc:chemicalFormula="C45H77O16P2"/>
      <species boundaryCondition="false" constant="false" hasOnlySubstanceUnits="false" id="M_pail4p182n6205n3_c" name="1-Phosphatidyl-1D-myo-inositol 4-phosphate(18:2(9Z,12Z)/20:5(5Z,8Z,11Z,14Z,17Z))" compartment="c" fbc:charge="-3" fbc:chemicalFormula="C47H75O16P2"/>
      <species boundaryCondition="false" constant="false" hasOnlySubstanceUnits="false" id="M_pail4p205n3182n6_c" name="1-Phosphatidyl-1D-myo-inositol 4-phosphate(20:5(5Z,8Z,11Z,14Z,17Z)/18:2(9Z,12Z))" compartment="c" fbc:charge="-3" fbc:chemicalFormula="C47H75O16P2"/>
      <species boundaryCondition="false" constant="false" hasOnlySubstanceUnits="false" id="M_pail45p160_c" name="1-Phosphatidyl-1D-myo-inositol 4,5-bisphosphate(16:0/16:0)" compartment="c" fbc:charge="-5" fbc:chemicalFormula="C41H76O19P3"/>
      <species boundaryCondition="false" constant="false" hasOnlySubstanceUnits="false" id="M_pail45p1601619Z_c" name="1-Phosphatidyl-1D-myo-inositol 4,5-bisphosphate(16:0/16:1(9Z))" compartment="c" fbc:charge="-5" fbc:chemicalFormula="C41H74O19P3"/>
      <species boundaryCondition="false" constant="false" hasOnlySubstanceUnits="false" id="M_pail45p160205n3_c" name="1-Phosphatidyl-1D-myo-inositol 4,5-bisphosphate(16:0/20:5(5Z,8Z,11Z,14Z,17Z))" compartment="c" fbc:charge="-5" fbc:chemicalFormula="C45H74O19P3"/>
      <species boundaryCondition="false" constant="false" hasOnlySubstanceUnits="false" id="M_pail45p1619Z160_c" name="1-Phosphatidyl-1D-myo-inositol 4,5-bisphosphate(16:1(9Z)/16:0)" compartment="c" fbc:charge="-5" fbc:chemicalFormula="C41H74O19P3"/>
      <species boundaryCondition="false" constant="false" hasOnlySubstanceUnits="false" id="M_pail45p161_c" name="1-Phosphatidyl-1D-myo-inositol 4,5-bisphosphate(16:1(9Z)/16:1(9Z))" compartment="c" fbc:charge="-5" fbc:chemicalFormula="C41H72O19P3"/>
      <species boundaryCondition="false" constant="false" hasOnlySubstanceUnits="false" id="M_pail45p1619Z205n3_c" name="1-Phosphatidyl-1D-myo-inositol 4,5-bisphosphate(16:1(9Z)/20:5(5Z,8Z,11Z,14Z,17Z))" compartment="c" fbc:charge="-5" fbc:chemicalFormula="C45H72O19P3"/>
      <species boundaryCondition="false" constant="false" hasOnlySubstanceUnits="false" id="M_pail45p205n3160_c" name="1-Phosphatidyl-1D-myo-inositol 4,5-bisphosphate(20:5(5Z,8Z,11Z,14Z,17Z)/16:0)" compartment="c" fbc:charge="-5" fbc:chemicalFormula="C45H74O19P3"/>
      <species boundaryCondition="false" constant="false" hasOnlySubstanceUnits="false" id="M_pail45p205n31619Z_c" name="1-Phosphatidyl-1D-myo-inositol 4,5-bisphosphate(20:5(5Z,8Z,11Z,14Z,17Z)/16:1(9Z))" compartment="c" fbc:charge="-5" fbc:chemicalFormula="C45H72O19P3"/>
      <species boundaryCondition="false" constant="false" hasOnlySubstanceUnits="false" id="M_pail45p205n3_c" name="1-Phosphatidyl-1D-myo-inositol 4,5-bisphosphate(20:5(5Z,8Z,11Z,14Z,17Z)/20:5(5Z,8Z,11Z,14Z,17Z))" compartment="c" fbc:charge="-5" fbc:chemicalFormula="C49H72O19P3"/>
      <species boundaryCondition="false" constant="false" hasOnlySubstanceUnits="false" id="M_pail45p160182n6_c" name="1-Phosphatidyl-1D-myo-inositol 4,5-bisphosphate(16:0/18:2(9Z,12Z))" compartment="c" fbc:charge="-5" fbc:chemicalFormula="C43H76O19P3"/>
      <species boundaryCondition="false" constant="false" hasOnlySubstanceUnits="false" id="M_pail45p1619Z182n6_c" name="1-Phosphatidyl-1D-myo-inositol 4,5-bisphosphate(16:1(9Z)/18:2(9Z,12Z))" compartment="c" fbc:charge="-5" fbc:chemicalFormula="C43H74O19P3"/>
      <species boundaryCondition="false" constant="false" hasOnlySubstanceUnits="false" id="M_pail45p182n6160_c" name="1-Phosphatidyl-1D-myo-inositol 4,5-bisphosphate(18:2(9Z,12Z)/16:0)" compartment="c" fbc:charge="-5" fbc:chemicalFormula="C43H76O19P3"/>
      <species boundaryCondition="false" constant="false" hasOnlySubstanceUnits="false" id="M_pail45p182n61619Z_c" name="1-Phosphatidyl-1D-myo-inositol 4,5-bisphosphate(18:2(9Z,12Z)/16:1(9Z))" compartment="c" fbc:charge="-5" fbc:chemicalFormula="C43H74O19P3"/>
      <species boundaryCondition="false" constant="false" hasOnlySubstanceUnits="false" id="M_pail45p182_9_12_c" name="1-Phosphatidyl-1D-myo-inositol 4,5-bisphosphate(18:2(9Z,12Z)/18:2(9Z,12Z))" compartment="c" fbc:charge="-5" fbc:chemicalFormula="C45H76O19P3"/>
      <species boundaryCondition="false" constant="false" hasOnlySubstanceUnits="false" id="M_pail45p182n6205n3_c" name="1-Phosphatidyl-1D-myo-inositol 4,5-bisphosphate(18:2(9Z,12Z)/20:5(5Z,8Z,11Z,14Z,17Z))" compartment="c" fbc:charge="-5" fbc:chemicalFormula="C47H74O19P3"/>
      <species boundaryCondition="false" constant="false" hasOnlySubstanceUnits="false" id="M_pail45p205n3182n6_c" name="1-Phosphatidyl-1D-myo-inositol 4,5-bisphosphate(20:5(5Z,8Z,11Z,14Z,17Z)/18:2(9Z,12Z))" compartment="c" fbc:charge="-5" fbc:chemicalFormula="C47H74O19P3"/>
      <species boundaryCondition="false" constant="false" hasOnlySubstanceUnits="false" id="M_pail3p160_c" name="1-Phosphatidyl-1D-myo-inositol 3-phosphate(16:0/16:0)" compartment="c" fbc:charge="-3" fbc:chemicalFormula="C41H77O16P2"/>
      <species boundaryCondition="false" constant="false" hasOnlySubstanceUnits="false" id="M_pail3p1601619Z_c" name="1-Phosphatidyl-1D-myo-inositol 3-phosphate(16:0/16:1(9Z))" compartment="c" fbc:charge="-3" fbc:chemicalFormula="C41H75O16P2"/>
      <species boundaryCondition="false" constant="false" hasOnlySubstanceUnits="false" id="M_pail3p160205n3_c" name="1-Phosphatidyl-1D-myo-inositol 3-phosphate(16:0/20:5(5Z,8Z,11Z,14Z,17Z))" compartment="c" fbc:charge="-3" fbc:chemicalFormula="C45H75O16P2"/>
      <species boundaryCondition="false" constant="false" hasOnlySubstanceUnits="false" id="M_pail3p1619Z160_c" name="1-Phosphatidyl-1D-myo-inositol 3-phosphate(16:1(9Z)/16:0)" compartment="c" fbc:charge="-3" fbc:chemicalFormula="C41H75O16P2"/>
      <species boundaryCondition="false" constant="false" hasOnlySubstanceUnits="false" id="M_pail3p161_c" name="1-Phosphatidyl-1D-myo-inositol 3-phosphate(16:1(9Z)/16:1(9Z))" compartment="c" fbc:charge="-3" fbc:chemicalFormula="C41H73O16P2"/>
      <species boundaryCondition="false" constant="false" hasOnlySubstanceUnits="false" id="M_pail3p1619Z205n3_c" name="1-Phosphatidyl-1D-myo-inositol 3-phosphate(16:1(9Z)/20:5(5Z,8Z,11Z,14Z,17Z))" compartment="c" fbc:charge="-3" fbc:chemicalFormula="C45H73O16P2"/>
      <species boundaryCondition="false" constant="false" hasOnlySubstanceUnits="false" id="M_pail3p205n3160_c" name="1-Phosphatidyl-1D-myo-inositol 3-phosphate(20:5(5Z,8Z,11Z,14Z,17Z)/16:0)" compartment="c" fbc:charge="-3" fbc:chemicalFormula="C45H75O16P2"/>
      <species boundaryCondition="false" constant="false" hasOnlySubstanceUnits="false" id="M_pail3p205n31619Z_c" name="1-Phosphatidyl-1D-myo-inositol 3-phosphate(20:5(5Z,8Z,11Z,14Z,17Z)/16:1(9Z))" compartment="c" fbc:charge="-3" fbc:chemicalFormula="C45H73O16P2"/>
      <species boundaryCondition="false" constant="false" hasOnlySubstanceUnits="false" id="M_pail3p205n3_c" name="1-Phosphatidyl-1D-myo-inositol 3-phosphate(20:5(5Z,8Z,11Z,14Z,17Z)/20:5(5Z,8Z,11Z,14Z,17Z))" compartment="c" fbc:charge="-3" fbc:chemicalFormula="C49H73O16P2"/>
      <species boundaryCondition="false" constant="false" hasOnlySubstanceUnits="false" id="M_pail3p160182n6_c" name="1-Phosphatidyl-1D-myo-inositol 3-phosphate(16:0/18:2(9Z,12Z))" compartment="c" fbc:charge="-3" fbc:chemicalFormula="C43H77O16P2"/>
      <species boundaryCondition="false" constant="false" hasOnlySubstanceUnits="false" id="M_pail3p1619Z182n6_c" name="1-Phosphatidyl-1D-myo-inositol 3-phosphate(16:1(9Z)/18:2(9Z,12Z))" compartment="c" fbc:charge="-3" fbc:chemicalFormula="C43H75O16P2"/>
      <species boundaryCondition="false" constant="false" hasOnlySubstanceUnits="false" id="M_pail3p182n6160_c" name="1-Phosphatidyl-1D-myo-inositol 3-phosphate(18:2(9Z,12Z)/16:0)" compartment="c" fbc:charge="-3" fbc:chemicalFormula="C43H77O16P2"/>
      <species boundaryCondition="false" constant="false" hasOnlySubstanceUnits="false" id="M_pail3p182n61619Z_c" name="1-Phosphatidyl-1D-myo-inositol 3-phosphate(18:2(9Z,12Z)/16:1(9Z))" compartment="c" fbc:charge="-3" fbc:chemicalFormula="C43H75O16P2"/>
      <species boundaryCondition="false" constant="false" hasOnlySubstanceUnits="false" id="M_pail3p182_9_12_c" name="1-Phosphatidyl-1D-myo-inositol 3-phosphate(18:2(9Z,12Z)/18:2(9Z,12Z))" compartment="c" fbc:charge="-3" fbc:chemicalFormula="C45H77O16P2"/>
      <species boundaryCondition="false" constant="false" hasOnlySubstanceUnits="false" id="M_pail3p182n6205n3_c" name="1-Phosphatidyl-1D-myo-inositol 3-phosphate(18:2(9Z,12Z)/20:5(5Z,8Z,11Z,14Z,17Z))" compartment="c" fbc:charge="-3" fbc:chemicalFormula="C47H75O16P2"/>
      <species boundaryCondition="false" constant="false" hasOnlySubstanceUnits="false" id="M_pail3p205n3182n6_c" name="1-Phosphatidyl-1D-myo-inositol 3-phosphate(20:5(5Z,8Z,11Z,14Z,17Z)/18:2(9Z,12Z))" compartment="c" fbc:charge="-3" fbc:chemicalFormula="C47H75O16P2"/>
      <species boundaryCondition="false" constant="false" hasOnlySubstanceUnits="false" id="M_mi145p_c" name="D-myo-Inositol 1,4,5-trisphosphate" compartment="c" fbc:charge="-6" fbc:chemicalFormula="C6H9O15P3"/>
      <species boundaryCondition="false" constant="false" hasOnlySubstanceUnits="false" id="M_mi13456p_c" name="1D-myo-Inositol 1,3,4,5,6-pentakisphosphate" compartment="c" fbc:charge="-10" fbc:chemicalFormula="C6H7O21P5"/>
      <species boundaryCondition="false" constant="false" hasOnlySubstanceUnits="false" id="M_minohp_c" name="D-myo-inositol 1,2,3,4,5,6-pentakiphosphate" compartment="c" fbc:charge="-12" fbc:chemicalFormula="C6H6O24P6"/>
      <species boundaryCondition="false" constant="false" hasOnlySubstanceUnits="false" id="M_arachd_c" name="(5Z,8Z,11Z,14Z)-eicosatetraenoic acid" compartment="c" fbc:charge="-1" fbc:chemicalFormula="C20H31O2"/>
      <species boundaryCondition="false" constant="false" hasOnlySubstanceUnits="false" id="M_arachdcoa_c" name="(5Z,8Z,11Z,14Z)-eicosatetraenoyl-CoA" compartment="c" fbc:charge="-4" fbc:chemicalFormula="C41H62N7O17P3S"/>
      <species boundaryCondition="false" constant="false" hasOnlySubstanceUnits="false" id="M_1agpe140_c" name="1-14:0-2-lysophosphatidylethanolamine" compartment="c" fbc:charge="0" fbc:chemicalFormula="C19H40NO7P"/>
      <species boundaryCondition="false" constant="false" hasOnlySubstanceUnits="false" id="M_1agpe160_c" name="1-16:0-2-lysophosphatidylethanolamine" compartment="c" fbc:charge="0" fbc:chemicalFormula="C21H44NO7P"/>
      <species boundaryCondition="false" constant="false" hasOnlySubstanceUnits="false" id="M_1agpe161_c" name="1-16:1(9Z)-2-lysophosphatidylethanolamine" compartment="c" fbc:charge="0" fbc:chemicalFormula="C21H42NO7P"/>
      <species boundaryCondition="false" constant="false" hasOnlySubstanceUnits="false" id="M_1agpe180_c" name="1-18:0-2-lysophosphatidylethanolamine" compartment="c" fbc:charge="0" fbc:chemicalFormula="C23H48NO7P"/>
      <species boundaryCondition="false" constant="false" hasOnlySubstanceUnits="false" id="M_1agpe181_c" name="1-18:1(9Z)-2-lysophosphatidylethanolamine" compartment="c" fbc:charge="0" fbc:chemicalFormula="C23H46NO7P"/>
      <species boundaryCondition="false" constant="false" hasOnlySubstanceUnits="false" id="M_1agpe205_c" name="1-20:5(5Z,8Z,11Z,14Z,17Z)-2-lysophosphatidylethanolamine" compartment="c" fbc:charge="0" fbc:chemicalFormula="C25H42NO7P"/>
      <species boundaryCondition="false" constant="false" hasOnlySubstanceUnits="false" id="M_1agpe226_c" name="1-22:6(4Z,7Z,10Z,13Z,16Z,19Z)-2-lysophosphatidylethanolamine" compartment="c" fbc:charge="0" fbc:chemicalFormula="C27H44NO7P"/>
      <species boundaryCondition="false" constant="false" hasOnlySubstanceUnits="false" id="M_1agpe182_c" name="1-18:2(9Z,12Z)-2-lysophosphatidylethanolamine" compartment="c" fbc:charge="0" fbc:chemicalFormula="C23H44NO7P"/>
      <species boundaryCondition="false" constant="false" hasOnlySubstanceUnits="false" id="M_g3pc_c" name="sn-Glycero-3-phosphocholine" compartment="c" fbc:charge="0" fbc:chemicalFormula="C8H20NO6P"/>
      <species boundaryCondition="false" constant="false" hasOnlySubstanceUnits="false" id="M_g3pe_c" name="sn-Glycero-3-phosphoethanolamine" compartment="c" fbc:charge="0" fbc:chemicalFormula="C5H14NO6P"/>
      <species boundaryCondition="false" constant="false" hasOnlySubstanceUnits="false" id="M_tag1619Z204n6204n6_c" name="Triacylglycerol (16:1(9Z)/20:4(5Z,8Z,11Z,14Z)/20:4(5Z,8Z,11Z,14Z))" compartment="c" fbc:charge="0" fbc:chemicalFormula="C59H96O6"/>
      <species boundaryCondition="false" constant="false" hasOnlySubstanceUnits="false" id="M_tag1619Z140183n6_c" name="Triacylglycerol (16:1(9Z)/14:0/18:3(6Z,9Z,12Z))" compartment="c" fbc:charge="0" fbc:chemicalFormula="C51H90O6"/>
      <species boundaryCondition="false" constant="false" hasOnlySubstanceUnits="false" id="M_tag160160183n6_c" name="Triacylglycerol (16:0/16:0/18:3(6Z,9Z,12Z))" compartment="c" fbc:charge="0" fbc:chemicalFormula="C53H96O6"/>
      <species boundaryCondition="false" constant="false" hasOnlySubstanceUnits="false" id="M_tag140204n61619Z_c" name="Triacylglycerol (14:0/20:4(5Z,8Z,11Z,14Z)/16:1(9Z))" compartment="c" fbc:charge="0" fbc:chemicalFormula="C53H92O6"/>
      <species boundaryCondition="false" constant="false" hasOnlySubstanceUnits="false" id="M_tag1819Z1619Z1819Z_c" name="Triacylglycerol (18:1(9Z)/16:1(9Z)/18:1(9Z))" compartment="c" fbc:charge="0" fbc:chemicalFormula="C55H100O6"/>
      <species boundaryCondition="false" constant="false" hasOnlySubstanceUnits="false" id="M_tag1819Z160160_c" name="Triacylglycerol (18:1(9Z)/16:0/16:0)" compartment="c" fbc:charge="0" fbc:chemicalFormula="C53H100O6"/>
      <species boundaryCondition="false" constant="false" hasOnlySubstanceUnits="false" id="M_tag160204n6160_c" name="Triacylglycerol (16:0/20:4(5Z,8Z,11Z,14Z)/16:0)" compartment="c" fbc:charge="0" fbc:chemicalFormula="C55H98O6"/>
      <species boundaryCondition="false" constant="false" hasOnlySubstanceUnits="false" id="M_tag1619Z140182n6_c" name="Triacylglycerol (16:1(9Z)/14:0/18:2(9Z,12Z))" compartment="c" fbc:charge="0" fbc:chemicalFormula="C51H92O6"/>
      <species boundaryCondition="false" constant="false" hasOnlySubstanceUnits="false" id="M_tag160160182n6_c" name="Triacylglycerol (16:0/16:0/18:2(9Z,12Z))" compartment="c" fbc:charge="0" fbc:chemicalFormula="C53H98O6"/>
      <species boundaryCondition="false" constant="false" hasOnlySubstanceUnits="false" id="M_tag182n6205n3204n6_c" name="Triacylglycerol (18:2(9Z,12Z)/20:5(5Z,8Z,11Z,14Z,17Z)/20:4(5Z,8Z,11Z,14Z))" compartment="c" fbc:charge="0" fbc:chemicalFormula="C61H96O6"/>
      <species boundaryCondition="false" constant="false" hasOnlySubstanceUnits="false" id="M_tag182n6205n3182n6_c" name="Triacylglycerol (18:2(9Z,12Z)/20:5(5Z,8Z,11Z,14Z,17Z)/18:2(9Z,12Z))" compartment="c" fbc:charge="0" fbc:chemicalFormula="C59H96O6"/>
      <species boundaryCondition="false" constant="false" hasOnlySubstanceUnits="false" id="M_tag182n6205n3183n6_c" name="Triacylglycerol (18:2(9Z,12Z)/20:5(5Z,8Z,11Z,14Z,17Z)/18:3(6Z,9Z,12Z))" compartment="c" fbc:charge="0" fbc:chemicalFormula="C59H94O6"/>
      <species boundaryCondition="false" constant="false" hasOnlySubstanceUnits="false" id="M_tag1401401619Z_c" name="Triacylglycerol (14:0/14:0/16:1(9Z))" compartment="c" fbc:charge="0" fbc:chemicalFormula="C47H88O6"/>
      <species boundaryCondition="false" constant="false" hasOnlySubstanceUnits="false" id="M_tag160140160_c" name="Triacylglycerol (16:0/14:0/16:0)" compartment="c" fbc:charge="0" fbc:chemicalFormula="C49H94O6"/>
      <species boundaryCondition="false" constant="false" hasOnlySubstanceUnits="false" id="M_tag226n3205n3204n6_c" name="Triacylglycerol (22:6(4Z,7Z,10Z,13Z,16Z,19Z)/20:5(5Z,8Z,11Z,14Z,17Z)/20:4(5Z,8Z,11Z,14Z))" compartment="c" fbc:charge="0" fbc:chemicalFormula="C65H96O6"/>
      <species boundaryCondition="false" constant="false" hasOnlySubstanceUnits="false" id="M_tag226n3205n3226n3_c" name="Triacylglycerol (22:6(4Z,7Z,10Z,13Z,16Z,19Z)/20:5(5Z,8Z,11Z,14Z,17Z)/22:6(4Z,7Z,10Z,13Z,16Z,19Z))" compartment="c" fbc:charge="0" fbc:chemicalFormula="C67H96O6"/>
      <species boundaryCondition="false" constant="false" hasOnlySubstanceUnits="false" id="M_tag140205n3183n6_c" name="Triacylglycerol (14:0/20:5(5Z,8Z,11Z,14Z,17Z)/18:3(6Z,9Z,12Z))" compartment="c" fbc:charge="0" fbc:chemicalFormula="C55H90O6"/>
      <species boundaryCondition="false" constant="false" hasOnlySubstanceUnits="false" id="M_tag1601619Z183n6_c" name="Triacylglycerol (16:0/16:1(9Z)/18:3(6Z,9Z,12Z))" compartment="c" fbc:charge="0" fbc:chemicalFormula="C53H94O6"/>
      <species boundaryCondition="false" constant="false" hasOnlySubstanceUnits="false" id="M_tag182n61601619Z_c" name="Triacylglycerol (18:2(9Z,12Z)/16:0/16:1(9Z))" compartment="c" fbc:charge="0" fbc:chemicalFormula="C53H96O6"/>
      <species boundaryCondition="false" constant="false" hasOnlySubstanceUnits="false" id="M_tag140205n3226n3_c" name="Triacylglycerol (14:0/20:5(5Z,8Z,11Z,14Z,17Z)/22:6(4Z,7Z,10Z,13Z,16Z,19Z))" compartment="c" fbc:charge="0" fbc:chemicalFormula="C59H92O6"/>
      <species boundaryCondition="false" constant="false" hasOnlySubstanceUnits="false" id="M_tag140205n3182n6_c" name="Triacylglycerol (14:0/20:5(5Z,8Z,11Z,14Z,17Z)/18:2(9Z,12Z))" compartment="c" fbc:charge="0" fbc:chemicalFormula="C55H92O6"/>
      <species boundaryCondition="false" constant="false" hasOnlySubstanceUnits="false" id="M_tag1819Z205n3226n3_c" name="Triacylglycerol (18:1(9Z)/20:5(5Z,8Z,11Z,14Z,17Z)/22:6(4Z,7Z,10Z,13Z,16Z,19Z))" compartment="c" fbc:charge="0" fbc:chemicalFormula="C63H98O6"/>
      <species boundaryCondition="false" constant="false" hasOnlySubstanceUnits="false" id="M_tag1619Z160182n6_c" name="Triacylglycerol (16:1(9Z)/16:0/18:2(9Z,12Z))" compartment="c" fbc:charge="0" fbc:chemicalFormula="C53H96O6"/>
      <species boundaryCondition="false" constant="false" hasOnlySubstanceUnits="false" id="M_tag140205n3204n6_c" name="Triacylglycerol (14:0/20:5(5Z,8Z,11Z,14Z,17Z)/20:4(5Z,8Z,11Z,14Z))" compartment="c" fbc:charge="0" fbc:chemicalFormula="C57H92O6"/>
      <species boundaryCondition="false" constant="false" hasOnlySubstanceUnits="false" id="M_tag140205n3140_c" name="Triacylglycerol (14:0/20:5(5Z,8Z,11Z,14Z,17Z)/14:0)" compartment="c" fbc:charge="0" fbc:chemicalFormula="C51H88O6"/>
      <species boundaryCondition="false" constant="false" hasOnlySubstanceUnits="false" id="M_tag1819Z1601619Z_c" name="Triacylglycerol (18:1(9Z)/16:0/16:1(9Z))" compartment="c" fbc:charge="0" fbc:chemicalFormula="C53H98O6"/>
      <species boundaryCondition="false" constant="false" hasOnlySubstanceUnits="false" id="M_tag1619Z204n6160_c" name="Triacylglycerol (16:1(9Z)/20:4(5Z,8Z,11Z,14Z)/16:0)" compartment="c" fbc:charge="0" fbc:chemicalFormula="C55H96O6"/>
      <species boundaryCondition="false" constant="false" hasOnlySubstanceUnits="false" id="M_tag1619Z140160_c" name="Triacylglycerol (16:1(9Z)/14:0/16:0)" compartment="c" fbc:charge="0" fbc:chemicalFormula="C49H92O6"/>
      <species boundaryCondition="false" constant="false" hasOnlySubstanceUnits="false" id="M_tag160160160_c" name="Triacylglycerol (16:0/16:0/16:0)" compartment="c" fbc:charge="0" fbc:chemicalFormula="C51H98O6"/>
      <species boundaryCondition="false" constant="false" hasOnlySubstanceUnits="false" id="M_tag160205n3204n6_c" name="Triacylglycerol (16:0/20:5(5Z,8Z,11Z,14Z,17Z)/20:4(5Z,8Z,11Z,14Z))" compartment="c" fbc:charge="0" fbc:chemicalFormula="C59H96O6"/>
      <species boundaryCondition="false" constant="false" hasOnlySubstanceUnits="false" id="M_tag160205n3183n6_c" name="Triacylglycerol (16:0/20:5(5Z,8Z,11Z,14Z,17Z)/18:3(6Z,9Z,12Z))" compartment="c" fbc:charge="0" fbc:chemicalFormula="C57H94O6"/>
      <species boundaryCondition="false" constant="false" hasOnlySubstanceUnits="false" id="M_tag1619Z1619Z183n6_c" name="Triacylglycerol (16:1(9Z)/16:1(9Z)/18:3(6Z,9Z,12Z))" compartment="c" fbc:charge="0" fbc:chemicalFormula="C53H92O6"/>
      <species boundaryCondition="false" constant="false" hasOnlySubstanceUnits="false" id="M_tag160205n3226n3_c" name="Triacylglycerol (16:0/20:5(5Z,8Z,11Z,14Z,17Z)/22:6(4Z,7Z,10Z,13Z,16Z,19Z))" compartment="c" fbc:charge="0" fbc:chemicalFormula="C61H96O6"/>
      <species boundaryCondition="false" constant="false" hasOnlySubstanceUnits="false" id="M_tag160205n3182n6_c" name="Triacylglycerol (16:0/20:5(5Z,8Z,11Z,14Z,17Z)/18:2(9Z,12Z))" compartment="c" fbc:charge="0" fbc:chemicalFormula="C57H96O6"/>
      <species boundaryCondition="false" constant="false" hasOnlySubstanceUnits="false" id="M_tag1619Z1619Z182n6_c" name="Triacylglycerol (16:1(9Z)/16:1(9Z)/18:2(9Z,12Z))" compartment="c" fbc:charge="0" fbc:chemicalFormula="C53H94O6"/>
      <species boundaryCondition="false" constant="false" hasOnlySubstanceUnits="false" id="M_tag140205n3160_c" name="Triacylglycerol (14:0/20:5(5Z,8Z,11Z,14Z,17Z)/16:0)" compartment="c" fbc:charge="0" fbc:chemicalFormula="C53H92O6"/>
      <species boundaryCondition="false" constant="false" hasOnlySubstanceUnits="false" id="M_tag1819Z1619Z1619Z_c" name="Triacylglycerol (18:1(9Z)/16:1(9Z)/16:1(9Z))" compartment="c" fbc:charge="0" fbc:chemicalFormula="C53H96O6"/>
      <species boundaryCondition="false" constant="false" hasOnlySubstanceUnits="false" id="M_tag1619Z204n61619Z_c" name="Triacylglycerol (16:1(9Z)/20:4(5Z,8Z,11Z,14Z)/16:1(9Z))" compartment="c" fbc:charge="0" fbc:chemicalFormula="C55H94O6"/>
      <species boundaryCondition="false" constant="false" hasOnlySubstanceUnits="false" id="M_tag1601619Z160_c" name="Triacylglycerol (16:0/16:1(9Z)/16:0)" compartment="c" fbc:charge="0" fbc:chemicalFormula="C51H96O6"/>
      <species boundaryCondition="false" constant="false" hasOnlySubstanceUnits="false" id="M_tag1619Z1401619Z_c" name="Triacylglycerol (16:1(9Z)/14:0/16:1(9Z))" compartment="c" fbc:charge="0" fbc:chemicalFormula="C49H90O6"/>
      <species boundaryCondition="false" constant="false" hasOnlySubstanceUnits="false" id="M_tag1619Z205n3183n6_c" name="Triacylglycerol (16:1(9Z)/20:5(5Z,8Z,11Z,14Z,17Z)/18:3(6Z,9Z,12Z))" compartment="c" fbc:charge="0" fbc:chemicalFormula="C57H92O6"/>
      <species boundaryCondition="false" constant="false" hasOnlySubstanceUnits="false" id="M_tag1619Z205n3204n6_c" name="Triacylglycerol (16:1(9Z)/20:5(5Z,8Z,11Z,14Z,17Z)/20:4(5Z,8Z,11Z,14Z))" compartment="c" fbc:charge="0" fbc:chemicalFormula="C59H94O6"/>
      <species boundaryCondition="false" constant="false" hasOnlySubstanceUnits="false" id="M_tag1619Z205n3226n3_c" name="Triacylglycerol (16:1(9Z)/20:5(5Z,8Z,11Z,14Z,17Z)/22:6(4Z,7Z,10Z,13Z,16Z,19Z))" compartment="c" fbc:charge="0" fbc:chemicalFormula="C61H94O6"/>
      <species boundaryCondition="false" constant="false" hasOnlySubstanceUnits="false" id="M_tag1619Z205n3182n6_c" name="Triacylglycerol (16:1(9Z)/20:5(5Z,8Z,11Z,14Z,17Z)/18:2(9Z,12Z))" compartment="c" fbc:charge="0" fbc:chemicalFormula="C57H94O6"/>
      <species boundaryCondition="false" constant="false" hasOnlySubstanceUnits="false" id="M_tag1619Z205n31819Z_c" name="Triacylglycerol (16:1(9Z)/20:5(5Z,8Z,11Z,14Z,17Z)/18:1(9Z))" compartment="c" fbc:charge="0" fbc:chemicalFormula="C57H96O6"/>
      <species boundaryCondition="false" constant="false" hasOnlySubstanceUnits="false" id="M_tag140205n31619Z_c" name="Triacylglycerol (14:0/20:5(5Z,8Z,11Z,14Z,17Z)/16:1(9Z))" compartment="c" fbc:charge="0" fbc:chemicalFormula="C53H90O6"/>
      <species boundaryCondition="false" constant="false" hasOnlySubstanceUnits="false" id="M_tag160205n3160_c" name="Triacylglycerol (16:0/20:5(5Z,8Z,11Z,14Z,17Z)/16:0)" compartment="c" fbc:charge="0" fbc:chemicalFormula="C55H96O6"/>
      <species boundaryCondition="false" constant="false" hasOnlySubstanceUnits="false" id="M_tag1601619Z1619Z_c" name="Triacylglycerol (16:0/16:1(9Z)/16:1(9Z))" compartment="c" fbc:charge="0" fbc:chemicalFormula="C51H94O6"/>
      <species boundaryCondition="false" constant="false" hasOnlySubstanceUnits="false" id="M_tag205n3205n3182n6_c" name="Triacylglycerol (20:5(5Z,8Z,11Z,14Z,17Z)/20:5(5Z,8Z,11Z,14Z,17Z)/18:2(9Z,12Z))" compartment="c" fbc:charge="0" fbc:chemicalFormula="C61H94O6"/>
      <species boundaryCondition="false" constant="false" hasOnlySubstanceUnits="false" id="M_tag205n3205n3183n6_c" name="Triacylglycerol (20:5(5Z,8Z,11Z,14Z,17Z)/20:5(5Z,8Z,11Z,14Z,17Z)/18:3(6Z,9Z,12Z))" compartment="c" fbc:charge="0" fbc:chemicalFormula="C61H92O6"/>
      <species boundaryCondition="false" constant="false" hasOnlySubstanceUnits="false" id="M_tag205n3205n3226n3_c" name="Triacylglycerol (20:5(5Z,8Z,11Z,14Z,17Z)/20:5(5Z,8Z,11Z,14Z,17Z)/22:6(4Z,7Z,10Z,13Z,16Z,19Z))" compartment="c" fbc:charge="0" fbc:chemicalFormula="C65H94O6"/>
      <species boundaryCondition="false" constant="false" hasOnlySubstanceUnits="false" id="M_tag140205n3205n3_c" name="Triacylglycerol (14:0/20:5(5Z,8Z,11Z,14Z,17Z)/20:5(5Z,8Z,11Z,14Z,17Z))" compartment="c" fbc:charge="0" fbc:chemicalFormula="C57H90O6"/>
      <species boundaryCondition="false" constant="false" hasOnlySubstanceUnits="false" id="M_tag1819Z205n3205n3_c" name="Triacylglycerol (18:1(9Z)/20:5(5Z,8Z,11Z,14Z,17Z)/20:5(5Z,8Z,11Z,14Z,17Z))" compartment="c" fbc:charge="0" fbc:chemicalFormula="C61H96O6"/>
      <species boundaryCondition="false" constant="false" hasOnlySubstanceUnits="false" id="M_tag1619Z205n3160_c" name="Triacylglycerol (16:1(9Z)/20:5(5Z,8Z,11Z,14Z,17Z)/16:0)" compartment="c" fbc:charge="0" fbc:chemicalFormula="C55H94O6"/>
      <species boundaryCondition="false" constant="false" hasOnlySubstanceUnits="false" id="M_tag205n3205n3160_c" name="Triacylglycerol (20:5(5Z,8Z,11Z,14Z,17Z)/20:5(5Z,8Z,11Z,14Z,17Z)/16:0)" compartment="c" fbc:charge="0" fbc:chemicalFormula="C59H94O6"/>
      <species boundaryCondition="false" constant="false" hasOnlySubstanceUnits="false" id="M_tag160205n3205n3_c" name="Triacylglycerol (16:0/20:5(5Z,8Z,11Z,14Z,17Z)/20:5(5Z,8Z,11Z,14Z,17Z))" compartment="c" fbc:charge="0" fbc:chemicalFormula="C59H94O6"/>
      <species boundaryCondition="false" constant="false" hasOnlySubstanceUnits="false" id="M_tag1619Z205n31619Z_c" name="Triacylglycerol (16:1(9Z)/20:5(5Z,8Z,11Z,14Z,17Z)/16:1(9Z))" compartment="c" fbc:charge="0" fbc:chemicalFormula="C55H92O6"/>
      <species boundaryCondition="false" constant="false" hasOnlySubstanceUnits="false" id="M_tag1619Z1619Z1619Z_c" name="Triacylglycerol (16:1(9Z)/16:1(9Z)/16:1(9Z))" compartment="c" fbc:charge="0" fbc:chemicalFormula="C51H92O6"/>
      <species boundaryCondition="false" constant="false" hasOnlySubstanceUnits="false" id="M_tag1619Z205n3205n3_c" name="Triacylglycerol (16:1(9Z)/20:5(5Z,8Z,11Z,14Z,17Z)/20:5(5Z,8Z,11Z,14Z,17Z))" compartment="c" fbc:charge="0" fbc:chemicalFormula="C59H92O6"/>
      <species boundaryCondition="false" constant="false" hasOnlySubstanceUnits="false" id="M_tag205n3205n3204n6_c" name="Triacylglycerol (20:5(5Z,8Z,11Z,14Z,17Z)/20:5(5Z,8Z,11Z,14Z,17Z)/20:4(5Z,8Z,11Z,14Z))" compartment="c" fbc:charge="0" fbc:chemicalFormula="C63H94O6"/>
      <species boundaryCondition="false" constant="false" hasOnlySubstanceUnits="false" id="M_tag205n3205n3205n3_c" name="Triacylglycerol (20:5(5Z,8Z,11Z,14Z,17Z)/20:5(5Z,8Z,11Z,14Z,17Z)/20:5(5Z,8Z,11Z,14Z,17Z))" compartment="c" fbc:charge="0" fbc:chemicalFormula="C63H92O6"/>
      <species boundaryCondition="false" constant="false" hasOnlySubstanceUnits="false" id="M_mag140_c" name="1-acylglycerol (14:0)" compartment="c" fbc:charge="0" fbc:chemicalFormula="C17H34O4"/>
      <species boundaryCondition="false" constant="false" hasOnlySubstanceUnits="false" id="M_mag160_c" name="1-acylglycerol (16:0)" compartment="c" fbc:charge="0" fbc:chemicalFormula="C19H38O4"/>
      <species boundaryCondition="false" constant="false" hasOnlySubstanceUnits="false" id="M_mag1619Z_c" name="1-acylglycerol (16:1(9Z))" compartment="c" fbc:charge="0" fbc:chemicalFormula="C19H36O4"/>
      <species boundaryCondition="false" constant="false" hasOnlySubstanceUnits="false" id="M_mag180_c" name="1-acylglycerol (18:0)" compartment="c" fbc:charge="0" fbc:chemicalFormula="C21H42O4"/>
      <species boundaryCondition="false" constant="false" hasOnlySubstanceUnits="false" id="M_mag1819Z_c" name="1-acylglycerol (18:1(9Z))" compartment="c" fbc:charge="0" fbc:chemicalFormula="C21H40O4"/>
      <species boundaryCondition="false" constant="false" hasOnlySubstanceUnits="false" id="M_mag205n3_c" name="1-acylglycerol (20:5(5Z,8Z,11Z,14Z,17Z))" compartment="c" fbc:charge="0" fbc:chemicalFormula="C23H36O4"/>
      <species boundaryCondition="false" constant="false" hasOnlySubstanceUnits="false" id="M_mag226n3_c" name="1-acylglycerol (22:6(4Z,7Z,10Z,13Z,16Z,19Z))" compartment="c" fbc:charge="0" fbc:chemicalFormula="C25H38O4"/>
      <species boundaryCondition="false" constant="false" hasOnlySubstanceUnits="false" id="M_mag182n6_c" name="1-acylglycerol (18:2(9Z,12Z))" compartment="c" fbc:charge="0" fbc:chemicalFormula="C21H38O4"/>
      <species boundaryCondition="false" constant="false" hasOnlySubstanceUnits="false" id="M_1eicos58111417eg3p_h" name="1-5,8,11,14,17-Icosapentaenoyl-sn-glycerol-3-phosphate" compartment="h" fbc:charge="-2" fbc:chemicalFormula="C23H35O7P"/>
      <species boundaryCondition="false" constant="false" hasOnlySubstanceUnits="false" id="M_1tdecg3p_h" name="1-Tetradecanoyl-sn-glycerol-3-phosphate" compartment="h" fbc:charge="-2" fbc:chemicalFormula="C17H33O7P"/>
      <species boundaryCondition="false" constant="false" hasOnlySubstanceUnits="false" id="M_1hdecg3p_h" name="1-Hexadecanoyl-sn-glycerol-3-phosphate" compartment="h" fbc:charge="-2" fbc:chemicalFormula="C19H37O7P"/>
      <species boundaryCondition="false" constant="false" hasOnlySubstanceUnits="false" id="M_1hdec9eg3p_h" name="1-9-Hexadecenoyl-sn-glycerol-3-phosphate" compartment="h" fbc:charge="-2" fbc:chemicalFormula="C19H35O7P"/>
      <species boundaryCondition="false" constant="false" hasOnlySubstanceUnits="false" id="M_1odec9eg3p_h" name="1-9-Octadecenoyl-sn-glycerol-3-phosphate" compartment="h" fbc:charge="-2" fbc:chemicalFormula="C21H39O7P"/>
      <species boundaryCondition="false" constant="false" hasOnlySubstanceUnits="false" id="M_pa140160_h" name="1-Tetradecanoyl-2-Hexadecanoyl-sn-glycerol-3-phosphate" compartment="h" fbc:charge="-2" fbc:chemicalFormula="C33H63O8P"/>
      <species boundaryCondition="false" constant="false" hasOnlySubstanceUnits="false" id="M_pa1401619Z_h" name="1-Tetradecanoyl-2-9-Hexadecenoyl-sn-glycerol-3-phosphate" compartment="h" fbc:charge="-2" fbc:chemicalFormula="C33H61O8P"/>
      <species boundaryCondition="false" constant="false" hasOnlySubstanceUnits="false" id="M_pa160_h" name="1-hexadecanoyl-2-hexadecanoyl-sn-glycerol-3-phosphate" compartment="h" fbc:charge="-2" fbc:chemicalFormula="C35H67O8P"/>
      <species boundaryCondition="false" constant="false" hasOnlySubstanceUnits="false" id="M_pa1619Z160_h" name="1-9-Hexadecenoyl-2-Hexadecanoyl-sn-glycerol-3-phosphate" compartment="h" fbc:charge="-2" fbc:chemicalFormula="C35H65O8P"/>
      <species boundaryCondition="false" constant="false" hasOnlySubstanceUnits="false" id="M_pa161_h" name="1-9-Hexadecenoyl-2-9-Hexadecenoyl-sn-glycerol-3-phosphate" compartment="h" fbc:charge="-2" fbc:chemicalFormula="C35H63O8P"/>
      <species boundaryCondition="false" constant="false" hasOnlySubstanceUnits="false" id="M_pa1819Z160_h" name="1-9-Octadecenoyl-2-Hexadecanoyl-sn-glycerol-3-phosphate" compartment="h" fbc:charge="-2" fbc:chemicalFormula="C37H69O8P"/>
      <species boundaryCondition="false" constant="false" hasOnlySubstanceUnits="false" id="M_pa1819Z1619Z_h" name="1-9-Octadecenoyl-2-9-Hexadecenoyl-sn-glycerol-3-phosphate" compartment="h" fbc:charge="-2" fbc:chemicalFormula="C37H67O8P"/>
      <species boundaryCondition="false" constant="false" hasOnlySubstanceUnits="false" id="M_pa205n3160_h" name="1-5,8,11,14,17-Eicosapentaenoyl-2-Hexadecanoyl-sn-glycerol-3-phosphate" compartment="h" fbc:charge="-2" fbc:chemicalFormula="C39H65O8P"/>
      <species boundaryCondition="false" constant="false" hasOnlySubstanceUnits="false" id="M_pa205n31619Z_h" name="1-5,8,11,14,17-Eicosapentaenoyl-2-9-Hexadecenoyl-sn-glycerol-3-phosphate" compartment="h" fbc:charge="-2" fbc:chemicalFormula="C39H63O8P"/>
      <species boundaryCondition="false" constant="false" hasOnlySubstanceUnits="false" id="M_12dgr140160_h" name="1,2-Diacyl-sn-glycerol(14:0/16:0)" compartment="h" fbc:charge="0" fbc:chemicalFormula="C33H64O5"/>
      <species boundaryCondition="false" constant="false" hasOnlySubstanceUnits="false" id="M_12dgr1401619Z_h" name="1,2-Diacyl-sn-glycerol(14:0/16:1(9Z))" compartment="h" fbc:charge="0" fbc:chemicalFormula="C33H62O5"/>
      <species boundaryCondition="false" constant="false" hasOnlySubstanceUnits="false" id="M_12dgr1619Z160_h" name="1,2-Diacyl-sn-glycerol(16:1(9Z)/16:0)" compartment="h" fbc:charge="0" fbc:chemicalFormula="C35H66O5"/>
      <species boundaryCondition="false" constant="false" hasOnlySubstanceUnits="false" id="M_12dgr161_h" name="1,2-Diacyl-sn-glycerol(16:1(9Z)/16:1(9Z))" compartment="h" fbc:charge="0" fbc:chemicalFormula="C35H64O5"/>
      <species boundaryCondition="false" constant="false" hasOnlySubstanceUnits="false" id="M_12dgr1819Z160_h" name="1,2-Diacyl-sn-glycerol(18:1(9Z)/16:0)" compartment="h" fbc:charge="0" fbc:chemicalFormula="C37H70O5"/>
      <species boundaryCondition="false" constant="false" hasOnlySubstanceUnits="false" id="M_12dgr1819Z1619Z_h" name="1,2-Diacyl-sn-glycerol(18:1(9Z)/16:1(9Z))" compartment="h" fbc:charge="0" fbc:chemicalFormula="C37H68O5"/>
      <species boundaryCondition="false" constant="false" hasOnlySubstanceUnits="false" id="M_12dgr205n3160_h" name="1,2-Diacyl-sn-glycerol(20:5(5Z,8Z,11Z,14Z,17Z)/16:0)" compartment="h" fbc:charge="0" fbc:chemicalFormula="C39H66O5"/>
      <species boundaryCondition="false" constant="false" hasOnlySubstanceUnits="false" id="M_12dgr205n31619Z_h" name="1,2-Diacyl-sn-glycerol(20:5(5Z,8Z,11Z,14Z,17Z)/16:1(9Z))" compartment="h" fbc:charge="0" fbc:chemicalFormula="C39H64O5"/>
      <species boundaryCondition="false" constant="false" hasOnlySubstanceUnits="false" id="M_mgdg140160_h" name="1,2-Diacyl-3-O-galactosyl-sn-glycerol(14:0/16:0)" compartment="h" fbc:charge="0" fbc:chemicalFormula="C39H74O10"/>
      <species boundaryCondition="false" constant="false" hasOnlySubstanceUnits="false" id="M_mgdg1401619Z_h" name="1,2-Diacyl-3-O-galactosyl-sn-glycerol(14:0/16:1(9Z))" compartment="h" fbc:charge="0" fbc:chemicalFormula="C39H72O10"/>
      <species boundaryCondition="false" constant="false" hasOnlySubstanceUnits="false" id="M_mgdg1619Z160_h" name="1,2-Diacyl-3-O-galactosyl-sn-glycerol(16:1(9Z)/16:0)" compartment="h" fbc:charge="0" fbc:chemicalFormula="C41H76O10"/>
      <species boundaryCondition="false" constant="false" hasOnlySubstanceUnits="false" id="M_mgdg161_h" name="1,2-Diacyl-3-O-galactosyl-sn-glycerol(16:1(9Z)/16:1(9Z))" compartment="h" fbc:charge="0" fbc:chemicalFormula="C41H74O10"/>
      <species boundaryCondition="false" constant="false" hasOnlySubstanceUnits="false" id="M_mgdg1819Z160_h" name="1,2-Diacyl-3-O-galactosyl-sn-glycerol(18:1(9Z)/16:0)" compartment="h" fbc:charge="0" fbc:chemicalFormula="C43H80O10"/>
      <species boundaryCondition="false" constant="false" hasOnlySubstanceUnits="false" id="M_mgdg1819Z1619Z_h" name="1,2-Diacyl-3-O-galactosyl-sn-glycerol(18:1(9Z)/16:1(9Z))" compartment="h" fbc:charge="0" fbc:chemicalFormula="C43H78O10"/>
      <species boundaryCondition="false" constant="false" hasOnlySubstanceUnits="false" id="M_mgdg205n3160_h" name="1,2-Diacyl-3-O-galactosyl-sn-glycerol(20:5(5Z,8Z,11Z,14Z,17Z)/16:0)" compartment="h" fbc:charge="0" fbc:chemicalFormula="C45H76O10"/>
      <species boundaryCondition="false" constant="false" hasOnlySubstanceUnits="false" id="M_mgdg205n31619Z_h" name="1,2-Diacyl-3-O-galactosyl-sn-glycerol(20:5(5Z,8Z,11Z,14Z,17Z)/16:1(9Z))" compartment="h" fbc:charge="0" fbc:chemicalFormula="C45H74O10"/>
      <species boundaryCondition="false" constant="false" hasOnlySubstanceUnits="false" id="M_mgdg140162n4_h" name="1,2-Diacyl-3-O-galactosyl-sn-glycerol(14:0/16:2(9Z,12Z))" compartment="h" fbc:charge="0" fbc:chemicalFormula="C39H70O10"/>
      <species boundaryCondition="false" constant="false" hasOnlySubstanceUnits="false" id="M_mgdg1619Z162n4_h" name="1,2-Diacyl-3-O-galactosyl-sn-glycerol(16:1(9Z)/16:2(9Z,12Z))" compartment="h" fbc:charge="0" fbc:chemicalFormula="C41H72O10"/>
      <species boundaryCondition="false" constant="false" hasOnlySubstanceUnits="false" id="M_mgdg1819Z162n4_h" name="1,2-Diacyl-3-O-galactosyl-sn-glycerol(18:1(9Z)/16:2(9Z,12Z))" compartment="h" fbc:charge="0" fbc:chemicalFormula="C43H76O10"/>
      <species boundaryCondition="false" constant="false" hasOnlySubstanceUnits="false" id="M_mgdg205n3162n4_h" name="1,2-Diacyl-3-O-galactosyl-sn-glycerol(20:5(5Z,8Z,11Z,14Z,17Z)/16:2(9Z,12Z))" compartment="h" fbc:charge="0" fbc:chemicalFormula="C45H72O10"/>
      <species boundaryCondition="false" constant="false" hasOnlySubstanceUnits="false" id="M_mgdg140163n4_h" name="1,2-Diacyl-3-O-galactosyl-sn-glycerol(14:0/16:3(6Z,9Z,12Z))" compartment="h" fbc:charge="0" fbc:chemicalFormula="C39H68O10"/>
      <species boundaryCondition="false" constant="false" hasOnlySubstanceUnits="false" id="M_mgdg1619Z163n4_h" name="1,2-Diacyl-3-O-galactosyl-sn-glycerol(16:1(9Z)/16:3(6Z,9Z,12Z))" compartment="h" fbc:charge="0" fbc:chemicalFormula="C41H70O10"/>
      <species boundaryCondition="false" constant="false" hasOnlySubstanceUnits="false" id="M_mgdg1819Z163n4_h" name="1,2-Diacyl-3-O-galactosyl-sn-glycerol(18:1(9Z)/16:3(6Z,9Z,12Z))" compartment="h" fbc:charge="0" fbc:chemicalFormula="C43H74O10"/>
      <species boundaryCondition="false" constant="false" hasOnlySubstanceUnits="false" id="M_mgdg205n3163n4_h" name="1,2-Diacyl-3-O-galactosyl-sn-glycerol(20:5(5Z,8Z,11Z,14Z,17Z)/16:3(6Z,9Z,12Z))" compartment="h" fbc:charge="0" fbc:chemicalFormula="C45H70O10"/>
      <species boundaryCondition="false" constant="false" hasOnlySubstanceUnits="false" id="M_mgdg205n3164n1_h" name="1,2-Diacyl-3-O-galactosyl-sn-glycerol(20:5(5Z,8Z,11Z,14Z,17Z)/16:4(6Z,9Z,12Z,15Z))" compartment="h" fbc:charge="0" fbc:chemicalFormula="C45H68O10"/>
      <species boundaryCondition="false" constant="false" hasOnlySubstanceUnits="false" id="M_dgdg1619Z160_h" name="Digalactosyl-diacylglycerol(16:1(9Z)/16:0)" compartment="h" fbc:charge="0" fbc:chemicalFormula="C47H86O15"/>
      <species boundaryCondition="false" constant="false" hasOnlySubstanceUnits="false" id="M_dgdg161_h" name="Digalactosyl-diacylglycerol(16:1(9Z)/16:1(9Z))" compartment="h" fbc:charge="0" fbc:chemicalFormula="C47H84O15"/>
      <species boundaryCondition="false" constant="false" hasOnlySubstanceUnits="false" id="M_dgdg1819Z1619Z_h" name="Digalactosyl-diacylglycerol(18:1(9Z)/16:1(9Z))" compartment="h" fbc:charge="0" fbc:chemicalFormula="C49H88O15"/>
      <species boundaryCondition="false" constant="false" hasOnlySubstanceUnits="false" id="M_dgdg205n3160_h" name="Digalactosyl-diacylglycerol(20:5(5Z,8Z,11Z,14Z,17Z)/16:0)" compartment="h" fbc:charge="0" fbc:chemicalFormula="C51H86O15"/>
      <species boundaryCondition="false" constant="false" hasOnlySubstanceUnits="false" id="M_dgdg205n31619Z_h" name="Digalactosyl-diacylglycerol(20:5(5Z,8Z,11Z,14Z,17Z)/16:1(9Z))" compartment="h" fbc:charge="0" fbc:chemicalFormula="C51H84O15"/>
      <species boundaryCondition="false" constant="false" hasOnlySubstanceUnits="false" id="M_dgdg1819Z162n4_h" name="Digalactosyl-diacylglycerol(18:1(9Z)/16:2(9Z,12Z))" compartment="h" fbc:charge="0" fbc:chemicalFormula="C49H86O15"/>
      <species boundaryCondition="false" constant="false" hasOnlySubstanceUnits="false" id="M_dgdg205n3162n4_h" name="Digalactosyl-diacylglycerol(20:5(5Z,8Z,11Z,14Z,17Z)/16:2(9Z,12Z))" compartment="h" fbc:charge="0" fbc:chemicalFormula="C51H82O15"/>
      <species boundaryCondition="false" constant="false" hasOnlySubstanceUnits="false" id="M_dgdg1819Z163n4_h" name="Digalactosyl-diacylglycerol(18:1(9Z)/16:3(6Z,9Z,12Z))" compartment="h" fbc:charge="0" fbc:chemicalFormula="C49H84O15"/>
      <species boundaryCondition="false" constant="false" hasOnlySubstanceUnits="false" id="M_dgdg205n3163n4_h" name="Digalactosyl-diacylglycerol(20:5(5Z,8Z,11Z,14Z,17Z)/16:3(6Z,9Z,12Z))" compartment="h" fbc:charge="0" fbc:chemicalFormula="C51H80O15"/>
      <species boundaryCondition="false" constant="false" hasOnlySubstanceUnits="false" id="M_sqdg140160_h" name="Sulfoquinovosyl diacylglycerol(14:0/16:0)" compartment="h" fbc:charge="-1" fbc:chemicalFormula="C39H73O12S"/>
      <species boundaryCondition="false" constant="false" hasOnlySubstanceUnits="false" id="M_sqdg1401619Z_h" name="Sulfoquinovosyl diacylglycerol(14:0/16:1(9Z))" compartment="h" fbc:charge="-1" fbc:chemicalFormula="C39H71O12S"/>
      <species boundaryCondition="false" constant="false" hasOnlySubstanceUnits="false" id="M_sqdg1619Z160_h" name="Sulfoquinovosyl diacylglycerol(16:1(9Z)/16:0)" compartment="h" fbc:charge="-1" fbc:chemicalFormula="C41H75O12S"/>
      <species boundaryCondition="false" constant="false" hasOnlySubstanceUnits="false" id="M_sqdg161_h" name="Sulfoquinovosyl diacylglycerol(16:1(9Z)/16:1(9Z))" compartment="h" fbc:charge="-1" fbc:chemicalFormula="C41H73O12S"/>
      <species boundaryCondition="false" constant="false" hasOnlySubstanceUnits="false" id="M_sqdg205n3160_h" name="Sulfoquinovosyl diacylglycerol(20:5(5Z,8Z,11Z,14Z,17Z)/16:0)" compartment="h" fbc:charge="-1" fbc:chemicalFormula="C45H75O12S"/>
      <species boundaryCondition="false" constant="false" hasOnlySubstanceUnits="false" id="M_sqdg205n31619Z_h" name="Sulfoquinovosyl diacylglycerol(20:5(5Z,8Z,11Z,14Z,17Z)/16:1(9Z))" compartment="h" fbc:charge="-1" fbc:chemicalFormula="C45H73O12S"/>
      <species boundaryCondition="false" constant="false" hasOnlySubstanceUnits="false" id="M_cdp12dgr160_h" name="CDP-1,2-diacyl-sn-glycerol(16:0/16:0)" compartment="h" fbc:charge="-2" fbc:chemicalFormula="C44H79N3O15P2"/>
      <species boundaryCondition="false" constant="false" hasOnlySubstanceUnits="false" id="M_cdp12dgr1619Z160_h" name="CDP-1,2-diacyl-sn-glycerol(16:1(9Z)/16:0)" compartment="h" fbc:charge="-2" fbc:chemicalFormula="C44H77N3O15P2"/>
      <species boundaryCondition="false" constant="false" hasOnlySubstanceUnits="false" id="M_cdp12dgr1819Z160_h" name="CDP-1,2-diacyl-sn-glycerol(18:1(9Z)/16:0)" compartment="h" fbc:charge="-2" fbc:chemicalFormula="C46H81N3O15P2"/>
      <species boundaryCondition="false" constant="false" hasOnlySubstanceUnits="false" id="M_cdp12dgr205n3160_h" name="CDP-1,2-diacyl-sn-glycerol(20:5(5Z,8Z,11Z,14Z,17Z)/16:0)" compartment="h" fbc:charge="-2" fbc:chemicalFormula="C48H77N3O15P2"/>
      <species boundaryCondition="false" constant="false" hasOnlySubstanceUnits="false" id="M_cmp_h" name="CMP" compartment="h" fbc:charge="-2" fbc:chemicalFormula="C9H12N3O8P"/>
      <species boundaryCondition="false" constant="false" hasOnlySubstanceUnits="false" id="M_pgp160_h" name="Phosphatidylglycerophosphate(16:0/16:0)" compartment="h" fbc:charge="-3" fbc:chemicalFormula="C38H73O13P2"/>
      <species boundaryCondition="false" constant="false" hasOnlySubstanceUnits="false" id="M_pgp1619Z160_h" name="Phosphatidylglycerophosphate(16:1(9Z)/16:0)" compartment="h" fbc:charge="-3" fbc:chemicalFormula="C38H71O13P2"/>
      <species boundaryCondition="false" constant="false" hasOnlySubstanceUnits="false" id="M_pgp1819Z160_h" name="Phosphatidylglycerophosphate(18:1(9Z)/16:0)" compartment="h" fbc:charge="-3" fbc:chemicalFormula="C40H75O13P2"/>
      <species boundaryCondition="false" constant="false" hasOnlySubstanceUnits="false" id="M_pgp205n3160_h" name="Phosphatidylglycerophosphate(20:5(5Z,8Z,11Z,14Z,17Z)/16:0)" compartment="h" fbc:charge="-3" fbc:chemicalFormula="C42H71O13P2"/>
      <species boundaryCondition="false" constant="false" hasOnlySubstanceUnits="false" id="M_pg160_h" name="Phosphatidylglycerol(16:0/16:0)" compartment="h" fbc:charge="-1" fbc:chemicalFormula="C38H74O10P"/>
      <species boundaryCondition="false" constant="false" hasOnlySubstanceUnits="false" id="M_pg1619Z160_h" name="Phosphatidylglycerol(16:1(9Z)/16:0)" compartment="h" fbc:charge="-1" fbc:chemicalFormula="C38H72O10P"/>
      <species boundaryCondition="false" constant="false" hasOnlySubstanceUnits="false" id="M_pg1819Z160_h" name="Phosphatidylglycerol(18:1(9Z)/16:0)" compartment="h" fbc:charge="-1" fbc:chemicalFormula="C40H76O10P"/>
      <species boundaryCondition="false" constant="false" hasOnlySubstanceUnits="false" id="M_pg205n3160_h" name="Phosphatidylglycerol(20:5(5Z,8Z,11Z,14Z,17Z)/16:0)" compartment="h" fbc:charge="-1" fbc:chemicalFormula="C42H72O10P"/>
      <species boundaryCondition="false" constant="false" hasOnlySubstanceUnits="false" id="M_pg1601613E_h" name="Phosphatidylglycerol(16:0/16:1(3E))" compartment="h" fbc:charge="-1" fbc:chemicalFormula="C38H72O10P"/>
      <species boundaryCondition="false" constant="false" hasOnlySubstanceUnits="false" id="M_pg1619Z1613E_h" name="Phosphatidylglycerol(16:1(9Z)/16:1(3E))" compartment="h" fbc:charge="-1" fbc:chemicalFormula="C38H70O10P"/>
      <species boundaryCondition="false" constant="false" hasOnlySubstanceUnits="false" id="M_pg1819Z1613E_h" name="Phosphatidylglycerol(18:1(9Z)/16:1(3E))" compartment="h" fbc:charge="-1" fbc:chemicalFormula="C40H74O10P"/>
      <species boundaryCondition="false" constant="false" hasOnlySubstanceUnits="false" id="M_pg205n31613E_h" name="Phosphatidylglycerol(20:5(5Z,8Z,11Z,14Z,17Z)/16:1(3E))" compartment="h" fbc:charge="-1" fbc:chemicalFormula="C42H70O10P"/>
      <species boundaryCondition="false" constant="false" hasOnlySubstanceUnits="false" id="M_12dgr140162n4_h" name="1,2-Diacyl-sn-glycerol(14:0/16:2(9Z,12Z))" compartment="h" fbc:charge="0" fbc:chemicalFormula="C33H60O5"/>
      <species boundaryCondition="false" constant="false" hasOnlySubstanceUnits="false" id="M_12dgr1619Z162n4_h" name="1,2-Diacyl-sn-glycerol(16:1(9Z)/16:2(9Z,12Z))" compartment="h" fbc:charge="0" fbc:chemicalFormula="C35H62O5"/>
      <species boundaryCondition="false" constant="false" hasOnlySubstanceUnits="false" id="M_12dgr1819Z162n4_h" name="1,2-Diacyl-sn-glycerol(18:1(9Z)/16:2(9Z,12Z))" compartment="h" fbc:charge="0" fbc:chemicalFormula="C37H66O5"/>
      <species boundaryCondition="false" constant="false" hasOnlySubstanceUnits="false" id="M_12dgr205n3162n4_h" name="1,2-Diacyl-sn-glycerol(20:5(5Z,8Z,11Z,14Z,17Z)/16:2(9Z,12Z))" compartment="h" fbc:charge="0" fbc:chemicalFormula="C39H62O5"/>
      <species boundaryCondition="false" constant="false" hasOnlySubstanceUnits="false" id="M_12dgr140163n4_h" name="1,2-Diacyl-sn-glycerol(14:0/16:3(6Z,9Z,12Z))" compartment="h" fbc:charge="0" fbc:chemicalFormula="C33H58O5"/>
      <species boundaryCondition="false" constant="false" hasOnlySubstanceUnits="false" id="M_12dgr1619Z163n4_h" name="1,2-Diacyl-sn-glycerol(16:1(9Z)/16:3(6Z,9Z,12Z))" compartment="h" fbc:charge="0" fbc:chemicalFormula="C35H60O5"/>
      <species boundaryCondition="false" constant="false" hasOnlySubstanceUnits="false" id="M_12dgr1819Z163n4_h" name="1,2-Diacyl-sn-glycerol(18:1(9Z)/16:3(6Z,9Z,12Z))" compartment="h" fbc:charge="0" fbc:chemicalFormula="C37H64O5"/>
      <species boundaryCondition="false" constant="false" hasOnlySubstanceUnits="false" id="M_12dgr205n3163n4_h" name="1,2-Diacyl-sn-glycerol(20:5(5Z,8Z,11Z,14Z,17Z)/16:3(6Z,9Z,12Z))" compartment="h" fbc:charge="0" fbc:chemicalFormula="C39H60O5"/>
      <species boundaryCondition="false" constant="false" hasOnlySubstanceUnits="false" id="M_12dgr205n3164n1_h" name="1,2-Diacyl-sn-glycerol(20:5(5Z,8Z,11Z,14Z,17Z)/16:4(6Z,9Z,12Z,15Z))" compartment="h" fbc:charge="0" fbc:chemicalFormula="C39H58O5"/>
      <species boundaryCondition="false" constant="false" hasOnlySubstanceUnits="false" id="M_tag1619Z1601819Z_h" name="Triacylglycerol (16:1(9Z)/16:0/18:1(9Z))" compartment="h" fbc:charge="0" fbc:chemicalFormula="C53H98O6"/>
      <species boundaryCondition="false" constant="false" hasOnlySubstanceUnits="false" id="M_tag1619Z1619Z160_h" name="Triacylglycerol (16:1(9Z)/16:1(9Z)/16:0)" compartment="h" fbc:charge="0" fbc:chemicalFormula="C51H94O6"/>
      <species boundaryCondition="false" constant="false" hasOnlySubstanceUnits="false" id="M_tag1619Z1619Z1619Z_h" name="Triacylglycerol (16:1(9Z)/16:1(9Z)/16:1(9Z))" compartment="h" fbc:charge="0" fbc:chemicalFormula="C51H92O6"/>
      <species boundaryCondition="false" constant="false" hasOnlySubstanceUnits="false" id="M_tag1619Z1619Z1819Z_h" name="Triacylglycerol (16:1(9Z)/16:1(9Z)/18:1(9Z))" compartment="h" fbc:charge="0" fbc:chemicalFormula="C53H96O6"/>
      <species boundaryCondition="false" constant="false" hasOnlySubstanceUnits="false" id="M_tag1819Z160160_h" name="Triacylglycerol (18:1(9Z)/16:0/16:0)" compartment="h" fbc:charge="0" fbc:chemicalFormula="C53H100O6"/>
      <species boundaryCondition="false" constant="false" hasOnlySubstanceUnits="false" id="M_tag1819Z1601619Z_h" name="Triacylglycerol (18:1(9Z)/16:0/16:1(9Z))" compartment="h" fbc:charge="0" fbc:chemicalFormula="C53H98O6"/>
      <species boundaryCondition="false" constant="false" hasOnlySubstanceUnits="false" id="M_tag1819Z1619Z1619Z_h" name="Triacylglycerol (18:1(9Z)/16:1(9Z)/16:1(9Z))" compartment="h" fbc:charge="0" fbc:chemicalFormula="C53H96O6"/>
      <species boundaryCondition="false" constant="false" hasOnlySubstanceUnits="false" id="M_tag1819Z1619Z1819Z_h" name="Triacylglycerol (18:1(9Z)/16:1(9Z)/18:1(9Z))" compartment="h" fbc:charge="0" fbc:chemicalFormula="C55H100O6"/>
      <species boundaryCondition="false" constant="false" hasOnlySubstanceUnits="false" id="M_ggl_h" name="3-beta-D-Galactosyl-sn-glycerol" compartment="h" fbc:charge="0" fbc:chemicalFormula="C9H18O8"/>
      <species boundaryCondition="false" constant="false" hasOnlySubstanceUnits="false" id="M_hd912ea_h" name="(9Z,12Z)-hexadecadienoate (C16:2)" compartment="h" fbc:charge="-1" fbc:chemicalFormula="C16H27O2"/>
      <species boundaryCondition="false" constant="false" hasOnlySubstanceUnits="false" id="M_dggl_h" name="3-(6-O-alpha-D-galactosyl-beta-D-Galactosyl)-sn-glycerol" compartment="h" fbc:charge="0" fbc:chemicalFormula="C15H28O13"/>
      <species boundaryCondition="false" constant="false" hasOnlySubstanceUnits="false" id="M_hd691215coa_c" name="(6Z,9Z,12Z,15Z)-hexadecatetraenoyl-CoA (C16:4)" compartment="c" fbc:charge="-4" fbc:chemicalFormula="C37H54N7O17P3S"/>
      <species boundaryCondition="false" constant="false" hasOnlySubstanceUnits="false" id="M_tag1619Z226n3164n1_c" name="Triacylglycerol (16:1(9Z)/22:6(4Z,7Z,10Z,13Z,16Z,19Z)/16:4(6Z,9Z,12Z,15Z))" compartment="c" fbc:charge="0" fbc:chemicalFormula="C57H88O6"/>
      <species boundaryCondition="false" constant="false" hasOnlySubstanceUnits="false" id="M_tag226n3205n3164n1_c" name="Triacylglycerol (22:6(4Z,7Z,10Z,13Z,16Z,19Z)/20:5(5Z,8Z,11Z,14Z,17Z)/16:4(6Z,9Z,12Z,15Z))" compartment="c" fbc:charge="0" fbc:chemicalFormula="C61H88O6"/>
      <species boundaryCondition="false" constant="false" hasOnlySubstanceUnits="false" id="M_tag140205n3164n1_c" name="Triacylglycerol (14:0/20:5(5Z,8Z,11Z,14Z,17Z)/16:4(6Z,9Z,12Z,15Z))" compartment="c" fbc:charge="0" fbc:chemicalFormula="C53H84O6"/>
      <species boundaryCondition="false" constant="false" hasOnlySubstanceUnits="false" id="M_tag1619Z205n3164n1_c" name="Triacylglycerol (16:1(9Z)/20:5(5Z,8Z,11Z,14Z,17Z)/16:4(6Z,9Z,12Z,15Z))" compartment="c" fbc:charge="0" fbc:chemicalFormula="C55H86O6"/>
      <species boundaryCondition="false" constant="false" hasOnlySubstanceUnits="false" id="M_tag205n3205n3164n1_c" name="Triacylglycerol (20:5(5Z,8Z,11Z,14Z,17Z)/20:5(5Z,8Z,11Z,14Z,17Z)/16:4(6Z,9Z,12Z,15Z))" compartment="c" fbc:charge="0" fbc:chemicalFormula="C59H86O6"/>
      <species boundaryCondition="false" constant="false" hasOnlySubstanceUnits="false" id="M_tag1619Z205n3163n4_c" name="Triacylglycerol (16:1(9Z)/20:5(5Z,8Z,11Z,14Z,17Z)/16:3(6Z,9Z,12Z))" compartment="c" fbc:charge="0" fbc:chemicalFormula="C55H88O6"/>
      <species boundaryCondition="false" constant="false" hasOnlySubstanceUnits="false" id="M_tag205n3205n3163n4_c" name="Triacylglycerol (20:5(5Z,8Z,11Z,14Z,17Z)/20:5(5Z,8Z,11Z,14Z,17Z)/16:3(6Z,9Z,12Z))" compartment="c" fbc:charge="0" fbc:chemicalFormula="C59H88O6"/>
      <species boundaryCondition="false" constant="false" hasOnlySubstanceUnits="false" id="M_ggl_c" name="3-beta-D-Galactosyl-sn-glycerol" compartment="c" fbc:charge="0" fbc:chemicalFormula="C9H18O8"/>
      <species boundaryCondition="false" constant="false" hasOnlySubstanceUnits="false" id="M_dggl_c" name="3-(6-O-alpha-D-galactosyl-beta-D-Galactosyl)-sn-glycerol" compartment="c" fbc:charge="0" fbc:chemicalFormula="C15H28O13"/>
      <species boundaryCondition="false" constant="false" hasOnlySubstanceUnits="false" id="M_gal_c" name="D-Galactose" compartment="c" fbc:charge="0" fbc:chemicalFormula="C6H12O6"/>
      <species boundaryCondition="false" constant="false" hasOnlySubstanceUnits="false" id="M_udpgal_c" name="UDP-alpha-D-galactose" compartment="c" fbc:charge="-2" fbc:chemicalFormula="C15H22N2O17P2"/>
      <species boundaryCondition="false" constant="false" hasOnlySubstanceUnits="false" id="M_mgdg205n3_c" name="1,2-Diacyl-3-O-galactosyl-sn-glycerol(20:5(5Z,8Z,11Z,14Z,17Z)/20:5(5Z,8Z,11Z,14Z,17Z))" compartment="c" fbc:charge="0" fbc:chemicalFormula="C49H74O10"/>
      <species boundaryCondition="false" constant="false" hasOnlySubstanceUnits="false" id="M_mgdg205n31619Z_c" name="1,2-Diacyl-3-O-galactosyl-sn-glycerol(20:5(5Z,8Z,11Z,14Z,17Z)/16:1(9Z))" compartment="c" fbc:charge="0" fbc:chemicalFormula="C45H74O10"/>
      <species boundaryCondition="false" constant="false" hasOnlySubstanceUnits="false" id="M_mgdg140160_c" name="1,2-Diacyl-3-O-galactosyl-sn-glycerol(14:0/16:0)" compartment="c" fbc:charge="0" fbc:chemicalFormula="C39H74O10"/>
      <species boundaryCondition="false" constant="false" hasOnlySubstanceUnits="false" id="M_mgdg160_c" name="1,2-Diacyl-3-O-galactosyl-sn-glycerol(16:0/16:0)" compartment="c" fbc:charge="0" fbc:chemicalFormula="C41H78O10"/>
      <species boundaryCondition="false" constant="false" hasOnlySubstanceUnits="false" id="M_mgdg1819Z1619Z_c" name="1,2-Diacyl-3-O-galactosyl-sn-glycerol(18:1(9Z)/16:1(9Z))" compartment="c" fbc:charge="0" fbc:chemicalFormula="C43H78O10"/>
      <species boundaryCondition="false" constant="false" hasOnlySubstanceUnits="false" id="M_dgdg205n3_c" name="Digalactosyl-diacylglycerol(20:5(5Z,8Z,11Z,14Z,17Z)/20:5(5Z,8Z,11Z,14Z,17Z))" compartment="c" fbc:charge="0" fbc:chemicalFormula="C55H84O15"/>
      <species boundaryCondition="false" constant="false" hasOnlySubstanceUnits="false" id="M_dgdg205n31619Z_c" name="Digalactosyl-diacylglycerol(20:5(5Z,8Z,11Z,14Z,17Z)/16:1(9Z))" compartment="c" fbc:charge="0" fbc:chemicalFormula="C51H84O15"/>
      <species boundaryCondition="false" constant="false" hasOnlySubstanceUnits="false" id="M_dgdg140160_c" name="Digalactosyl-diacylglycerol(14:0/16:0)" compartment="c" fbc:charge="0" fbc:chemicalFormula="C45H84O15"/>
      <species boundaryCondition="false" constant="false" hasOnlySubstanceUnits="false" id="M_dgdg160_c" name="Digalactosyl-diacylglycerol(16:0/16:0)" compartment="c" fbc:charge="0" fbc:chemicalFormula="C47H88O15"/>
      <species boundaryCondition="false" constant="false" hasOnlySubstanceUnits="false" id="M_dgdg1819Z1619Z_c" name="Digalactosyl-diacylglycerol(18:1(9Z)/16:1(9Z))" compartment="c" fbc:charge="0" fbc:chemicalFormula="C49H88O15"/>
      <species boundaryCondition="false" constant="false" hasOnlySubstanceUnits="false" id="M_arach_x" name="Eicosanoate (C20:0)" compartment="x" fbc:charge="-1" fbc:chemicalFormula="C20H39O2"/>
      <species boundaryCondition="false" constant="false" hasOnlySubstanceUnits="false" id="M_arachd_x" name="(5Z,8Z,11Z,14Z)-eicosatetraenoic acid" compartment="x" fbc:charge="-1" fbc:chemicalFormula="C20H31O2"/>
      <species boundaryCondition="false" constant="false" hasOnlySubstanceUnits="false" id="M_tmndnc_x" name="(5Z,8Z,11Z,14Z,17Z)-eicosapentaenoic acid" compartment="x" fbc:charge="-1" fbc:chemicalFormula="C20H29O2"/>
      <species boundaryCondition="false" constant="false" hasOnlySubstanceUnits="false" id="M_behen_x" name="Docosanoate (C22:0)" compartment="x" fbc:charge="-1" fbc:chemicalFormula="C22H43O2"/>
      <species boundaryCondition="false" constant="false" hasOnlySubstanceUnits="false" id="M_crvnc_x" name="(4Z,7Z,10Z,13Z,16Z,19Z)-docosahexaenoate" compartment="x" fbc:charge="-1" fbc:chemicalFormula="C22H31O2"/>
      <species boundaryCondition="false" constant="false" hasOnlySubstanceUnits="false" id="M_lgnc_x" name="Tetracosanoate (C24:0)" compartment="x" fbc:charge="-1" fbc:chemicalFormula="C24H47O2"/>
      <species boundaryCondition="false" constant="false" hasOnlySubstanceUnits="false" id="M_arachcoa_x" name="Eicosanoyl-CoA" compartment="x" fbc:charge="-4" fbc:chemicalFormula="C41H70N7O17P3S"/>
      <species boundaryCondition="false" constant="false" hasOnlySubstanceUnits="false" id="M_arachdcoa_x" name="(5Z,8Z,11Z,14Z)-eicosatetraenoyl-CoA" compartment="x" fbc:charge="-4" fbc:chemicalFormula="C41H62N7O17P3S"/>
      <species boundaryCondition="false" constant="false" hasOnlySubstanceUnits="false" id="M_tmndnccoa_x" name="(5Z,8Z,11Z,14Z,17Z)-eicosapentaenoyl-CoA" compartment="x" fbc:charge="-4" fbc:chemicalFormula="C41H60N7O17P3S"/>
      <species boundaryCondition="false" constant="false" hasOnlySubstanceUnits="false" id="M_behencoa_x" name="Docosanoyl-CoA" compartment="x" fbc:charge="-4" fbc:chemicalFormula="C43H74N7O17P3S"/>
      <species boundaryCondition="false" constant="false" hasOnlySubstanceUnits="false" id="M_c226coa_x" name="(4Z,7Z,10Z,13Z,16Z,19Z)-docosahexaenoyl-CoA" compartment="x" fbc:charge="-4" fbc:chemicalFormula="C43H62N7O17P3S"/>
      <species boundaryCondition="false" constant="false" hasOnlySubstanceUnits="false" id="M_lgnccoa_x" name="Tetracosanoyl-CoA" compartment="x" fbc:charge="-4" fbc:chemicalFormula="C45H78N7O17P3S"/>
      <species boundaryCondition="false" constant="false" hasOnlySubstanceUnits="false" id="M_fad_x" name="FAD, oxidized" compartment="x" fbc:charge="-2" fbc:chemicalFormula="C27H31N9O15P2"/>
      <species boundaryCondition="false" constant="false" hasOnlySubstanceUnits="false" id="M_ttc2coa_x" name="(2E)-tetracosenoyl-CoA" compartment="x" fbc:charge="-4" fbc:chemicalFormula="C45H76N7O17P3S"/>
      <species boundaryCondition="false" constant="false" hasOnlySubstanceUnits="false" id="M_fadh2_x" name="FADH2, reduced" compartment="x" fbc:charge="-2" fbc:chemicalFormula="C27H33N9O15P2"/>
      <species boundaryCondition="false" constant="false" hasOnlySubstanceUnits="false" id="M_3httccoa_x" name="3-hydroxytetracosanoyl-CoA" compartment="x" fbc:charge="-4" fbc:chemicalFormula="C45H78N7O18P3S"/>
      <species boundaryCondition="false" constant="false" hasOnlySubstanceUnits="false" id="M_3ottccoa_x" name="3-oxo-tetracosanoyl-CoA" compartment="x" fbc:charge="-4" fbc:chemicalFormula="C45H76N7O18P3S"/>
      <species boundaryCondition="false" constant="false" hasOnlySubstanceUnits="false" id="M_docos2coa_x" name="(2E)-docosenoyl-CoA" compartment="x" fbc:charge="-4" fbc:chemicalFormula="C43H72N7O17P3S"/>
      <species boundaryCondition="false" constant="false" hasOnlySubstanceUnits="false" id="M_3hdocoscoa_x" name="3-hydroxydocosanoyl-CoA" compartment="x" fbc:charge="-4" fbc:chemicalFormula="C43H74N7O18P3S"/>
      <species boundaryCondition="false" constant="false" hasOnlySubstanceUnits="false" id="M_3odocoscoa_x" name="3-oxo-docosanoyl-CoA" compartment="x" fbc:charge="-4" fbc:chemicalFormula="C43H72N7O18P3S"/>
      <species boundaryCondition="false" constant="false" hasOnlySubstanceUnits="false" id="M_eicos2coa_x" name="(2E)-eicosenoyl-CoA" compartment="x" fbc:charge="-4" fbc:chemicalFormula="C41H68N7O17P3S"/>
      <species boundaryCondition="false" constant="false" hasOnlySubstanceUnits="false" id="M_3heicoscoa_x" name="3-hydroxyeicosanoyl-CoA" compartment="x" fbc:charge="-4" fbc:chemicalFormula="C41H70N7O18P3S"/>
      <species boundaryCondition="false" constant="false" hasOnlySubstanceUnits="false" id="M_3oeicoscoa_x" name="3-oxo-eicosanoyl-CoA" compartment="x" fbc:charge="-4" fbc:chemicalFormula="C41H68N7O18P3S"/>
      <species boundaryCondition="false" constant="false" hasOnlySubstanceUnits="false" id="M_ocdccoa_x" name="Octadecanoyl-CoA" compartment="x" fbc:charge="-4" fbc:chemicalFormula="C39H66N7O17P3S"/>
      <species boundaryCondition="false" constant="false" hasOnlySubstanceUnits="false" id="M_od2coa_x" name="(2E)-octadecenoyl-CoA" compartment="x" fbc:charge="-4" fbc:chemicalFormula="C39H64N7O17P3S"/>
      <species boundaryCondition="false" constant="false" hasOnlySubstanceUnits="false" id="M_3hodcoa_x" name="3-hydroxyoctadecanoyl-CoA" compartment="x" fbc:charge="-4" fbc:chemicalFormula="C39H66N7O18P3S"/>
      <species boundaryCondition="false" constant="false" hasOnlySubstanceUnits="false" id="M_3oodcoa_x" name="3-oxo-octadecanoyl-CoA" compartment="x" fbc:charge="-4" fbc:chemicalFormula="C39H64N7O18P3S"/>
      <species boundaryCondition="false" constant="false" hasOnlySubstanceUnits="false" id="M_pmtcoa_x" name="Palmitoyl-CoA (C16:0)" compartment="x" fbc:charge="-4" fbc:chemicalFormula="C37H62N7O17P3S"/>
      <species boundaryCondition="false" constant="false" hasOnlySubstanceUnits="false" id="M_hdd2coa_x" name="(2E)-hexadecenoyl-CoA" compartment="x" fbc:charge="-4" fbc:chemicalFormula="C37H60N7O17P3S"/>
      <species boundaryCondition="false" constant="false" hasOnlySubstanceUnits="false" id="M_3hhdcoa_x" name="3-hydroxyhexadecanoyl-CoA" compartment="x" fbc:charge="-4" fbc:chemicalFormula="C37H62N7O18P3S"/>
      <species boundaryCondition="false" constant="false" hasOnlySubstanceUnits="false" id="M_3ohdcoa_x" name="3-oxo-hexadecanoyl-CoA" compartment="x" fbc:charge="-4" fbc:chemicalFormula="C37H60N7O18P3S"/>
      <species boundaryCondition="false" constant="false" hasOnlySubstanceUnits="false" id="M_tdcoa_x" name="Tetradecanoyl-CoA (C14:0)" compartment="x" fbc:charge="-4" fbc:chemicalFormula="C35H58N7O17P3S"/>
      <species boundaryCondition="false" constant="false" hasOnlySubstanceUnits="false" id="M_td2coa_x" name="(2E)-tetradecenoyl-CoA" compartment="x" fbc:charge="-4" fbc:chemicalFormula="C35H56N7O17P3S"/>
      <species boundaryCondition="false" constant="false" hasOnlySubstanceUnits="false" id="M_3htdcoa_x" name="3-hydroxytetradecanoyl-CoA" compartment="x" fbc:charge="-4" fbc:chemicalFormula="C35H58N7O18P3S"/>
      <species boundaryCondition="false" constant="false" hasOnlySubstanceUnits="false" id="M_3otdcoa_x" name="3-oxo-tetradecanoyl-CoA" compartment="x" fbc:charge="-4" fbc:chemicalFormula="C35H56N7O18P3S"/>
      <species boundaryCondition="false" constant="false" hasOnlySubstanceUnits="false" id="M_ddcacoa_x" name="Dodecanoyl-CoA (C12:0)" compartment="x" fbc:charge="-4" fbc:chemicalFormula="C33H54N7O17P3S"/>
      <species boundaryCondition="false" constant="false" hasOnlySubstanceUnits="false" id="M_dd2coa_x" name="(2E)-dodecaenoyl-CoA" compartment="x" fbc:charge="-4" fbc:chemicalFormula="C33H52N7O17P3S"/>
      <species boundaryCondition="false" constant="false" hasOnlySubstanceUnits="false" id="M_3hddcoa_x" name="3-hydroxydodecanoyl-CoA" compartment="x" fbc:charge="-4" fbc:chemicalFormula="C33H54N7O18P3S"/>
      <species boundaryCondition="false" constant="false" hasOnlySubstanceUnits="false" id="M_3oddcoa_x" name="3-oxo-dodecanoyl-CoA" compartment="x" fbc:charge="-4" fbc:chemicalFormula="C33H52N7O18P3S"/>
      <species boundaryCondition="false" constant="false" hasOnlySubstanceUnits="false" id="M_dcacoa_x" name="Decanoyl-CoA" compartment="x" fbc:charge="-4" fbc:chemicalFormula="C31H50N7O17P3S"/>
      <species boundaryCondition="false" constant="false" hasOnlySubstanceUnits="false" id="M_dc2coa_x" name="(2E)-decenoyl-CoA" compartment="x" fbc:charge="-4" fbc:chemicalFormula="C31H48N7O17P3S"/>
      <species boundaryCondition="false" constant="false" hasOnlySubstanceUnits="false" id="M_3hdcoa_x" name="3-hydroxydecanoyl-CoA" compartment="x" fbc:charge="-4" fbc:chemicalFormula="C31H50N7O18P3S"/>
      <species boundaryCondition="false" constant="false" hasOnlySubstanceUnits="false" id="M_3odcoa_x" name="3-oxo-decanoyl-CoA" compartment="x" fbc:charge="-4" fbc:chemicalFormula="C31H48N7O18P3S"/>
      <species boundaryCondition="false" constant="false" hasOnlySubstanceUnits="false" id="M_eico2581114coa_x" name="(2E,5Z,8Z,11Z,14Z)-eicosapentaenoyl-CoA" compartment="x" fbc:charge="-4" fbc:chemicalFormula="C41H60N7O17P3S"/>
      <species boundaryCondition="false" constant="false" hasOnlySubstanceUnits="false" id="M_3heico581114coa_x" name="3-hydroxy-(5Z,8Z,11Z,14Z)-eicosatetraenoyl-CoA" compartment="x" fbc:charge="-4" fbc:chemicalFormula="C41H62N7O18P3S"/>
      <species boundaryCondition="false" constant="false" hasOnlySubstanceUnits="false" id="M_3oeico581114coa_x" name="3-oxo-(5Z,8Z,11Z,14Z)-eicosatetraenoyl-CoA" compartment="x" fbc:charge="-4" fbc:chemicalFormula="C41H60N7O18P3S"/>
      <species boundaryCondition="false" constant="false" hasOnlySubstanceUnits="false" id="M_od36912coa_x" name="(3Z,6Z,9Z,12Z)-octadecatetraenoyl-CoA" compartment="x" fbc:charge="-4" fbc:chemicalFormula="C39H58N7O17P3S"/>
      <species boundaryCondition="false" constant="false" hasOnlySubstanceUnits="false" id="M_c6912odtte2coa_x" name="(2E,6Z,9Z,12Z)-octadecatetraenoyl-CoA" compartment="x" fbc:charge="-4" fbc:chemicalFormula="C39H58N7O17P3S"/>
      <species boundaryCondition="false" constant="false" hasOnlySubstanceUnits="false" id="M_3hod6912coa_x" name="3-hydroxy-(6Z,9Z,12Z)-octadecatrienoyl-CoA" compartment="x" fbc:charge="-4" fbc:chemicalFormula="C39H60N7O18P3S"/>
      <species boundaryCondition="false" constant="false" hasOnlySubstanceUnits="false" id="M_3ood6912coa_x" name="3-oxo-(6Z,9Z,12Z)-octadecatrienoyl-CoA" compartment="x" fbc:charge="-4" fbc:chemicalFormula="C39H58N7O18P3S"/>
      <species boundaryCondition="false" constant="false" hasOnlySubstanceUnits="false" id="M_hd4710coa_x" name="(4Z,7Z,10Z)-hexadecatrienoyl-CoA" compartment="x" fbc:charge="-4" fbc:chemicalFormula="C37H56N7O17P3S"/>
      <species boundaryCondition="false" constant="false" hasOnlySubstanceUnits="false" id="M_hd24710coa_x" name="(2E,4Z,7Z,10Z)-hexadecatetraenoyl-CoA" compartment="x" fbc:charge="-4" fbc:chemicalFormula="C37H54N7O17P3S"/>
      <species boundaryCondition="false" constant="false" hasOnlySubstanceUnits="false" id="M_hd3710coa_x" name="(3E,7Z,10Z)-hexadecatrienoyl-CoA" compartment="x" fbc:charge="-4" fbc:chemicalFormula="C37H56N7O17P3S"/>
      <species boundaryCondition="false" constant="false" hasOnlySubstanceUnits="false" id="M_hd2710coa_x" name="(2E,7Z,10Z)-hexadecatrienoyl-CoA" compartment="x" fbc:charge="-4" fbc:chemicalFormula="C37H56N7O17P3S"/>
      <species boundaryCondition="false" constant="false" hasOnlySubstanceUnits="false" id="M_3hhd710coa_x" name="3-hydroxy-(7Z,10Z)-hexadecadienoyl-CoA" compartment="x" fbc:charge="-4" fbc:chemicalFormula="C37H58N7O18P3S"/>
      <species boundaryCondition="false" constant="false" hasOnlySubstanceUnits="false" id="M_3ohd710coa_x" name="3-oxo-(7Z,10Z)-hexadecadienoyl-CoA" compartment="x" fbc:charge="-4" fbc:chemicalFormula="C37H56N7O18P3S"/>
      <species boundaryCondition="false" constant="false" hasOnlySubstanceUnits="false" id="M_td58coa_x" name="(5Z,8Z)-tetradecadienoyl-CoA" compartment="x" fbc:charge="-4" fbc:chemicalFormula="C35H54N7O17P3S"/>
      <species boundaryCondition="false" constant="false" hasOnlySubstanceUnits="false" id="M_td258coa_x" name="(2E,5Z,8Z)-tetradecatrienoyl-CoA" compartment="x" fbc:charge="-4" fbc:chemicalFormula="C35H52N7O17P3S"/>
      <species boundaryCondition="false" constant="false" hasOnlySubstanceUnits="false" id="M_3htd58coa_x" name="3-hydroxy-(5Z,8Z)-tetradecadienoyl-CoA" compartment="x" fbc:charge="-4" fbc:chemicalFormula="C35H54N7O18P3S"/>
      <species boundaryCondition="false" constant="false" hasOnlySubstanceUnits="false" id="M_3otd58coa_x" name="3-oxo-(5Z,8Z)-tetradecadienoyl-CoA" compartment="x" fbc:charge="-4" fbc:chemicalFormula="C35H52N7O18P3S"/>
      <species boundaryCondition="false" constant="false" hasOnlySubstanceUnits="false" id="M_dd36coa_x" name="(3Z,6Z)-dodecadienoyl-CoA" compartment="x" fbc:charge="-4" fbc:chemicalFormula="C33H50N7O17P3S"/>
      <species boundaryCondition="false" constant="false" hasOnlySubstanceUnits="false" id="M_dd26coa_x" name="(2E,6Z)-dodecadienoyl-CoA" compartment="x" fbc:charge="-4" fbc:chemicalFormula="C33H50N7O17P3S"/>
      <species boundaryCondition="false" constant="false" hasOnlySubstanceUnits="false" id="M_3hd6coa_x" name="3-hydroxy-(6Z)-dodecenoyl-CoA" compartment="x" fbc:charge="-4" fbc:chemicalFormula="C33H52N7O18P3S"/>
      <species boundaryCondition="false" constant="false" hasOnlySubstanceUnits="false" id="M_3od6coa_x" name="3-oxo-(6Z)-dodecenoyl-CoA" compartment="x" fbc:charge="-4" fbc:chemicalFormula="C33H50N7O18P3S"/>
      <species boundaryCondition="false" constant="false" hasOnlySubstanceUnits="false" id="M_dd4coa_x" name="(4Z)-decenoyl-CoA" compartment="x" fbc:charge="-4" fbc:chemicalFormula="C31H48N7O17P3S"/>
      <species boundaryCondition="false" constant="false" hasOnlySubstanceUnits="false" id="M_c4dde2coa_x" name="(2E,4Z)-decadienoyl-CoA" compartment="x" fbc:charge="-4" fbc:chemicalFormula="C31H46N7O17P3S"/>
      <species boundaryCondition="false" constant="false" hasOnlySubstanceUnits="false" id="M_dc3coa_x" name="(3E)-decenoyl-CoA" compartment="x" fbc:charge="-4" fbc:chemicalFormula="C31H48N7O17P3S"/>
      <species boundaryCondition="false" constant="false" hasOnlySubstanceUnits="false" id="M_occoa_x" name="Octanoyl-CoA (C8:0)" compartment="x" fbc:charge="-4" fbc:chemicalFormula="C29H46N7O17P3S"/>
      <species boundaryCondition="false" constant="false" hasOnlySubstanceUnits="false" id="M_eico258111417coa_x" name="(2E,5Z,8Z,11Z,14Z,17Z)-eicosahexaenoyl-CoA" compartment="x" fbc:charge="-4" fbc:chemicalFormula="C41H58N7O17P3S"/>
      <species boundaryCondition="false" constant="false" hasOnlySubstanceUnits="false" id="M_3heico58111417coa_x" name="3-hydroxy-(5Z,8Z,11Z,14Z,17Z)-eicosapentaenoyl-CoA" compartment="x" fbc:charge="-4" fbc:chemicalFormula="C41H60N7O18P3S"/>
      <species boundaryCondition="false" constant="false" hasOnlySubstanceUnits="false" id="M_3oeico58111417coa_x" name="3-oxo-(5Z,8Z,11Z,14Z,17Z)-eicosapentaenoyl-CoA" compartment="x" fbc:charge="-4" fbc:chemicalFormula="C41H58N7O18P3S"/>
      <species boundaryCondition="false" constant="false" hasOnlySubstanceUnits="false" id="M_od3691215coa_x" name="(3Z,6Z,9Z,12Z,15Z)-octadecapentaenoyl-CoA" compartment="x" fbc:charge="-4" fbc:chemicalFormula="C39H56N7O17P3S"/>
      <species boundaryCondition="false" constant="false" hasOnlySubstanceUnits="false" id="M_od2691215coa_x" name="(2E,6Z,9Z,12Z,15Z)-octadecapentaenoyl-CoA" compartment="x" fbc:charge="-4" fbc:chemicalFormula="C39H56N7O17P3S"/>
      <species boundaryCondition="false" constant="false" hasOnlySubstanceUnits="false" id="M_3hod691215coa_x" name="3-hydroxy-(6Z,9Z,12Z,15Z)-octadecatetraenoyl-CoA" compartment="x" fbc:charge="-4" fbc:chemicalFormula="C39H58N7O18P3S"/>
      <species boundaryCondition="false" constant="false" hasOnlySubstanceUnits="false" id="M_3ood691215coa_x" name="3-oxo-(6Z,9Z,12Z,15Z)-octadecatetraenoyl-CoA" compartment="x" fbc:charge="-4" fbc:chemicalFormula="C39H56N7O18P3S"/>
      <species boundaryCondition="false" constant="false" hasOnlySubstanceUnits="false" id="M_hd471013coa_x" name="(4Z,7Z,10Z,13Z)-hexadecatetraenoyl-CoA" compartment="x" fbc:charge="-4" fbc:chemicalFormula="C37H54N7O17P3S"/>
      <species boundaryCondition="false" constant="false" hasOnlySubstanceUnits="false" id="M_hd2471013coa_x" name="(2E,4Z,7Z,10Z,13Z)-hexadecapentaenoyl-CoA" compartment="x" fbc:charge="-4" fbc:chemicalFormula="C37H52N7O17P3S"/>
      <species boundaryCondition="false" constant="false" hasOnlySubstanceUnits="false" id="M_hd371013coa_x" name="(3E,7Z,10Z,13Z)-hexadecatetraenoyl-CoA" compartment="x" fbc:charge="-4" fbc:chemicalFormula="C37H54N7O17P3S"/>
      <species boundaryCondition="false" constant="false" hasOnlySubstanceUnits="false" id="M_hd271013coa_x" name="(2E,7Z,10Z,13Z)-hexadecatetraenoyl-CoA" compartment="x" fbc:charge="-4" fbc:chemicalFormula="C37H54N7O17P3S"/>
      <species boundaryCondition="false" constant="false" hasOnlySubstanceUnits="false" id="M_3hhd71013coa_x" name="3-hydroxy-(7Z,10Z,13Z)-hexadecatrienoyl-CoA" compartment="x" fbc:charge="-4" fbc:chemicalFormula="C37H56N7O18P3S"/>
      <species boundaryCondition="false" constant="false" hasOnlySubstanceUnits="false" id="M_3ohd71013coa_x" name="3-oxo-(7Z,10Z,13Z)-hexadecatrienoyl-CoA" compartment="x" fbc:charge="-4" fbc:chemicalFormula="C37H54N7O18P3S"/>
      <species boundaryCondition="false" constant="false" hasOnlySubstanceUnits="false" id="M_td5811coa_x" name="(5Z,8Z,11Z)-tetradecatrienoyl-CoA" compartment="x" fbc:charge="-4" fbc:chemicalFormula="C35H52N7O17P3S"/>
      <species boundaryCondition="false" constant="false" hasOnlySubstanceUnits="false" id="M_td25811coa_x" name="(2E,5Z,8Z,11Z)-tetradecatetraenoyl-CoA" compartment="x" fbc:charge="-4" fbc:chemicalFormula="C35H50N7O17P3S"/>
      <species boundaryCondition="false" constant="false" hasOnlySubstanceUnits="false" id="M_3htd5811coa_x" name="3-hydroxy-(5Z,8Z,11Z)-tetradecatrienoyl-CoA" compartment="x" fbc:charge="-4" fbc:chemicalFormula="C35H52N7O18P3S"/>
      <species boundaryCondition="false" constant="false" hasOnlySubstanceUnits="false" id="M_3otd5811coa_x" name="3-oxo-(5Z,8Z,11Z)-tetradecatrienoyl-CoA" compartment="x" fbc:charge="-4" fbc:chemicalFormula="C35H50N7O18P3S"/>
      <species boundaryCondition="false" constant="false" hasOnlySubstanceUnits="false" id="M_dd369coa_x" name="(3Z,6Z,9Z)-dodecatrienoyl-CoA" compartment="x" fbc:charge="-4" fbc:chemicalFormula="C33H48N7O17P3S"/>
      <species boundaryCondition="false" constant="false" hasOnlySubstanceUnits="false" id="M_dd269coa_x" name="(2E,6Z,9Z)-dodecatrienoyl-CoA" compartment="x" fbc:charge="-4" fbc:chemicalFormula="C33H48N7O17P3S"/>
      <species boundaryCondition="false" constant="false" hasOnlySubstanceUnits="false" id="M_3hdd69coa_x" name="3-hydroxy-(6Z,9Z)-dodecadienoyl-CoA" compartment="x" fbc:charge="-4" fbc:chemicalFormula="C33H50N7O18P3S"/>
      <species boundaryCondition="false" constant="false" hasOnlySubstanceUnits="false" id="M_3od69coa_x" name="3-oxo-(6Z,9Z)-dodecadienoyl-CoA" compartment="x" fbc:charge="-4" fbc:chemicalFormula="C33H48N7O18P3S"/>
      <species boundaryCondition="false" constant="false" hasOnlySubstanceUnits="false" id="M_dc47coa_x" name="(4Z,7Z)-decadienoyl-CoA" compartment="x" fbc:charge="-4" fbc:chemicalFormula="C31H46N7O17P3S"/>
      <species boundaryCondition="false" constant="false" hasOnlySubstanceUnits="false" id="M_dc247coa_x" name="(2E,4Z,7Z)-decatrienoyl-CoA" compartment="x" fbc:charge="-4" fbc:chemicalFormula="C31H44N7O17P3S"/>
      <species boundaryCondition="false" constant="false" hasOnlySubstanceUnits="false" id="M_dc37coa_x" name="(3E,7Z)-decadienoyl-CoA" compartment="x" fbc:charge="-4" fbc:chemicalFormula="C31H46N7O17P3S"/>
      <species boundaryCondition="false" constant="false" hasOnlySubstanceUnits="false" id="M_dc27coa_x" name="(2E,7Z)-decadienoyl-CoA" compartment="x" fbc:charge="-4" fbc:chemicalFormula="C31H46N7O17P3S"/>
      <species boundaryCondition="false" constant="false" hasOnlySubstanceUnits="false" id="M_3hdc7coa_x" name="3-hydroxy-(7Z)-decenoyl-CoA" compartment="x" fbc:charge="-4" fbc:chemicalFormula="C31H48N7O18P3S"/>
      <species boundaryCondition="false" constant="false" hasOnlySubstanceUnits="false" id="M_3odc7coa_x" name="3-oxo-(7Z)-decenoyl-CoA" compartment="x" fbc:charge="-4" fbc:chemicalFormula="C31H46N7O18P3S"/>
      <species boundaryCondition="false" constant="false" hasOnlySubstanceUnits="false" id="M_oc5coa_x" name="(5Z)-octenoyl-CoA" compartment="x" fbc:charge="-4" fbc:chemicalFormula="C29H44N7O17P3S"/>
      <species boundaryCondition="false" constant="false" hasOnlySubstanceUnits="false" id="M_dcos24710131619coa_x" name="(2E,4Z,7Z,10Z,13Z,16Z,19Z)-docosaheptaenoyl-CoA" compartment="x" fbc:charge="-4" fbc:chemicalFormula="C43H60N7O17P3S"/>
      <species boundaryCondition="false" constant="false" hasOnlySubstanceUnits="false" id="M_dcos3710131619coa_x" name="(3E,7Z,10Z,13Z,16Z,19Z)-docosahexaenoyl-CoA" compartment="x" fbc:charge="-4" fbc:chemicalFormula="C43H62N7O17P3S"/>
      <species boundaryCondition="false" constant="false" hasOnlySubstanceUnits="false" id="M_dcos2710131619coa_x" name="(2E,7Z,10Z,13Z,16Z,19Z)-docosahexaenoyl-CoA" compartment="x" fbc:charge="-4" fbc:chemicalFormula="C43H62N7O17P3S"/>
      <species boundaryCondition="false" constant="false" hasOnlySubstanceUnits="false" id="M_3hdcos710131619coa_x" name="3-hydroxy-(7Z,10Z,13Z,16Z,19Z)-docosapentaenoyl-CoA" compartment="x" fbc:charge="-4" fbc:chemicalFormula="C43H64N7O18P3S"/>
      <species boundaryCondition="false" constant="false" hasOnlySubstanceUnits="false" id="M_3odcos710131619coa_x" name="3-oxo-(7Z,10Z,13Z,16Z,19Z)-docosapentaenoyl-CoA" compartment="x" fbc:charge="-4" fbc:chemicalFormula="C43H62N7O18P3S"/>
      <species boundaryCondition="false" constant="false" hasOnlySubstanceUnits="false" id="M_o2_x" name="Oxygen" compartment="x" fbc:charge="0" fbc:chemicalFormula="O2"/>
      <species boundaryCondition="false" constant="false" hasOnlySubstanceUnits="false" id="M_h2o2_x" name="Hydrogen peroxide" compartment="x" fbc:charge="0" fbc:chemicalFormula="H2O2"/>
      <species boundaryCondition="false" constant="false" hasOnlySubstanceUnits="false" id="M_crn_x" name="L-Carnitine" compartment="x" fbc:charge="0" fbc:chemicalFormula="C7H15NO3"/>
      <species boundaryCondition="false" constant="false" hasOnlySubstanceUnits="false" id="M_acrn_x" name="Acetyl-l-carnitine" compartment="x" fbc:charge="0" fbc:chemicalFormula="C9H17NO4"/>
      <species boundaryCondition="false" constant="false" hasOnlySubstanceUnits="false" id="M_octcrn_x" name="L-octanoylcarnitine" compartment="x" fbc:charge="0" fbc:chemicalFormula="C15H29NO4"/>
      <species boundaryCondition="false" constant="false" hasOnlySubstanceUnits="false" id="M_oc5crn_x" name="(5Z)-octenoyl-l-carnitine" compartment="x" fbc:charge="0" fbc:chemicalFormula="C15H27NO4"/>
      <species boundaryCondition="false" constant="false" hasOnlySubstanceUnits="false" id="M_tmlys_c" name="N6,N6,N6-Trimethyl-L-lysine" compartment="c" fbc:charge="1" fbc:chemicalFormula="C9H21N2O2"/>
      <species boundaryCondition="false" constant="false" hasOnlySubstanceUnits="false" id="M_tmlys_m" name="N6,N6,N6-Trimethyl-L-lysine" compartment="m" fbc:charge="1" fbc:chemicalFormula="C9H21N2O2"/>
      <species boundaryCondition="false" constant="false" hasOnlySubstanceUnits="false" id="M_3htmelys_m" name="3-Hydroxy-N6,N6,N6-trimethyl-L-lysine" compartment="m" fbc:charge="1" fbc:chemicalFormula="C9H21N2O3"/>
      <species boundaryCondition="false" constant="false" hasOnlySubstanceUnits="false" id="M_5mthglu_c" name="5-Methyltetrahydropteroyltri-L-glutamate" compartment="c" fbc:charge="-4" fbc:chemicalFormula="C30H35N9O12"/>
      <species boundaryCondition="false" constant="false" hasOnlySubstanceUnits="false" id="M_5mthf_c" name="5-Methyltetrahydrofolate" compartment="c" fbc:charge="-2" fbc:chemicalFormula="C20H23N7O6"/>
      <species boundaryCondition="false" constant="false" hasOnlySubstanceUnits="false" id="M_4tmeabut_m" name="4-Trimethylammoniobutanal" compartment="m" fbc:charge="1" fbc:chemicalFormula="C7H16NO"/>
      <species boundaryCondition="false" constant="false" hasOnlySubstanceUnits="false" id="M_gbbtn_m" name="Gamma-Butyrobetaine" compartment="m" fbc:charge="0" fbc:chemicalFormula="C7H15NO2"/>
      <species boundaryCondition="false" constant="false" hasOnlySubstanceUnits="false" id="M_crn_m" name="L-Carnitine" compartment="m" fbc:charge="0" fbc:chemicalFormula="C7H15NO3"/>
      <species boundaryCondition="false" constant="false" hasOnlySubstanceUnits="false" id="M_crn_c" name="L-Carnitine" compartment="c" fbc:charge="0" fbc:chemicalFormula="C7H15NO3"/>
      <species boundaryCondition="false" constant="false" hasOnlySubstanceUnits="false" id="M_acrn_c" name="Acetyl-l-carnitine" compartment="c" fbc:charge="0" fbc:chemicalFormula="C9H17NO4"/>
      <species boundaryCondition="false" constant="false" hasOnlySubstanceUnits="false" id="M_octcrn_c" name="L-octanoylcarnitine" compartment="c" fbc:charge="0" fbc:chemicalFormula="C15H29NO4"/>
      <species boundaryCondition="false" constant="false" hasOnlySubstanceUnits="false" id="M_oc5crn_c" name="(5Z)-octenoyl-l-carnitine" compartment="c" fbc:charge="0" fbc:chemicalFormula="C15H27NO4"/>
      <species boundaryCondition="false" constant="false" hasOnlySubstanceUnits="false" id="M_odecrn_c" name="(9Z)-octadecenoyl-l-carnitine" compartment="c" fbc:charge="0" fbc:chemicalFormula="C25H47NO4"/>
      <species boundaryCondition="false" constant="false" hasOnlySubstanceUnits="false" id="M_pmtcrn_c" name="L-palmitoylcarnitine" compartment="c" fbc:charge="0" fbc:chemicalFormula="C23H45NO4"/>
      <species boundaryCondition="false" constant="false" hasOnlySubstanceUnits="false" id="M_stcrn_c" name="Octadecanoyl-L-carnitine" compartment="c" fbc:charge="0" fbc:chemicalFormula="C25H49NO4"/>
      <species boundaryCondition="false" constant="false" hasOnlySubstanceUnits="false" id="M_lnlccrn_c" name="(9Z,12Z)-octadecadienoyl-l-carnitine" compartment="c" fbc:charge="0" fbc:chemicalFormula="C25H45NO4"/>
      <species boundaryCondition="false" constant="false" hasOnlySubstanceUnits="false" id="M_lnlncgcrn_c" name="(6Z,9Z,12Z)-octadecatrienoyl-l-carnitine" compartment="c" fbc:charge="0" fbc:chemicalFormula="C25H43NO4"/>
      <species boundaryCondition="false" constant="false" hasOnlySubstanceUnits="false" id="M_lnlncacrn_c" name="(9Z,12Z,15Z)-octadecatrienoyl-l-carnitine" compartment="c" fbc:charge="0" fbc:chemicalFormula="C25H43NO4"/>
      <species boundaryCondition="false" constant="false" hasOnlySubstanceUnits="false" id="M_ttdcrn_c" name="Tetradecanoyl-L-carnitine" compartment="c" fbc:charge="0" fbc:chemicalFormula="C21H41NO4"/>
      <species boundaryCondition="false" constant="false" hasOnlySubstanceUnits="false" id="M_hdcecrn_c" name="(9Z)-hexadecenoyl-l-carnitine" compartment="c" fbc:charge="0" fbc:chemicalFormula="C23H43NO4"/>
      <species boundaryCondition="false" constant="false" hasOnlySubstanceUnits="false" id="M_hd912crn_c" name="(9Z,12Z)-hexadecadienoyl-l-carnitine" compartment="c" fbc:charge="0" fbc:chemicalFormula="C23H41NO4"/>
      <species boundaryCondition="false" constant="false" hasOnlySubstanceUnits="false" id="M_hd6912crn_c" name="(6Z,9Z,12Z)-hexadecatrienoyl-l-carnitine" compartment="c" fbc:charge="0" fbc:chemicalFormula="C23H39NO4"/>
      <species boundaryCondition="false" constant="false" hasOnlySubstanceUnits="false" id="M_hd691215crn_c" name="(6Z,9Z,12Z,15Z)-hexadecatetrenoyl-l-carnitine" compartment="c" fbc:charge="0" fbc:chemicalFormula="C23H37NO4"/>
      <species boundaryCondition="false" constant="false" hasOnlySubstanceUnits="false" id="M_acrn_m" name="Acetyl-l-carnitine" compartment="m" fbc:charge="0" fbc:chemicalFormula="C9H17NO4"/>
      <species boundaryCondition="false" constant="false" hasOnlySubstanceUnits="false" id="M_octcrn_m" name="L-octanoylcarnitine" compartment="m" fbc:charge="0" fbc:chemicalFormula="C15H29NO4"/>
      <species boundaryCondition="false" constant="false" hasOnlySubstanceUnits="false" id="M_oc5crn_m" name="(5Z)-octenoyl-l-carnitine" compartment="m" fbc:charge="0" fbc:chemicalFormula="C15H27NO4"/>
      <species boundaryCondition="false" constant="false" hasOnlySubstanceUnits="false" id="M_odecrn_m" name="(9Z)-octadecenoyl-l-carnitine" compartment="m" fbc:charge="0" fbc:chemicalFormula="C25H47NO4"/>
      <species boundaryCondition="false" constant="false" hasOnlySubstanceUnits="false" id="M_pmtcrn_m" name="L-palmitoylcarnitine" compartment="m" fbc:charge="0" fbc:chemicalFormula="C23H45NO4"/>
      <species boundaryCondition="false" constant="false" hasOnlySubstanceUnits="false" id="M_stcrn_m" name="Octadecanoyl-L-carnitine" compartment="m" fbc:charge="0" fbc:chemicalFormula="C25H49NO4"/>
      <species boundaryCondition="false" constant="false" hasOnlySubstanceUnits="false" id="M_lnlccrn_m" name="(9Z,12Z)-octadecadienoyl-l-carnitine" compartment="m" fbc:charge="0" fbc:chemicalFormula="C25H45NO4"/>
      <species boundaryCondition="false" constant="false" hasOnlySubstanceUnits="false" id="M_lnlncgcrn_m" name="(6Z,9Z,12Z)-octadecatrienoyl-l-carnitine" compartment="m" fbc:charge="0" fbc:chemicalFormula="C25H43NO4"/>
      <species boundaryCondition="false" constant="false" hasOnlySubstanceUnits="false" id="M_lnlncacrn_m" name="(9Z,12Z,15Z)-octadecatrienoyl-l-carnitine" compartment="m" fbc:charge="0" fbc:chemicalFormula="C25H43NO4"/>
      <species boundaryCondition="false" constant="false" hasOnlySubstanceUnits="false" id="M_ttdcrn_m" name="Tetradecanoyl-L-carnitine" compartment="m" fbc:charge="0" fbc:chemicalFormula="C21H41NO4"/>
      <species boundaryCondition="false" constant="false" hasOnlySubstanceUnits="false" id="M_hdcecrn_m" name="(9Z)-hexadecenoyl-l-carnitine" compartment="m" fbc:charge="0" fbc:chemicalFormula="C23H43NO4"/>
      <species boundaryCondition="false" constant="false" hasOnlySubstanceUnits="false" id="M_hd912crn_m" name="(9Z,12Z)-hexadecadienoyl-l-carnitine" compartment="m" fbc:charge="0" fbc:chemicalFormula="C23H41NO4"/>
      <species boundaryCondition="false" constant="false" hasOnlySubstanceUnits="false" id="M_hd6912crn_m" name="(6Z,9Z,12Z)-hexadecatrienoyl-l-carnitine" compartment="m" fbc:charge="0" fbc:chemicalFormula="C23H39NO4"/>
      <species boundaryCondition="false" constant="false" hasOnlySubstanceUnits="false" id="M_hd691215crn_m" name="(6Z,9Z,12Z,15Z)-hexadecatetrenoyl-l-carnitine" compartment="m" fbc:charge="0" fbc:chemicalFormula="C23H37NO4"/>
      <species boundaryCondition="false" constant="false" hasOnlySubstanceUnits="false" id="M_occoa_m" name="Octanoyl-CoA (C8:0)" compartment="m" fbc:charge="-4" fbc:chemicalFormula="C29H46N7O17P3S"/>
      <species boundaryCondition="false" constant="false" hasOnlySubstanceUnits="false" id="M_oc5coa_m" name="(5Z)-octenoyl-CoA" compartment="m" fbc:charge="-4" fbc:chemicalFormula="C29H44N7O17P3S"/>
      <species boundaryCondition="false" constant="false" hasOnlySubstanceUnits="false" id="M_odecoa_m" name="(9Z)-octadecenoyl-CoA" compartment="m" fbc:charge="-4" fbc:chemicalFormula="C39H64N7O17P3S"/>
      <species boundaryCondition="false" constant="false" hasOnlySubstanceUnits="false" id="M_pmtcoa_m" name="Palmitoyl-CoA (C16:0)" compartment="m" fbc:charge="-4" fbc:chemicalFormula="C37H62N7O17P3S"/>
      <species boundaryCondition="false" constant="false" hasOnlySubstanceUnits="false" id="M_ocdccoa_m" name="Octadecanoyl-CoA" compartment="m" fbc:charge="-4" fbc:chemicalFormula="C39H66N7O17P3S"/>
      <species boundaryCondition="false" constant="false" hasOnlySubstanceUnits="false" id="M_lnlccoa_m" name="(9Z,12Z)-octadecadienoyl-CoA" compartment="m" fbc:charge="-4" fbc:chemicalFormula="C39H62N7O17P3S"/>
      <species boundaryCondition="false" constant="false" hasOnlySubstanceUnits="false" id="M_lnlncgcoa_m" name="(6Z,9Z,12Z)-octadecatrienoyl-CoA" compartment="m" fbc:charge="-4" fbc:chemicalFormula="C39H60N7O17P3S"/>
      <species boundaryCondition="false" constant="false" hasOnlySubstanceUnits="false" id="M_lnlncacoa_m" name="(9Z,12Z,15Z)-octadecatrienoyl-CoA" compartment="m" fbc:charge="-4" fbc:chemicalFormula="C39H60N7O17P3S"/>
      <species boundaryCondition="false" constant="false" hasOnlySubstanceUnits="false" id="M_tdcoa_m" name="Tetradecanoyl-CoA (C14:0)" compartment="m" fbc:charge="-4" fbc:chemicalFormula="C35H58N7O17P3S"/>
      <species boundaryCondition="false" constant="false" hasOnlySubstanceUnits="false" id="M_hdcoa_m" name="(9Z)-hexadecenoyl-CoA" compartment="m" fbc:charge="-4" fbc:chemicalFormula="C37H60N7O17P3S"/>
      <species boundaryCondition="false" constant="false" hasOnlySubstanceUnits="false" id="M_hd912coa_m" name="(9Z,12Z)-hexadecadienoyl-CoA" compartment="m" fbc:charge="-4" fbc:chemicalFormula="C37H58N7O17P3S"/>
      <species boundaryCondition="false" constant="false" hasOnlySubstanceUnits="false" id="M_hd6912coa_m" name="(6Z,9Z,12Z)-hexadecatrienoyl-CoA" compartment="m" fbc:charge="-4" fbc:chemicalFormula="C37H56N7O17P3S"/>
      <species boundaryCondition="false" constant="false" hasOnlySubstanceUnits="false" id="M_hd691215coa_m" name="(6Z,9Z,12Z,15Z)-hexadecatetrenoyl-CoA" compartment="m" fbc:charge="-4" fbc:chemicalFormula="C37H54N7O17P3S"/>
      <species boundaryCondition="false" constant="false" hasOnlySubstanceUnits="false" id="M_glyc3p_m" name="Glycerol 3-phosphate" compartment="m" fbc:charge="-2" fbc:chemicalFormula="C3H7O6P"/>
      <species boundaryCondition="false" constant="false" hasOnlySubstanceUnits="false" id="M_od2coa_m" name="(2E)-octadecenoyl-CoA" compartment="m" fbc:charge="-4" fbc:chemicalFormula="C39H64N7O17P3S"/>
      <species boundaryCondition="false" constant="false" hasOnlySubstanceUnits="false" id="M_3hodcoa_m" name="3-hydroxyoctadecanoyl-CoA" compartment="m" fbc:charge="-4" fbc:chemicalFormula="C39H66N7O18P3S"/>
      <species boundaryCondition="false" constant="false" hasOnlySubstanceUnits="false" id="M_3oodcoa_m" name="3-oxo-octadecanoyl-CoA" compartment="m" fbc:charge="-4" fbc:chemicalFormula="C39H64N7O18P3S"/>
      <species boundaryCondition="false" constant="false" hasOnlySubstanceUnits="false" id="M_hdd2coa_m" name="(2E)-hexadecenoyl-CoA" compartment="m" fbc:charge="-4" fbc:chemicalFormula="C37H60N7O17P3S"/>
      <species boundaryCondition="false" constant="false" hasOnlySubstanceUnits="false" id="M_3hhdcoa_m" name="3-hydroxyhexadecanoyl-CoA" compartment="m" fbc:charge="-4" fbc:chemicalFormula="C37H62N7O18P3S"/>
      <species boundaryCondition="false" constant="false" hasOnlySubstanceUnits="false" id="M_3ohdcoa_m" name="3-oxo-hexadecanoyl-CoA" compartment="m" fbc:charge="-4" fbc:chemicalFormula="C37H60N7O18P3S"/>
      <species boundaryCondition="false" constant="false" hasOnlySubstanceUnits="false" id="M_td2coa_m" name="(2E)-tetradecenoyl-CoA" compartment="m" fbc:charge="-4" fbc:chemicalFormula="C35H56N7O17P3S"/>
      <species boundaryCondition="false" constant="false" hasOnlySubstanceUnits="false" id="M_3htdcoa_m" name="3-hydroxytetradecanoyl-CoA" compartment="m" fbc:charge="-4" fbc:chemicalFormula="C35H58N7O18P3S"/>
      <species boundaryCondition="false" constant="false" hasOnlySubstanceUnits="false" id="M_3otdcoa_m" name="3-oxo-tetradecanoyl-CoA" compartment="m" fbc:charge="-4" fbc:chemicalFormula="C35H56N7O18P3S"/>
      <species boundaryCondition="false" constant="false" hasOnlySubstanceUnits="false" id="M_ddcacoa_m" name="Dodecanoyl-CoA (C12:0)" compartment="m" fbc:charge="-4" fbc:chemicalFormula="C33H54N7O17P3S"/>
      <species boundaryCondition="false" constant="false" hasOnlySubstanceUnits="false" id="M_dd2coa_m" name="(2E)-dodecenoyl-CoA" compartment="m" fbc:charge="-4" fbc:chemicalFormula="C33H52N7O17P3S"/>
      <species boundaryCondition="false" constant="false" hasOnlySubstanceUnits="false" id="M_3hddcoa_m" name="3-hydroxydodecanoyl-CoA" compartment="m" fbc:charge="-4" fbc:chemicalFormula="C33H54N7O18P3S"/>
      <species boundaryCondition="false" constant="false" hasOnlySubstanceUnits="false" id="M_3oddcoa_m" name="3-oxo-dodecanoyl-CoA" compartment="m" fbc:charge="-4" fbc:chemicalFormula="C33H52N7O18P3S"/>
      <species boundaryCondition="false" constant="false" hasOnlySubstanceUnits="false" id="M_dcacoa_m" name="Decanoyl-CoA" compartment="m" fbc:charge="-4" fbc:chemicalFormula="C31H50N7O17P3S"/>
      <species boundaryCondition="false" constant="false" hasOnlySubstanceUnits="false" id="M_dc2coa_m" name="(2E)-decenoyl-CoA" compartment="m" fbc:charge="-4" fbc:chemicalFormula="C31H48N7O17P3S"/>
      <species boundaryCondition="false" constant="false" hasOnlySubstanceUnits="false" id="M_3hdcoa_m" name="3-hydroxydecanoyl-CoA" compartment="m" fbc:charge="-4" fbc:chemicalFormula="C31H50N7O18P3S"/>
      <species boundaryCondition="false" constant="false" hasOnlySubstanceUnits="false" id="M_3odcoa_m" name="3-oxo-decanoyl-CoA" compartment="m" fbc:charge="-4" fbc:chemicalFormula="C31H48N7O18P3S"/>
      <species boundaryCondition="false" constant="false" hasOnlySubstanceUnits="false" id="M_oc2coa_m" name="(2E)-octenoyl-CoA" compartment="m" fbc:charge="-4" fbc:chemicalFormula="C29H44N7O17P3S"/>
      <species boundaryCondition="false" constant="false" hasOnlySubstanceUnits="false" id="M_3hocoa_m" name="3-hydroxyoctanoyl-CoA" compartment="m" fbc:charge="-4" fbc:chemicalFormula="C29H46N7O18P3S"/>
      <species boundaryCondition="false" constant="false" hasOnlySubstanceUnits="false" id="M_3oocoa_m" name="3-oxo-octanoyl-CoA" compartment="m" fbc:charge="-4" fbc:chemicalFormula="C29H44N7O18P3S"/>
      <species boundaryCondition="false" constant="false" hasOnlySubstanceUnits="false" id="M_hx2coa_m" name="(2E)-hexenoyl-CoA" compartment="m" fbc:charge="-4" fbc:chemicalFormula="C27H40N7O17P3S"/>
      <species boundaryCondition="false" constant="false" hasOnlySubstanceUnits="false" id="M_3hhcoa_m" name="3-hydroxyhexanoyl-CoA" compartment="m" fbc:charge="-4" fbc:chemicalFormula="C27H42N7O18P3S"/>
      <species boundaryCondition="false" constant="false" hasOnlySubstanceUnits="false" id="M_3ohcoa_m" name="3-oxo-hexanoyl-CoA" compartment="m" fbc:charge="-4" fbc:chemicalFormula="C27H40N7O18P3S"/>
      <species boundaryCondition="false" constant="false" hasOnlySubstanceUnits="false" id="M_b2coa_m" name="(2E)-butenoyl-CoA (Crotonyl-CoA)" compartment="m" fbc:charge="-4" fbc:chemicalFormula="C25H36N7O17P3S"/>
      <species boundaryCondition="false" constant="false" hasOnlySubstanceUnits="false" id="M_3hbcoa_m" name="3-hydroxybutanoyl-CoA" compartment="m" fbc:charge="-4" fbc:chemicalFormula="C25H38N7O18P3S"/>
      <species boundaryCondition="false" constant="false" hasOnlySubstanceUnits="false" id="M_aacoa_m" name="Acetoacetyl-CoA" compartment="m" fbc:charge="-4" fbc:chemicalFormula="C25H36N7O18P3S"/>
      <species boundaryCondition="false" constant="false" hasOnlySubstanceUnits="false" id="M_oc25coa_m" name="(2E,5Z)-octadienoyl-CoA" compartment="m" fbc:charge="-4" fbc:chemicalFormula="C29H42N7O17P3S"/>
      <species boundaryCondition="false" constant="false" hasOnlySubstanceUnits="false" id="M_3hoc5coa_m" name="3-hydroxy-(5Z)-octenoyl-CoA" compartment="m" fbc:charge="-4" fbc:chemicalFormula="C29H44N7O18P3S"/>
      <species boundaryCondition="false" constant="false" hasOnlySubstanceUnits="false" id="M_3ooc5coa_m" name="3-oxo-(5Z)-octenoyl-CoA" compartment="m" fbc:charge="-4" fbc:chemicalFormula="C29H42N7O18P3S"/>
      <species boundaryCondition="false" constant="false" hasOnlySubstanceUnits="false" id="M_hx3coa_m" name="(3Z)-hexenoyl-CoA" compartment="m" fbc:charge="-4" fbc:chemicalFormula="C27H40N7O17P3S"/>
      <species boundaryCondition="false" constant="false" hasOnlySubstanceUnits="false" id="M_od29coa_m" name="(2E,9Z)-octadecadienoyl-CoA" compartment="m" fbc:charge="-4" fbc:chemicalFormula="C39H62N7O17P3S"/>
      <species boundaryCondition="false" constant="false" hasOnlySubstanceUnits="false" id="M_3hod9coa_m" name="3-hydroxy-(9Z)-octadecenoyl-CoA" compartment="m" fbc:charge="-4" fbc:chemicalFormula="C39H64N7O18P3S"/>
      <species boundaryCondition="false" constant="false" hasOnlySubstanceUnits="false" id="M_3ood9coa_m" name="3-oxo-(9Z)-octadecenoyl-CoA" compartment="m" fbc:charge="-4" fbc:chemicalFormula="C39H62N7O18P3S"/>
      <species boundaryCondition="false" constant="false" hasOnlySubstanceUnits="false" id="M_hd7coa_m" name="(7Z)-hexadecenoyl-CoA" compartment="m" fbc:charge="-4" fbc:chemicalFormula="C37H60N7O17P3S"/>
      <species boundaryCondition="false" constant="false" hasOnlySubstanceUnits="false" id="M_hd27coa_m" name="(2E,7Z)-hexadecadienoyl-CoA" compartment="m" fbc:charge="-4" fbc:chemicalFormula="C37H58N7O17P3S"/>
      <species boundaryCondition="false" constant="false" hasOnlySubstanceUnits="false" id="M_3hhd7coa_m" name="3-hydroxy-(7Z)-hexadecenoyl-CoA" compartment="m" fbc:charge="-4" fbc:chemicalFormula="C37H60N7O18P3S"/>
      <species boundaryCondition="false" constant="false" hasOnlySubstanceUnits="false" id="M_3ohd7coa_m" name="3-oxo-(7Z)-hexadecenoyl-CoA" compartment="m" fbc:charge="-4" fbc:chemicalFormula="C37H58N7O18P3S"/>
      <species boundaryCondition="false" constant="false" hasOnlySubstanceUnits="false" id="M_td5coa_m" name="(5Z)-tetradecenoyl-CoA" compartment="m" fbc:charge="-4" fbc:chemicalFormula="C35H56N7O17P3S"/>
      <species boundaryCondition="false" constant="false" hasOnlySubstanceUnits="false" id="M_td25coa_m" name="(2E,5Z)-tetradecadienoyl-CoA" compartment="m" fbc:charge="-4" fbc:chemicalFormula="C35H54N7O17P3S"/>
      <species boundaryCondition="false" constant="false" hasOnlySubstanceUnits="false" id="M_3htd5coa_m" name="3-hydroxy-(5Z)-tetradecenoyl-CoA" compartment="m" fbc:charge="-4" fbc:chemicalFormula="C35H56N7O18P3S"/>
      <species boundaryCondition="false" constant="false" hasOnlySubstanceUnits="false" id="M_3otd5coa_m" name="3-oxo-(5Z)-tetradecenoyl-CoA" compartment="m" fbc:charge="-4" fbc:chemicalFormula="C35H54N7O18P3S"/>
      <species boundaryCondition="false" constant="false" hasOnlySubstanceUnits="false" id="M_dd3coa_m" name="(3Z)-dodecenoyl-CoA" compartment="m" fbc:charge="-4" fbc:chemicalFormula="C33H52N7O17P3S"/>
      <species boundaryCondition="false" constant="false" hasOnlySubstanceUnits="false" id="M_od2912coa_m" name="(2E,9Z,12Z)-octadecatrienoyl-CoA" compartment="m" fbc:charge="-4" fbc:chemicalFormula="C39H60N7O17P3S"/>
      <species boundaryCondition="false" constant="false" hasOnlySubstanceUnits="false" id="M_3hod912coa_m" name="3-hydroxy-(9Z,12Z)-octadecadienoyl-CoA" compartment="m" fbc:charge="-4" fbc:chemicalFormula="C39H62N7O18P3S"/>
      <species boundaryCondition="false" constant="false" hasOnlySubstanceUnits="false" id="M_3ood912coa_m" name="3-oxo-(9Z,12Z)-octadecadienoyl-CoA" compartment="m" fbc:charge="-4" fbc:chemicalFormula="C39H60N7O18P3S"/>
      <species boundaryCondition="false" constant="false" hasOnlySubstanceUnits="false" id="M_hd710coa_m" name="(7Z,10Z)-hexadecadienoyl-CoA" compartment="m" fbc:charge="-4" fbc:chemicalFormula="C37H58N7O17P3S"/>
      <species boundaryCondition="false" constant="false" hasOnlySubstanceUnits="false" id="M_hd2710coa_m" name="(2E,7Z,10Z)-hexadecatrienoyl-CoA" compartment="m" fbc:charge="-4" fbc:chemicalFormula="C37H56N7O17P3S"/>
      <species boundaryCondition="false" constant="false" hasOnlySubstanceUnits="false" id="M_3hhd710coa_m" name="3-hydroxy-(7Z,10Z)-hexadecadienoyl-CoA" compartment="m" fbc:charge="-4" fbc:chemicalFormula="C37H58N7O18P3S"/>
      <species boundaryCondition="false" constant="false" hasOnlySubstanceUnits="false" id="M_3ohd710coa_m" name="3-oxo-(7Z,10Z)-hexadecadienoyl-CoA" compartment="m" fbc:charge="-4" fbc:chemicalFormula="C37H56N7O18P3S"/>
      <species boundaryCondition="false" constant="false" hasOnlySubstanceUnits="false" id="M_td58coa_m" name="(5Z,8Z)-tetradecadienoyl-CoA" compartment="m" fbc:charge="-4" fbc:chemicalFormula="C35H54N7O17P3S"/>
      <species boundaryCondition="false" constant="false" hasOnlySubstanceUnits="false" id="M_td258coa_m" name="(2E,5Z,8Z)-tetradecatrienoyl-CoA" compartment="m" fbc:charge="-4" fbc:chemicalFormula="C35H52N7O17P3S"/>
      <species boundaryCondition="false" constant="false" hasOnlySubstanceUnits="false" id="M_3htd58coa_m" name="3-hydroxy-(5Z,8Z)-tetradecadienoyl-CoA" compartment="m" fbc:charge="-4" fbc:chemicalFormula="C35H54N7O18P3S"/>
      <species boundaryCondition="false" constant="false" hasOnlySubstanceUnits="false" id="M_3otd58coa_m" name="3-oxo-(5Z,8Z)-tetradecadienoyl-CoA" compartment="m" fbc:charge="-4" fbc:chemicalFormula="C35H52N7O18P3S"/>
      <species boundaryCondition="false" constant="false" hasOnlySubstanceUnits="false" id="M_dd36coa_m" name="(3Z,6Z)-dodecadienoyl-CoA" compartment="m" fbc:charge="-4" fbc:chemicalFormula="C33H50N7O17P3S"/>
      <species boundaryCondition="false" constant="false" hasOnlySubstanceUnits="false" id="M_dd26coa_m" name="(2E,6Z)-dodecadienoyl-CoA" compartment="m" fbc:charge="-4" fbc:chemicalFormula="C33H50N7O17P3S"/>
      <species boundaryCondition="false" constant="false" hasOnlySubstanceUnits="false" id="M_3hd6coa_m" name="3-hydroxy-(6Z)-dodecenoyl-CoA" compartment="m" fbc:charge="-4" fbc:chemicalFormula="C33H52N7O18P3S"/>
      <species boundaryCondition="false" constant="false" hasOnlySubstanceUnits="false" id="M_3od6coa_m" name="3-oxo-(6Z)-dodecenoyl-CoA" compartment="m" fbc:charge="-4" fbc:chemicalFormula="C33H50N7O18P3S"/>
      <species boundaryCondition="false" constant="false" hasOnlySubstanceUnits="false" id="M_dd4coa_m" name="(4Z)-decenoyl-CoA" compartment="m" fbc:charge="-4" fbc:chemicalFormula="C31H48N7O17P3S"/>
      <species boundaryCondition="false" constant="false" hasOnlySubstanceUnits="false" id="M_c4dde2coa_m" name="(2E,4Z)-decadienoyl-CoA" compartment="m" fbc:charge="-4" fbc:chemicalFormula="C31H46N7O17P3S"/>
      <species boundaryCondition="false" constant="false" hasOnlySubstanceUnits="false" id="M_dc3coa_m" name="(3E)-decenoyl-CoA" compartment="m" fbc:charge="-4" fbc:chemicalFormula="C31H48N7O17P3S"/>
      <species boundaryCondition="false" constant="false" hasOnlySubstanceUnits="false" id="M_c6912odtte2coa_m" name="(2E,6Z,9Z,12Z)-octadecatetraenoyl-CoA" compartment="m" fbc:charge="-4" fbc:chemicalFormula="C39H58N7O17P3S"/>
      <species boundaryCondition="false" constant="false" hasOnlySubstanceUnits="false" id="M_3hod6912coa_m" name="3-hydroxy-(6Z,9Z,12Z)-octadecatrienoyl-CoA" compartment="m" fbc:charge="-4" fbc:chemicalFormula="C39H60N7O18P3S"/>
      <species boundaryCondition="false" constant="false" hasOnlySubstanceUnits="false" id="M_3ood6912coa_m" name="3-oxo-(6Z,9Z,12Z)-octadecatrienoyl-CoA" compartment="m" fbc:charge="-4" fbc:chemicalFormula="C39H58N7O18P3S"/>
      <species boundaryCondition="false" constant="false" hasOnlySubstanceUnits="false" id="M_hd4710coa_m" name="(4Z,7Z,10Z)-hexadecatrienoyl-CoA" compartment="m" fbc:charge="-4" fbc:chemicalFormula="C37H56N7O17P3S"/>
      <species boundaryCondition="false" constant="false" hasOnlySubstanceUnits="false" id="M_hd24710coa_m" name="(2E,4Z,7Z,10Z)-hexadecatetraenoyl-CoA" compartment="m" fbc:charge="-4" fbc:chemicalFormula="C37H54N7O17P3S"/>
      <species boundaryCondition="false" constant="false" hasOnlySubstanceUnits="false" id="M_hd3710coa_m" name="(3E,7Z,10Z)-hexadecatrienoyl-CoA" compartment="m" fbc:charge="-4" fbc:chemicalFormula="C37H56N7O17P3S"/>
      <species boundaryCondition="false" constant="false" hasOnlySubstanceUnits="false" id="M_od291215coa_m" name="(2E,9Z,12Z,15Z)-octadecatetraenoyl-CoA" compartment="m" fbc:charge="-4" fbc:chemicalFormula="C39H58N7O17P3S"/>
      <species boundaryCondition="false" constant="false" hasOnlySubstanceUnits="false" id="M_3hod91215coa_m" name="3-hydroxy-(9Z,12Z,15Z)-octadecatrienoyl-CoA" compartment="m" fbc:charge="-4" fbc:chemicalFormula="C39H60N7O18P3S"/>
      <species boundaryCondition="false" constant="false" hasOnlySubstanceUnits="false" id="M_3ood91215coa_m" name="3-oxo-(9Z,12Z,15Z)-octadecatrienoyl-CoA" compartment="m" fbc:charge="-4" fbc:chemicalFormula="C39H58N7O18P3S"/>
      <species boundaryCondition="false" constant="false" hasOnlySubstanceUnits="false" id="M_hd71013coa_m" name="(7Z,10Z,13Z)-hexadecatrienoyl-CoA" compartment="m" fbc:charge="-4" fbc:chemicalFormula="C37H56N7O17P3S"/>
      <species boundaryCondition="false" constant="false" hasOnlySubstanceUnits="false" id="M_hd271013coa_m" name="(2E,7Z,10Z,13Z)-hexadecatetraenoyl-CoA" compartment="m" fbc:charge="-4" fbc:chemicalFormula="C37H54N7O17P3S"/>
      <species boundaryCondition="false" constant="false" hasOnlySubstanceUnits="false" id="M_3hhd71013coa_m" name="3-hydroxy-(7Z,10Z,13Z)-hexadecatrienoyl-CoA" compartment="m" fbc:charge="-4" fbc:chemicalFormula="C37H56N7O18P3S"/>
      <species boundaryCondition="false" constant="false" hasOnlySubstanceUnits="false" id="M_3ohd71013coa_m" name="3-oxo-(7Z,10Z,13Z)-hexadecatrienoyl-CoA" compartment="m" fbc:charge="-4" fbc:chemicalFormula="C37H54N7O18P3S"/>
      <species boundaryCondition="false" constant="false" hasOnlySubstanceUnits="false" id="M_td5811coa_m" name="(5Z,8Z,11Z)-tetradecatrienoyl-CoA" compartment="m" fbc:charge="-4" fbc:chemicalFormula="C35H52N7O17P3S"/>
      <species boundaryCondition="false" constant="false" hasOnlySubstanceUnits="false" id="M_td25811coa_m" name="(2E,5Z,8Z,11Z)-tetradecatetraenoyl-CoA" compartment="m" fbc:charge="-4" fbc:chemicalFormula="C35H50N7O17P3S"/>
      <species boundaryCondition="false" constant="false" hasOnlySubstanceUnits="false" id="M_3htd5811coa_m" name="3-hydroxy-(5Z,8Z,11Z)-tetradecatrienoyl-CoA" compartment="m" fbc:charge="-4" fbc:chemicalFormula="C35H52N7O18P3S"/>
      <species boundaryCondition="false" constant="false" hasOnlySubstanceUnits="false" id="M_3otd5811coa_m" name="3-oxo-(5Z,8Z,11Z)-tetradecatrienoyl-CoA" compartment="m" fbc:charge="-4" fbc:chemicalFormula="C35H50N7O18P3S"/>
      <species boundaryCondition="false" constant="false" hasOnlySubstanceUnits="false" id="M_dd369coa_m" name="(3Z,6Z,9Z)-dodecatrienoyl-CoA" compartment="m" fbc:charge="-4" fbc:chemicalFormula="C33H48N7O17P3S"/>
      <species boundaryCondition="false" constant="false" hasOnlySubstanceUnits="false" id="M_dd269coa_m" name="(2E,6Z,9Z)-dodecatrienoyl-CoA" compartment="m" fbc:charge="-4" fbc:chemicalFormula="C33H48N7O17P3S"/>
      <species boundaryCondition="false" constant="false" hasOnlySubstanceUnits="false" id="M_3hdd69coa_m" name="3-hydroxy-(6Z,9Z)-dodecadienoyl-CoA" compartment="m" fbc:charge="-4" fbc:chemicalFormula="C33H50N7O18P3S"/>
      <species boundaryCondition="false" constant="false" hasOnlySubstanceUnits="false" id="M_3od69coa_m" name="3-oxo-(6Z,9Z)-dodecadienoyl-CoA" compartment="m" fbc:charge="-4" fbc:chemicalFormula="C33H48N7O18P3S"/>
      <species boundaryCondition="false" constant="false" hasOnlySubstanceUnits="false" id="M_dc47coa_m" name="(4Z,7Z)-decadienoyl-CoA" compartment="m" fbc:charge="-4" fbc:chemicalFormula="C31H46N7O17P3S"/>
      <species boundaryCondition="false" constant="false" hasOnlySubstanceUnits="false" id="M_dc247coa_m" name="(2E,4Z,7Z)-decatrienoyl-CoA" compartment="m" fbc:charge="-4" fbc:chemicalFormula="C31H44N7O17P3S"/>
      <species boundaryCondition="false" constant="false" hasOnlySubstanceUnits="false" id="M_dc37coa_m" name="(3E,7Z)-decadienoyl-CoA" compartment="m" fbc:charge="-4" fbc:chemicalFormula="C31H46N7O17P3S"/>
      <species boundaryCondition="false" constant="false" hasOnlySubstanceUnits="false" id="M_dc27coa_m" name="(2E,7Z)-decadienoyl-CoA" compartment="m" fbc:charge="-4" fbc:chemicalFormula="C31H46N7O17P3S"/>
      <species boundaryCondition="false" constant="false" hasOnlySubstanceUnits="false" id="M_3hdc7coa_m" name="3-hydroxy-(7Z)-decenoyl-CoA" compartment="m" fbc:charge="-4" fbc:chemicalFormula="C31H48N7O18P3S"/>
      <species boundaryCondition="false" constant="false" hasOnlySubstanceUnits="false" id="M_3odc7coa_m" name="3-oxo-(7Z)-decenoyl-CoA" compartment="m" fbc:charge="-4" fbc:chemicalFormula="C31H46N7O18P3S"/>
      <species boundaryCondition="false" constant="false" hasOnlySubstanceUnits="false" id="M_hd29coa_m" name="(2E,9Z)-hexadecadienoyl-CoA" compartment="m" fbc:charge="-4" fbc:chemicalFormula="C37H58N7O17P3S"/>
      <species boundaryCondition="false" constant="false" hasOnlySubstanceUnits="false" id="M_3hhd9coa_m" name="3-hydroxy-(9Z)-hexadecenoyl-CoA" compartment="m" fbc:charge="-4" fbc:chemicalFormula="C37H60N7O18P3S"/>
      <species boundaryCondition="false" constant="false" hasOnlySubstanceUnits="false" id="M_3ohd9coa_m" name="3-oxo-(9Z)-hexadecenoyl-CoA" compartment="m" fbc:charge="-4" fbc:chemicalFormula="C37H58N7O18P3S"/>
      <species boundaryCondition="false" constant="false" hasOnlySubstanceUnits="false" id="M_td7coa_m" name="(7Z)-tetradecenoyl-CoA" compartment="m" fbc:charge="-4" fbc:chemicalFormula="C35H56N7O17P3S"/>
      <species boundaryCondition="false" constant="false" hasOnlySubstanceUnits="false" id="M_td27coa_m" name="(2E,7Z)-tetradecadienoyl-CoA" compartment="m" fbc:charge="-4" fbc:chemicalFormula="C35H54N7O17P3S"/>
      <species boundaryCondition="false" constant="false" hasOnlySubstanceUnits="false" id="M_3htd7coa_m" name="3-hydroxy-(7Z)-tetradecenoyl-CoA" compartment="m" fbc:charge="-4" fbc:chemicalFormula="C35H56N7O18P3S"/>
      <species boundaryCondition="false" constant="false" hasOnlySubstanceUnits="false" id="M_3otd7coa_m" name="3-oxo-(7Z)-tetradecenoyl-CoA" compartment="m" fbc:charge="-4" fbc:chemicalFormula="C35H54N7O18P3S"/>
      <species boundaryCondition="false" constant="false" hasOnlySubstanceUnits="false" id="M_dd5coa_m" name="(5Z)-dodecenoyl-CoA" compartment="m" fbc:charge="-4" fbc:chemicalFormula="C33H52N7O17P3S"/>
      <species boundaryCondition="false" constant="false" hasOnlySubstanceUnits="false" id="M_dd25coa_m" name="(2E,5Z)-dodecadienoyl-CoA" compartment="m" fbc:charge="-4" fbc:chemicalFormula="C33H50N7O17P3S"/>
      <species boundaryCondition="false" constant="false" hasOnlySubstanceUnits="false" id="M_3hdd5coa_m" name="3-hydroxy-(5Z)-dodecenoyl-CoA" compartment="m" fbc:charge="-4" fbc:chemicalFormula="C33H52N7O18P3S"/>
      <species boundaryCondition="false" constant="false" hasOnlySubstanceUnits="false" id="M_3odd5coc_m" name="3-oxo-(5Z)-dodecenoyl-CoA" compartment="m" fbc:charge="-4" fbc:chemicalFormula="C33H50N7O18P3S"/>
      <species boundaryCondition="false" constant="false" hasOnlySubstanceUnits="false" id="M_dd3ecoa_m" name="(3Z)-decenoyl-CoA" compartment="m" fbc:charge="-4" fbc:chemicalFormula="C31H48N7O17P3S"/>
      <species boundaryCondition="false" constant="false" hasOnlySubstanceUnits="false" id="M_hd2912coa_m" name="(2E,9Z,12Z)-hexadecatrienoyl-CoA" compartment="m" fbc:charge="-4" fbc:chemicalFormula="C37H56N7O17P3S"/>
      <species boundaryCondition="false" constant="false" hasOnlySubstanceUnits="false" id="M_3hhd912coa_m" name="3-hydroxy-(9Z,12Z)-hexadecadienoyl-CoA" compartment="m" fbc:charge="-4" fbc:chemicalFormula="C37H58N7O18P3S"/>
      <species boundaryCondition="false" constant="false" hasOnlySubstanceUnits="false" id="M_3ohd912coa_m" name="3-oxo-(9Z,12Z)-hexadecadienoyl-CoA" compartment="m" fbc:charge="-4" fbc:chemicalFormula="C37H56N7O18P3S"/>
      <species boundaryCondition="false" constant="false" hasOnlySubstanceUnits="false" id="M_td710coa_m" name="(7Z,10Z)-tetradecadienoyl-CoA" compartment="m" fbc:charge="-4" fbc:chemicalFormula="C35H54N7O17P3S"/>
      <species boundaryCondition="false" constant="false" hasOnlySubstanceUnits="false" id="M_td2710coa_m" name="(2E,7Z,10Z)-tetradecatrienoyl-CoA" compartment="m" fbc:charge="-4" fbc:chemicalFormula="C35H52N7O17P3S"/>
      <species boundaryCondition="false" constant="false" hasOnlySubstanceUnits="false" id="M_3htd710coa_m" name="3-hydroxy-(7Z,10Z)-tetradecadienoyl-CoA" compartment="m" fbc:charge="-4" fbc:chemicalFormula="C35H54N7O18P3S"/>
      <species boundaryCondition="false" constant="false" hasOnlySubstanceUnits="false" id="M_3otd710coa_m" name="3-oxo-(7Z,10Z)-tetradecadienoyl-CoA" compartment="m" fbc:charge="-4" fbc:chemicalFormula="C35H52N7O18P3S"/>
      <species boundaryCondition="false" constant="false" hasOnlySubstanceUnits="false" id="M_dd58coa_m" name="(5Z,8Z)-dodecadienoyl-CoA" compartment="m" fbc:charge="-4" fbc:chemicalFormula="C33H50N7O17P3S"/>
      <species boundaryCondition="false" constant="false" hasOnlySubstanceUnits="false" id="M_dd258coa_m" name="(2E,5Z,8Z)-dodecatrienoyl-CoA" compartment="m" fbc:charge="-4" fbc:chemicalFormula="C33H48N7O17P3S"/>
      <species boundaryCondition="false" constant="false" hasOnlySubstanceUnits="false" id="M_3hdd58coa_m" name="3-hydroxy-(5Z,8Z)-dodecadienoyl-CoA" compartment="m" fbc:charge="-4" fbc:chemicalFormula="C33H50N7O18P3S"/>
      <species boundaryCondition="false" constant="false" hasOnlySubstanceUnits="false" id="M_3odd58coa_m" name="3-oxo-(5Z,8Z)-dodecadienoyl-CoA" compartment="m" fbc:charge="-4" fbc:chemicalFormula="C33H48N7O18P3S"/>
      <species boundaryCondition="false" constant="false" hasOnlySubstanceUnits="false" id="M_dc36coa_m" name="(3Z,6Z)-decadienoyl-CoA" compartment="m" fbc:charge="-4" fbc:chemicalFormula="C31H46N7O17P3S"/>
      <species boundaryCondition="false" constant="false" hasOnlySubstanceUnits="false" id="M_dc26coa_m" name="(2E,6Z)-decadienoyl-CoA" compartment="m" fbc:charge="-4" fbc:chemicalFormula="C31H46N7O17P3S"/>
      <species boundaryCondition="false" constant="false" hasOnlySubstanceUnits="false" id="M_3hdc6coa_m" name="3-hydroxy-(6Z)-decenoyl-CoA" compartment="m" fbc:charge="-4" fbc:chemicalFormula="C31H48N7O18P3S"/>
      <species boundaryCondition="false" constant="false" hasOnlySubstanceUnits="false" id="M_3odc6coa_m" name="3-oxo-(6Z)-decenoyl-CoA" compartment="m" fbc:charge="-4" fbc:chemicalFormula="C31H46N7O18P3S"/>
      <species boundaryCondition="false" constant="false" hasOnlySubstanceUnits="false" id="M_oc4coa_m" name="(4Z)-octenoyl-CoA" compartment="m" fbc:charge="-4" fbc:chemicalFormula="C29H44N7O17P3S"/>
      <species boundaryCondition="false" constant="false" hasOnlySubstanceUnits="false" id="M_oc24coa_m" name="(2E,4Z)-octadienoyl-CoA" compartment="m" fbc:charge="-4" fbc:chemicalFormula="C29H42N7O17P3S"/>
      <species boundaryCondition="false" constant="false" hasOnlySubstanceUnits="false" id="M_oc3coa_m" name="(3E)-octenoyl-CoA" compartment="m" fbc:charge="-4" fbc:chemicalFormula="C29H44N7O17P3S"/>
      <species boundaryCondition="false" constant="false" hasOnlySubstanceUnits="false" id="M_hd26912coa_m" name="(2E,6Z,9Z,12Z)-hexadecatetraenoyl-CoA" compartment="m" fbc:charge="-4" fbc:chemicalFormula="C37H54N7O17P3S"/>
      <species boundaryCondition="false" constant="false" hasOnlySubstanceUnits="false" id="M_3hhd6912coa_m" name="3-hydroxy-(6Z,9Z,12Z)-hexadecatrienoyl-CoA" compartment="m" fbc:charge="-4" fbc:chemicalFormula="C37H56N7O18P3S"/>
      <species boundaryCondition="false" constant="false" hasOnlySubstanceUnits="false" id="M_3ohd6912coa_m" name="3-oxo-(6Z,9Z,12Z)-hexadecatrienoyl-CoA" compartment="m" fbc:charge="-4" fbc:chemicalFormula="C37H54N7O18P3S"/>
      <species boundaryCondition="false" constant="false" hasOnlySubstanceUnits="false" id="M_td4710coa_m" name="(4Z,7Z,10Z)-tetradecatrienoyl-CoA" compartment="m" fbc:charge="-4" fbc:chemicalFormula="C35H52N7O17P3S"/>
      <species boundaryCondition="false" constant="false" hasOnlySubstanceUnits="false" id="M_td24710coa_m" name="(2E,4Z,7Z,10Z)-tetradecatetraenoyl-CoA" compartment="m" fbc:charge="-4" fbc:chemicalFormula="C35H50N7O17P3S"/>
      <species boundaryCondition="false" constant="false" hasOnlySubstanceUnits="false" id="M_td3710coa_m" name="(3E,7Z,10Z)-tetradecatrienoyl-CoA" compartment="m" fbc:charge="-4" fbc:chemicalFormula="C35H52N7O17P3S"/>
      <species boundaryCondition="false" constant="false" hasOnlySubstanceUnits="false" id="M_hd2691215coa_m" name="(2E,6Z,9Z,12Z,15Z)-hexadecapentaenoyl-CoA" compartment="m" fbc:charge="-4" fbc:chemicalFormula="C37H52N7O17P3S"/>
      <species boundaryCondition="false" constant="false" hasOnlySubstanceUnits="false" id="M_3hhd691215coa_m" name="3-hydroxy-(6Z,9Z,12Z,15Z)-hexadecatetraenoyl-CoA" compartment="m" fbc:charge="-4" fbc:chemicalFormula="C37H54N7O18P3S"/>
      <species boundaryCondition="false" constant="false" hasOnlySubstanceUnits="false" id="M_3ohd691215coa_m" name="3-oxo-(6Z,9Z,12Z,15Z)-hexadecatetraenoyl-CoA" compartment="m" fbc:charge="-4" fbc:chemicalFormula="C37H52N7O18P3S"/>
      <species boundaryCondition="false" constant="false" hasOnlySubstanceUnits="false" id="M_td471013coa_m" name="(4Z,7Z,10Z,13Z)-tetradecatetraenoyl-CoA" compartment="m" fbc:charge="-4" fbc:chemicalFormula="C35H50N7O17P3S"/>
      <species boundaryCondition="false" constant="false" hasOnlySubstanceUnits="false" id="M_td2471013coa_m" name="(2E,4Z,7Z,10Z,13Z)-tetradecapentaenoyl-CoA" compartment="m" fbc:charge="-4" fbc:chemicalFormula="C35H48N7O17P3S"/>
      <species boundaryCondition="false" constant="false" hasOnlySubstanceUnits="false" id="M_td371013coa_m" name="(3E,7Z,10Z,13Z)-tetradecatetraenoyl-CoA" compartment="m" fbc:charge="-4" fbc:chemicalFormula="C35H50N7O17P3S"/>
      <species boundaryCondition="false" constant="false" hasOnlySubstanceUnits="false" id="M_td271013coa_m" name="(2E,7Z,10Z,13Z)-tetradecatetraenoyl-CoA" compartment="m" fbc:charge="-4" fbc:chemicalFormula="C35H50N7O17P3S"/>
      <species boundaryCondition="false" constant="false" hasOnlySubstanceUnits="false" id="M_3htd71013coa_m" name="3-hydroxy-(7Z,10Z,13Z)-tetradecatrienoyl-CoA" compartment="m" fbc:charge="-4" fbc:chemicalFormula="C35H52N7O18P3S"/>
      <species boundaryCondition="false" constant="false" hasOnlySubstanceUnits="false" id="M_3otd71013coa_m" name="3-oxo-(7Z,10Z,13Z)-tetradecatrienoyl-CoA" compartment="m" fbc:charge="-4" fbc:chemicalFormula="C35H50N7O18P3S"/>
      <species boundaryCondition="false" constant="false" hasOnlySubstanceUnits="false" id="M_dd5811coa_m" name="(5Z,8Z,11Z)-dodecatrienoyl-CoA" compartment="m" fbc:charge="-4" fbc:chemicalFormula="C33H48N7O17P3S"/>
      <species boundaryCondition="false" constant="false" hasOnlySubstanceUnits="false" id="M_dd25811coa_m" name="(2E,5Z,8Z,11Z)-dodecatetraenoyl-CoA" compartment="m" fbc:charge="-4" fbc:chemicalFormula="C33H46N7O17P3S"/>
      <species boundaryCondition="false" constant="false" hasOnlySubstanceUnits="false" id="M_3hdd5811coa_m" name="3-hydroxy-(5Z,8Z,11Z)-dodecatrienoyl-CoA" compartment="m" fbc:charge="-4" fbc:chemicalFormula="C33H48N7O18P3S"/>
      <species boundaryCondition="false" constant="false" hasOnlySubstanceUnits="false" id="M_3odd5811coa_m" name="3-oxo-(5Z,8Z,11Z)-dodecatrienoyl-CoA" compartment="m" fbc:charge="-4" fbc:chemicalFormula="C33H46N7O18P3S"/>
      <species boundaryCondition="false" constant="false" hasOnlySubstanceUnits="false" id="M_dc369coa_m" name="(3Z,6Z,9Z)-decatrienoyl-CoA" compartment="m" fbc:charge="-4" fbc:chemicalFormula="C31H44N7O17P3S"/>
      <species boundaryCondition="false" constant="false" hasOnlySubstanceUnits="false" id="M_dc269coa_m" name="(2E,6Z,9Z)-decatrienoyl-CoA" compartment="m" fbc:charge="-4" fbc:chemicalFormula="C31H44N7O17P3S"/>
      <species boundaryCondition="false" constant="false" hasOnlySubstanceUnits="false" id="M_3hdc69coa_m" name="3-hydroxy-(6Z,9Z)-decadienoyl-CoA" compartment="m" fbc:charge="-4" fbc:chemicalFormula="C31H46N7O18P3S"/>
      <species boundaryCondition="false" constant="false" hasOnlySubstanceUnits="false" id="M_3odc69coa_m" name="3-oxo-(6Z,9Z)-decadienoyl-CoA" compartment="m" fbc:charge="-4" fbc:chemicalFormula="C31H44N7O18P3S"/>
      <species boundaryCondition="false" constant="false" hasOnlySubstanceUnits="false" id="M_oc47coa_m" name="(4Z,7Z)-octadienoyl-CoA" compartment="m" fbc:charge="-4" fbc:chemicalFormula="C29H42N7O17P3S"/>
      <species boundaryCondition="false" constant="false" hasOnlySubstanceUnits="false" id="M_oc247coa_m" name="(2E,4Z,7Z)-octatrienoyl-CoA" compartment="m" fbc:charge="-4" fbc:chemicalFormula="C29H40N7O17P3S"/>
      <species boundaryCondition="false" constant="false" hasOnlySubstanceUnits="false" id="M_oc37coa_m" name="(3E,7Z)-octadienoyl-CoA" compartment="m" fbc:charge="-4" fbc:chemicalFormula="C29H42N7O17P3S"/>
      <species boundaryCondition="false" constant="false" hasOnlySubstanceUnits="false" id="M_oc27coa_m" name="(2E,7Z)-octadienoyl-CoA" compartment="m" fbc:charge="-4" fbc:chemicalFormula="C29H42N7O17P3S"/>
      <species boundaryCondition="false" constant="false" hasOnlySubstanceUnits="false" id="M_3hoc7coa_m" name="3-hydroxy-(7Z)-octenoyl-CoA" compartment="m" fbc:charge="-4" fbc:chemicalFormula="C29H44N7O18P3S"/>
      <species boundaryCondition="false" constant="false" hasOnlySubstanceUnits="false" id="M_3ooc7coa_m" name="3-oxo-(7Z)-octenoyl-CoA" compartment="m" fbc:charge="-4" fbc:chemicalFormula="C29H42N7O18P3S"/>
      <species boundaryCondition="false" constant="false" hasOnlySubstanceUnits="false" id="M_hx5coa_m" name="(5Z)-hexenoyl-CoA" compartment="m" fbc:charge="-4" fbc:chemicalFormula="C27H40N7O17P3S"/>
      <species boundaryCondition="false" constant="false" hasOnlySubstanceUnits="false" id="M_hx25coa_m" name="(2E,5Z)-hexadienoyl-CoA" compartment="m" fbc:charge="-4" fbc:chemicalFormula="C27H38N7O17P3S"/>
      <species boundaryCondition="false" constant="false" hasOnlySubstanceUnits="false" id="M_3hh5coa_m" name="3-hydroxy-(5Z)-hexenoyl-CoA" compartment="m" fbc:charge="-4" fbc:chemicalFormula="C27H40N7O18P3S"/>
      <species boundaryCondition="false" constant="false" hasOnlySubstanceUnits="false" id="M_3oh5coa_m" name="3-oxo-(5Z)-hexenoyl-CoA" compartment="m" fbc:charge="-4" fbc:chemicalFormula="C27H38N7O18P3S"/>
      <species boundaryCondition="false" constant="false" hasOnlySubstanceUnits="false" id="M_vaccoa_m" name="3-Butenoyl-CoA" compartment="m" fbc:charge="-4" fbc:chemicalFormula="C25H36N7O17P3S"/>
      <species boundaryCondition="false" constant="false" hasOnlySubstanceUnits="false" id="M_ala__L_h" name="L-Alanine" compartment="h" fbc:charge="0" fbc:chemicalFormula="C3H7NO2"/>
      <species boundaryCondition="false" constant="false" hasOnlySubstanceUnits="false" id="M_ocACP_m" name="Octanoyl-[acyl-carrier protein] (C8:0)" compartment="m" fbc:charge="0" fbc:chemicalFormula="C8H15OSR"/>
      <species boundaryCondition="false" constant="false" hasOnlySubstanceUnits="false" id="M_lipACP_m" name="Lipoyl-[acp]" compartment="m" fbc:charge="0" fbc:chemicalFormula="C8H13OS3R"/>
      <species boundaryCondition="false" constant="false" hasOnlySubstanceUnits="false" id="M_dad_5_m" name="5-Deoxyadenosine" compartment="m" fbc:charge="0" fbc:chemicalFormula="C10H13N5O3"/>
      <species boundaryCondition="false" constant="false" hasOnlySubstanceUnits="false" id="M_malcoa_m" name="Malonyl-CoA" compartment="m" fbc:charge="-5" fbc:chemicalFormula="C24H33N7O19P3S"/>
      <species boundaryCondition="false" constant="false" hasOnlySubstanceUnits="false" id="M_btnCCP_m" name="Holo-[carboxylase]" compartment="m" fbc:charge="0" fbc:chemicalFormula="C17H27N5O4SR2"/>
      <species boundaryCondition="false" constant="false" hasOnlySubstanceUnits="false" id="M_ACP_m" name="Acyl-carrier protein" compartment="m" fbc:charge="0" fbc:chemicalFormula="HSR"/>
      <species boundaryCondition="false" constant="false" hasOnlySubstanceUnits="false" id="M_malACP_m" name="Malonyl-[acyl-carrier protein]" compartment="m" fbc:charge="-1" fbc:chemicalFormula="C3H2O3SR"/>
      <species boundaryCondition="false" constant="false" hasOnlySubstanceUnits="false" id="M_acACP_m" name="Acetyl-[acyl-carrier protein]" compartment="m" fbc:charge="0" fbc:chemicalFormula="C2H3OSR"/>
      <species boundaryCondition="false" constant="false" hasOnlySubstanceUnits="false" id="M_actACP_m" name="Acetoacetyl-[acyl-carrier protein]" compartment="m" fbc:charge="0" fbc:chemicalFormula="C4H5O2SR"/>
      <species boundaryCondition="false" constant="false" hasOnlySubstanceUnits="false" id="M_3hbutACP_m" name="(3R)-3-Hydroxybutanoyl-[acyl-carrier protein]" compartment="m" fbc:charge="0" fbc:chemicalFormula="C4H7O2SR"/>
      <species boundaryCondition="false" constant="false" hasOnlySubstanceUnits="false" id="M_but2eACP_m" name="(2E)-butenoyl-[acyl-carrier protein]" compartment="m" fbc:charge="0" fbc:chemicalFormula="C4H5OSR"/>
      <species boundaryCondition="false" constant="false" hasOnlySubstanceUnits="false" id="M_butACP_m" name="Butyryl-[acyl-carrier protein]" compartment="m" fbc:charge="0" fbc:chemicalFormula="C4H7OSR"/>
      <species boundaryCondition="false" constant="false" hasOnlySubstanceUnits="false" id="M_3ohexACP_m" name="3-oxo-hexanoyl-[acyl carrier protein]" compartment="m" fbc:charge="0" fbc:chemicalFormula="C6H9O2SR"/>
      <species boundaryCondition="false" constant="false" hasOnlySubstanceUnits="false" id="M_3hhexACP_m" name="3-Hydroxyhexanoyl-[acyl carrier protein]" compartment="m" fbc:charge="0" fbc:chemicalFormula="C6H11O2SR"/>
      <species boundaryCondition="false" constant="false" hasOnlySubstanceUnits="false" id="M_thex2eACP_m" name="(2E)-hexenoyl-[acyl-carrier protein]" compartment="m" fbc:charge="0" fbc:chemicalFormula="C6H9OSR"/>
      <species boundaryCondition="false" constant="false" hasOnlySubstanceUnits="false" id="M_hexACP_m" name="Hexanoyl-[acyl-carrier protein] (C6:0)" compartment="m" fbc:charge="0" fbc:chemicalFormula="C6H11OSR"/>
      <species boundaryCondition="false" constant="false" hasOnlySubstanceUnits="false" id="M_3ooctACP_m" name="3-oxo-octyl-[acyl carrier protein]" compartment="m" fbc:charge="0" fbc:chemicalFormula="C8H13O2SR"/>
      <species boundaryCondition="false" constant="false" hasOnlySubstanceUnits="false" id="M_3hoctACP_m" name="3-hydroxyoctanoyl-[acyl carrier protein]" compartment="m" fbc:charge="0" fbc:chemicalFormula="C8H15O2SR"/>
      <species boundaryCondition="false" constant="false" hasOnlySubstanceUnits="false" id="M_toct2eACP_m" name="(2E)-octenoyl-[acyl-carrier protein]" compartment="m" fbc:charge="0" fbc:chemicalFormula="C8H13OSR"/>
      <species boundaryCondition="false" constant="false" hasOnlySubstanceUnits="false" id="M_3odecACP_m" name="3-oxo-decyl-[acyl carrier protein]" compartment="m" fbc:charge="0" fbc:chemicalFormula="C10H17O2SR"/>
      <species boundaryCondition="false" constant="false" hasOnlySubstanceUnits="false" id="M_3hdecACP_m" name="3-hydroxydecanoyl-[acyl carrier protein]" compartment="m" fbc:charge="0" fbc:chemicalFormula="C10H19O2SR"/>
      <species boundaryCondition="false" constant="false" hasOnlySubstanceUnits="false" id="M_tdec2eACP_m" name="(2E)-decenoyl-[acyl-carrier protein]" compartment="m" fbc:charge="0" fbc:chemicalFormula="C10H17OSR"/>
      <species boundaryCondition="false" constant="false" hasOnlySubstanceUnits="false" id="M_dcaACP_m" name="Decanoyl-[acyl-carrier protein]" compartment="m" fbc:charge="0" fbc:chemicalFormula="C10H19OSR"/>
      <species boundaryCondition="false" constant="false" hasOnlySubstanceUnits="false" id="M_3oddecACP_m" name="3-oxo-dodecyl-[acyl carrier protein]" compartment="m" fbc:charge="0" fbc:chemicalFormula="C12H21O2SR"/>
      <species boundaryCondition="false" constant="false" hasOnlySubstanceUnits="false" id="M_3hddecACP_m" name="3-hydroxydodecanoyl-[acyl carrier protein]" compartment="m" fbc:charge="0" fbc:chemicalFormula="C12H23O2SR"/>
      <species boundaryCondition="false" constant="false" hasOnlySubstanceUnits="false" id="M_tddec2eACP_m" name="(2E)-dodecenoyl-[acyl-carrier protein]" compartment="m" fbc:charge="0" fbc:chemicalFormula="C12H21OSR"/>
      <species boundaryCondition="false" constant="false" hasOnlySubstanceUnits="false" id="M_ddcaACP_m" name="Dodecanoyl-[acyl-carrier protein]" compartment="m" fbc:charge="0" fbc:chemicalFormula="C12H23OSR"/>
      <species boundaryCondition="false" constant="false" hasOnlySubstanceUnits="false" id="M_3omrsACP_m" name="3-oxo-tetradecyl-[acyl carrier protein]" compartment="m" fbc:charge="0" fbc:chemicalFormula="C14H25O2SR"/>
      <species boundaryCondition="false" constant="false" hasOnlySubstanceUnits="false" id="M_3hmrsACP_m" name="3-hydroxytetradecanoyl-[acyl carrier protein]" compartment="m" fbc:charge="0" fbc:chemicalFormula="C14H27O2SR"/>
      <species boundaryCondition="false" constant="false" hasOnlySubstanceUnits="false" id="M_tmrs2eACP_m" name="(2E)-tetradecenoyl-[acyl-carrier protein]" compartment="m" fbc:charge="0" fbc:chemicalFormula="C14H25OSR"/>
      <species boundaryCondition="false" constant="false" hasOnlySubstanceUnits="false" id="M_myrsACP_m" name="Myristoyl-[acyl-carrier protein] (C14:0)" compartment="m" fbc:charge="0" fbc:chemicalFormula="C14H27OSR"/>
      <species boundaryCondition="false" constant="false" hasOnlySubstanceUnits="false" id="M_3opalmACP_m" name="3-oxo-hexadecanoyl-[acyl carrier protein]" compartment="m" fbc:charge="0" fbc:chemicalFormula="C16H29O2SR"/>
      <species boundaryCondition="false" constant="false" hasOnlySubstanceUnits="false" id="M_3hpalmACP_m" name="(3R)-3-Hydroxypalmitoyl-[acyl-carrier protein]" compartment="m" fbc:charge="0" fbc:chemicalFormula="C16H31O2SR"/>
      <species boundaryCondition="false" constant="false" hasOnlySubstanceUnits="false" id="M_tpalm2eACP_m" name="(2E)-hexadecenoyl-[acyl-carrier protein]" compartment="m" fbc:charge="0" fbc:chemicalFormula="C16H29OSR"/>
      <species boundaryCondition="false" constant="false" hasOnlySubstanceUnits="false" id="M_palmACP_m" name="Palmitoy-[acyl-carrier protein] (C16:0)" compartment="m" fbc:charge="0" fbc:chemicalFormula="C16H31OSR"/>
      <species boundaryCondition="false" constant="false" hasOnlySubstanceUnits="false" id="M_hdca_m" name="Hexadecanoate (C16:0)" compartment="m" fbc:charge="-1" fbc:chemicalFormula="C16H31O2"/>
      <species boundaryCondition="false" constant="false" hasOnlySubstanceUnits="false" id="M_1hdecg3p_m" name="1-Hexadecanoyl-sn-glycerol-3-phosphate" compartment="m" fbc:charge="-2" fbc:chemicalFormula="C19H37O7P"/>
      <species boundaryCondition="false" constant="false" hasOnlySubstanceUnits="false" id="M_pa160_m" name="1-hexadecanoyl-2-hexadecanoyl-sn-glycerol-3-phosphate" compartment="m" fbc:charge="-2" fbc:chemicalFormula="C35H67O8P"/>
      <species boundaryCondition="false" constant="false" hasOnlySubstanceUnits="false" id="M_ctp_m" name="CTP" compartment="m" fbc:charge="-4" fbc:chemicalFormula="C9H12N3O14P3"/>
      <species boundaryCondition="false" constant="false" hasOnlySubstanceUnits="false" id="M_cdp12dgr160_m" name="CDP-1,2-diacyl-sn-glycerol(16:0/16:0)" compartment="m" fbc:charge="-2" fbc:chemicalFormula="C44H79N3O15P2"/>
      <species boundaryCondition="false" constant="false" hasOnlySubstanceUnits="false" id="M_cmp_m" name="CMP" compartment="m" fbc:charge="-2" fbc:chemicalFormula="C9H12N3O8P"/>
      <species boundaryCondition="false" constant="false" hasOnlySubstanceUnits="false" id="M_pgp160_m" name="Phosphatidylglycerophosphate(16:0/16:0)" compartment="m" fbc:charge="-3" fbc:chemicalFormula="C38H73O13P2"/>
      <species boundaryCondition="false" constant="false" hasOnlySubstanceUnits="false" id="M_pg160_m" name="Phosphatidylglycerol(16:0/16:0)" compartment="m" fbc:charge="-1" fbc:chemicalFormula="C38H74O10P"/>
      <species boundaryCondition="false" constant="false" hasOnlySubstanceUnits="false" id="M_clpn160_m" name="Cardiolipin (16:0/16:0/16:0/16:0)" compartment="m" fbc:charge="-2" fbc:chemicalFormula="C73H140O17P2"/>
      <species boundaryCondition="false" constant="false" hasOnlySubstanceUnits="false" id="M_clpn182_m" name="Cardiolipin (18:2/18:2/18:2/18:2)" compartment="m" fbc:charge="-2" fbc:chemicalFormula="C81H140O17P2"/>
      <species boundaryCondition="false" constant="false" hasOnlySubstanceUnits="false" id="M_orot5p_c" name="Orotidine 5'-phosphate" compartment="c" fbc:charge="-3" fbc:chemicalFormula="C10H10N2O11P"/>
      <species boundaryCondition="false" constant="false" hasOnlySubstanceUnits="false" id="M_orot_c" name="Orotate" compartment="c" fbc:charge="-1" fbc:chemicalFormula="C5H3N2O4"/>
      <species boundaryCondition="false" constant="false" hasOnlySubstanceUnits="false" id="M_dttp_c" name="dTTP" compartment="c" fbc:charge="-4" fbc:chemicalFormula="C10H13N2O14P3"/>
      <species boundaryCondition="false" constant="false" hasOnlySubstanceUnits="false" id="M_dcmp_c" name="dCMP" compartment="c" fbc:charge="-2" fbc:chemicalFormula="C9H12N3O7P"/>
      <species boundaryCondition="false" constant="false" hasOnlySubstanceUnits="false" id="M_dutp_c" name="dUTP" compartment="c" fbc:charge="-4" fbc:chemicalFormula="C9H11N2O14P3"/>
      <species boundaryCondition="false" constant="false" hasOnlySubstanceUnits="false" id="M_dctp_c" name="dCTP" compartment="c" fbc:charge="-4" fbc:chemicalFormula="C9H12N3O13P3"/>
      <species boundaryCondition="false" constant="false" hasOnlySubstanceUnits="false" id="M_cytd_c" name="Cytidine" compartment="c" fbc:charge="0" fbc:chemicalFormula="C9H13N3O5"/>
      <species boundaryCondition="false" constant="false" hasOnlySubstanceUnits="false" id="M_datp_c" name="dATP" compartment="c" fbc:charge="-4" fbc:chemicalFormula="C10H12N5O12P3"/>
      <species boundaryCondition="false" constant="false" hasOnlySubstanceUnits="false" id="M_uri_c" name="Uridine" compartment="c" fbc:charge="0" fbc:chemicalFormula="C9H12N2O6"/>
      <species boundaryCondition="false" constant="false" hasOnlySubstanceUnits="false" id="M_duri_c" name="Deoxyuridine" compartment="c" fbc:charge="0" fbc:chemicalFormula="C9H12N2O5"/>
      <species boundaryCondition="false" constant="false" hasOnlySubstanceUnits="false" id="M_thymd_c" name="Thymidine" compartment="c" fbc:charge="0" fbc:chemicalFormula="C10H14N2O5"/>
      <species boundaryCondition="false" constant="false" hasOnlySubstanceUnits="false" id="M_ura_c" name="Uracil" compartment="c" fbc:charge="0" fbc:chemicalFormula="C4H4N2O2"/>
      <species boundaryCondition="false" constant="false" hasOnlySubstanceUnits="false" id="M_psd5p_c" name="Pseudouridine 5'-phosphate" compartment="c" fbc:charge="-2" fbc:chemicalFormula="C9H11N2O9P"/>
      <species boundaryCondition="false" constant="false" hasOnlySubstanceUnits="false" id="M_csn_c" name="Cytosine" compartment="c" fbc:charge="0" fbc:chemicalFormula="C4H5N3O"/>
      <species boundaryCondition="false" constant="false" hasOnlySubstanceUnits="false" id="M_5mcsn_c" name="5-Methylcytosine" compartment="c" fbc:charge="0" fbc:chemicalFormula="C5H7N3O"/>
      <species boundaryCondition="false" constant="false" hasOnlySubstanceUnits="false" id="M_2dr1p_c" name="2-Deoxy-D-ribose 1-phosphate" compartment="c" fbc:charge="-2" fbc:chemicalFormula="C5H9O7P"/>
      <species boundaryCondition="false" constant="false" hasOnlySubstanceUnits="false" id="M_thym_c" name="Thymine" compartment="c" fbc:charge="0" fbc:chemicalFormula="C5H6N2O2"/>
      <species boundaryCondition="false" constant="false" hasOnlySubstanceUnits="false" id="M_fprica_c" name="1-(5'-Phosphoribosyl)-5-formamido-4-imidazolecarboxamide" compartment="c" fbc:charge="-2" fbc:chemicalFormula="C10H13N4O9P"/>
      <species boundaryCondition="false" constant="false" hasOnlySubstanceUnits="false" id="M_hxan_c" name="Hypoxanthine" compartment="c" fbc:charge="0" fbc:chemicalFormula="C5H4N4O"/>
      <species boundaryCondition="false" constant="false" hasOnlySubstanceUnits="false" id="M_dgmp_c" name="dGMP" compartment="c" fbc:charge="-2" fbc:chemicalFormula="C10H12N5O7P"/>
      <species boundaryCondition="false" constant="false" hasOnlySubstanceUnits="false" id="M_dgsn_c" name="Deoxyguanosine" compartment="c" fbc:charge="0" fbc:chemicalFormula="C10H13N5O4"/>
      <species boundaryCondition="false" constant="false" hasOnlySubstanceUnits="false" id="M_gsn_c" name="Guanosine" compartment="c" fbc:charge="0" fbc:chemicalFormula="C10H13N5O5"/>
      <species boundaryCondition="false" constant="false" hasOnlySubstanceUnits="false" id="M_ins_c" name="Inosine" compartment="c" fbc:charge="0" fbc:chemicalFormula="C10H12N4O5"/>
      <species boundaryCondition="false" constant="false" hasOnlySubstanceUnits="false" id="M_xtsn_c" name="Xanthosine" compartment="c" fbc:charge="0" fbc:chemicalFormula="C10H12N4O6"/>
      <species boundaryCondition="false" constant="false" hasOnlySubstanceUnits="false" id="M_dad_2_c" name="Deoxyadenosine" compartment="c" fbc:charge="0" fbc:chemicalFormula="C10H13N5O3"/>
      <species boundaryCondition="false" constant="false" hasOnlySubstanceUnits="false" id="M_din_c" name="Deoxyinosine" compartment="c" fbc:charge="0" fbc:chemicalFormula="C10H12N4O4"/>
      <species boundaryCondition="false" constant="false" hasOnlySubstanceUnits="false" id="M_5hiu_c" name="5-Hydroxyisourate" compartment="c" fbc:charge="-1" fbc:chemicalFormula="C5H3N4O4"/>
      <species boundaryCondition="false" constant="false" hasOnlySubstanceUnits="false" id="M_5houdic_c" name="5-Hydroxy-2-oxo-4-ureido-2,5-dihydro-1H-imidazole-5-carboxylate" compartment="c" fbc:charge="-1" fbc:chemicalFormula="C5H5N4O5"/>
      <species boundaryCondition="false" constant="false" hasOnlySubstanceUnits="false" id="M_alltn_c" name="Allantoin" compartment="c" fbc:charge="0" fbc:chemicalFormula="C4H6N4O3"/>
      <species boundaryCondition="false" constant="false" hasOnlySubstanceUnits="false" id="M_alltt_c" name="Allantoate" compartment="c" fbc:charge="-1" fbc:chemicalFormula="C4H7N4O4"/>
      <species boundaryCondition="false" constant="false" hasOnlySubstanceUnits="false" id="M_urdglyc_c" name="(S)-Ureidoglycolate" compartment="c" fbc:charge="-1" fbc:chemicalFormula="C3H5N2O4"/>
      <species boundaryCondition="false" constant="false" hasOnlySubstanceUnits="false" id="M_aps_c" name="Adenylyl sulfate" compartment="c" fbc:charge="-2" fbc:chemicalFormula="C10H12N5O10PS"/>
      <species boundaryCondition="false" constant="false" hasOnlySubstanceUnits="false" id="M_apppa_c" name="P1,P3-Bis(5'-adenosyl) triphosphate" compartment="c" fbc:charge="-3" fbc:chemicalFormula="C20H24N10O16P3"/>
      <species boundaryCondition="false" constant="false" hasOnlySubstanceUnits="false" id="M_ap4a_c" name="P1,P4-Bis(5'-adenosyl)tetraphosphate" compartment="c" fbc:charge="-4" fbc:chemicalFormula="C20H24N10O19P4"/>
      <species boundaryCondition="false" constant="false" hasOnlySubstanceUnits="false" id="M_camp_c" name="3,5-Cyclic AMP" compartment="c" fbc:charge="-1" fbc:chemicalFormula="C10H11N5O6P"/>
      <species boundaryCondition="false" constant="false" hasOnlySubstanceUnits="false" id="M_gdptp_c" name="Guanosine 3'-diphosphate 5'-triphosphate" compartment="c" fbc:charge="-6" fbc:chemicalFormula="C10H12N5O20P5"/>
      <species boundaryCondition="false" constant="false" hasOnlySubstanceUnits="false" id="M_ppgpp_c" name="Guanosine 3',5'-bis(diphosphate)" compartment="c" fbc:charge="-5" fbc:chemicalFormula="C10H12N5O17P4"/>
      <species boundaryCondition="false" constant="false" hasOnlySubstanceUnits="false" id="M_35cgmp_c" name="3',5'-Cyclic GMP" compartment="c" fbc:charge="-1" fbc:chemicalFormula="C10H11N5O7P"/>
      <species boundaryCondition="false" constant="false" hasOnlySubstanceUnits="false" id="M_so3_m" name="Sulfite" compartment="m" fbc:charge="-2" fbc:chemicalFormula="SO3"/>
      <species boundaryCondition="false" constant="false" hasOnlySubstanceUnits="false" id="M_so4_m" name="Sulfate" compartment="m" fbc:charge="-2" fbc:chemicalFormula="O4S"/>
      <species boundaryCondition="false" constant="false" hasOnlySubstanceUnits="false" id="M_2hglut_m" name="2-Hydroxyglutarate" compartment="m" fbc:charge="-2" fbc:chemicalFormula="C5H6O5"/>
      <species boundaryCondition="false" constant="false" hasOnlySubstanceUnits="false" id="M_ile__L_m" name="L-Isoleucine" compartment="m" fbc:charge="0" fbc:chemicalFormula="C6H13NO2"/>
      <species boundaryCondition="false" constant="false" hasOnlySubstanceUnits="false" id="M_3c4mop_m" name="3-Carboxy-4-methyl-2-oxopentanoate" compartment="m" fbc:charge="-2" fbc:chemicalFormula="C7H8O5"/>
      <species boundaryCondition="false" constant="false" hasOnlySubstanceUnits="false" id="M_leu__L_m" name="L-Leucine" compartment="m" fbc:charge="0" fbc:chemicalFormula="C6H13NO2"/>
      <species boundaryCondition="false" constant="false" hasOnlySubstanceUnits="false" id="M_4mop_c" name="4-Methyl-2-oxopentanoate" compartment="c" fbc:charge="-1" fbc:chemicalFormula="C6H9O3"/>
      <species boundaryCondition="false" constant="false" hasOnlySubstanceUnits="false" id="M_4mop_h" name="4-Methyl-2-oxopentanoate" compartment="h" fbc:charge="-1" fbc:chemicalFormula="C6H9O3"/>
      <species boundaryCondition="false" constant="false" hasOnlySubstanceUnits="false" id="M_2mbcoa_m" name="(S)-2-Methylbutanoyl-CoA" compartment="m" fbc:charge="-4" fbc:chemicalFormula="C26H40N7O17P3S"/>
      <species boundaryCondition="false" constant="false" hasOnlySubstanceUnits="false" id="M_ibcoa_m" name="2-Methylpropanoyl-CoA" compartment="m" fbc:charge="-4" fbc:chemicalFormula="C25H38N7O17P3S"/>
      <species boundaryCondition="false" constant="false" hasOnlySubstanceUnits="false" id="M_ivcoa_m" name="3-Methylbutanoyl-CoA" compartment="m" fbc:charge="-4" fbc:chemicalFormula="C26H40N7O17P3S"/>
      <species boundaryCondition="false" constant="false" hasOnlySubstanceUnits="false" id="M_agm_m" name="Agmatine" compartment="m" fbc:charge="2" fbc:chemicalFormula="C5H16N4"/>
      <species boundaryCondition="false" constant="false" hasOnlySubstanceUnits="false" id="M_sprm_c" name="Spermine" compartment="c" fbc:charge="4" fbc:chemicalFormula="C10H30N4"/>
      <species boundaryCondition="false" constant="false" hasOnlySubstanceUnits="false" id="M_bamppald_c" name="beta-Aminopropion aldehyde" compartment="c" fbc:charge="1" fbc:chemicalFormula="C3H8NO"/>
      <species boundaryCondition="false" constant="false" hasOnlySubstanceUnits="false" id="M_saccrp__L_c" name="L-Saccharopine" compartment="c" fbc:charge="-1" fbc:chemicalFormula="C11H19N2O6"/>
      <species boundaryCondition="false" constant="false" hasOnlySubstanceUnits="false" id="M_L2aadp6sa_c" name="L-2-Aminoadipate 6-semialdehyde" compartment="c" fbc:charge="0" fbc:chemicalFormula="C6H11NO3"/>
      <species boundaryCondition="false" constant="false" hasOnlySubstanceUnits="false" id="M_L2aadp_c" name="L-2-Aminoadipate" compartment="c" fbc:charge="-1" fbc:chemicalFormula="C6H10NO4"/>
      <species boundaryCondition="false" constant="false" hasOnlySubstanceUnits="false" id="M_2oxoadp_c" name="2-Oxoadipate" compartment="c" fbc:charge="-2" fbc:chemicalFormula="C6H6O5"/>
      <species boundaryCondition="false" constant="false" hasOnlySubstanceUnits="false" id="M_2oxoadp_m" name="2-Oxoadipate" compartment="m" fbc:charge="-2" fbc:chemicalFormula="C6H6O5"/>
      <species boundaryCondition="false" constant="false" hasOnlySubstanceUnits="false" id="M_glutcoa_m" name="Glutaryl-CoA" compartment="m" fbc:charge="-5" fbc:chemicalFormula="C26H37N7O19P3S"/>
      <species boundaryCondition="false" constant="false" hasOnlySubstanceUnits="false" id="M_asn__L_h" name="L-Asparagine" compartment="h" fbc:charge="0" fbc:chemicalFormula="C4H8N2O3"/>
      <species boundaryCondition="false" constant="false" hasOnlySubstanceUnits="false" id="M_2oxosucc_h" name="2-Oxosuccinamate" compartment="h" fbc:charge="-1" fbc:chemicalFormula="C4H4NO4"/>
      <species boundaryCondition="false" constant="false" hasOnlySubstanceUnits="false" id="M_2oxosucc_m" name="2-Oxosuccinamate" compartment="m" fbc:charge="-1" fbc:chemicalFormula="C4H4NO4"/>
      <species boundaryCondition="false" constant="false" hasOnlySubstanceUnits="false" id="M_2ogm_h" name="2-Oxoglutaramate" compartment="h" fbc:charge="-1" fbc:chemicalFormula="C5H6NO4"/>
      <species boundaryCondition="false" constant="false" hasOnlySubstanceUnits="false" id="M_2ogm_m" name="2-Oxoglutaramate" compartment="m" fbc:charge="-1" fbc:chemicalFormula="C5H6NO4"/>
      <species boundaryCondition="false" constant="false" hasOnlySubstanceUnits="false" id="M_2mp2coa_m" name="2-Methylprop-2-enoyl-CoA" compartment="m" fbc:charge="-4" fbc:chemicalFormula="C25H36N7O17P3S"/>
      <species boundaryCondition="false" constant="false" hasOnlySubstanceUnits="false" id="M_2mb2coa_m" name="2-Methylbut-2-enoyl-CoA" compartment="m" fbc:charge="-4" fbc:chemicalFormula="C26H38N7O17P3S"/>
      <species boundaryCondition="false" constant="false" hasOnlySubstanceUnits="false" id="M_3hmbcoa_m" name="(2S,3S)-3-Hydroxy-2-methylbutanoyl-CoA" compartment="m" fbc:charge="-4" fbc:chemicalFormula="C26H40N7O18P3S"/>
      <species boundaryCondition="false" constant="false" hasOnlySubstanceUnits="false" id="M_3hibutcoa_m" name="(S)-3-Hydroxyisobutyryl-CoA" compartment="m" fbc:charge="-4" fbc:chemicalFormula="C25H38N7O18P3S"/>
      <species boundaryCondition="false" constant="false" hasOnlySubstanceUnits="false" id="M_3hmp_m" name="3-Hydroxy-2-methylpropanoate" compartment="m" fbc:charge="-1" fbc:chemicalFormula="C4H7O3"/>
      <species boundaryCondition="false" constant="false" hasOnlySubstanceUnits="false" id="M_2mop_m" name="2-Methyl-3-oxopropanoate" compartment="m" fbc:charge="-1" fbc:chemicalFormula="C4H5O3"/>
      <species boundaryCondition="false" constant="false" hasOnlySubstanceUnits="false" id="M_mmcoa__S_m" name="(S)-Methylmalonyl-CoA" compartment="m" fbc:charge="-5" fbc:chemicalFormula="C25H35N7O19P3S"/>
      <species boundaryCondition="false" constant="false" hasOnlySubstanceUnits="false" id="M_mmcoa__R_m" name="(R)-Methylmalonyl-CoA" compartment="m" fbc:charge="-5" fbc:chemicalFormula="C25H35N7O19P3S"/>
      <species boundaryCondition="false" constant="false" hasOnlySubstanceUnits="false" id="M_betald_c" name="Betaine aldehyde" compartment="c" fbc:charge="1" fbc:chemicalFormula="C5H12NO"/>
      <species boundaryCondition="false" constant="false" hasOnlySubstanceUnits="false" id="M_glyb_c" name="Betaine" compartment="c" fbc:charge="0" fbc:chemicalFormula="C5H11NO2"/>
      <species boundaryCondition="false" constant="false" hasOnlySubstanceUnits="false" id="M_dmgly_c" name="Dimethylglycine" compartment="c" fbc:charge="0" fbc:chemicalFormula="C4H9NO2"/>
      <species boundaryCondition="false" constant="false" hasOnlySubstanceUnits="false" id="M_dmgly_m" name="Dimethylglycine" compartment="m" fbc:charge="0" fbc:chemicalFormula="C4H9NO2"/>
      <species boundaryCondition="false" constant="false" hasOnlySubstanceUnits="false" id="M_fald_m" name="Formaldehyde" compartment="m" fbc:charge="0" fbc:chemicalFormula="CH2O"/>
      <species boundaryCondition="false" constant="false" hasOnlySubstanceUnits="false" id="M_sarcs_m" name="Sarcosine" compartment="m" fbc:charge="0" fbc:chemicalFormula="C3H7NO2"/>
      <species boundaryCondition="false" constant="false" hasOnlySubstanceUnits="false" id="M_aspsa_m" name="L-Aspartate 4-semialdehyde" compartment="m" fbc:charge="0" fbc:chemicalFormula="C4H7NO3"/>
      <species boundaryCondition="false" constant="false" hasOnlySubstanceUnits="false" id="M_hom__L_m" name="L-Homoserine" compartment="m" fbc:charge="0" fbc:chemicalFormula="C4H9NO3"/>
      <species boundaryCondition="false" constant="false" hasOnlySubstanceUnits="false" id="M_cyst__L_m" name="L-Cystathionine" compartment="m" fbc:charge="0" fbc:chemicalFormula="C7H14N2O4S"/>
      <species boundaryCondition="false" constant="false" hasOnlySubstanceUnits="false" id="M_1acpc_c" name="1-Aminocyclopropane-1-carboxylate" compartment="c" fbc:charge="0" fbc:chemicalFormula="C4H7NO2"/>
      <species boundaryCondition="false" constant="false" hasOnlySubstanceUnits="false" id="M_gdpmann_c" name="GDP-mannose" compartment="c" fbc:charge="-2" fbc:chemicalFormula="C16H23N5O16P2"/>
      <species boundaryCondition="false" constant="false" hasOnlySubstanceUnits="false" id="M_gdpgal_c" name="GDP-L-galactose" compartment="c" fbc:charge="-2" fbc:chemicalFormula="C16H23N5O16P2"/>
      <species boundaryCondition="false" constant="false" hasOnlySubstanceUnits="false" id="M_gal1p_c" name="beta-L-Galactose 1-phosphate" compartment="c" fbc:charge="-2" fbc:chemicalFormula="C6H11O9P"/>
      <species boundaryCondition="false" constant="false" hasOnlySubstanceUnits="false" id="M_gal__L_c" name="L-Galactose" compartment="c" fbc:charge="0" fbc:chemicalFormula="C6H12O6"/>
      <species boundaryCondition="false" constant="false" hasOnlySubstanceUnits="false" id="M_gal14lac_c" name="L-Galactono-1,4-lactone" compartment="c" fbc:charge="0" fbc:chemicalFormula="C6H10O6"/>
      <species boundaryCondition="false" constant="false" hasOnlySubstanceUnits="false" id="M_gal14lac_m" name="L-Galactono-1,4-lactone" compartment="m" fbc:charge="0" fbc:chemicalFormula="C6H10O6"/>
      <species boundaryCondition="false" constant="false" hasOnlySubstanceUnits="false" id="M_ascb__L_m" name="L-Ascorbate" compartment="m" fbc:charge="-1" fbc:chemicalFormula="C6H7O6"/>
      <species boundaryCondition="false" constant="false" hasOnlySubstanceUnits="false" id="M_ascb__L_c" name="L-Ascorbate" compartment="c" fbc:charge="-1" fbc:chemicalFormula="C6H7O6"/>
      <species boundaryCondition="false" constant="false" hasOnlySubstanceUnits="false" id="M_ascb__L_h" name="L-Ascorbate" compartment="h" fbc:charge="-1" fbc:chemicalFormula="C6H7O6"/>
      <species boundaryCondition="false" constant="false" hasOnlySubstanceUnits="false" id="M_dhdascb_c" name="Dehydroascorbate" compartment="c" fbc:charge="0" fbc:chemicalFormula="C6H6O6"/>
      <species boundaryCondition="false" constant="false" hasOnlySubstanceUnits="false" id="M_dhdascb_h" name="Dehydroascorbate" compartment="h" fbc:charge="0" fbc:chemicalFormula="C6H6O6"/>
      <species boundaryCondition="false" constant="false" hasOnlySubstanceUnits="false" id="M_dhdascb_m" name="Dehydroascorbate" compartment="m" fbc:charge="0" fbc:chemicalFormula="C6H6O6"/>
      <species boundaryCondition="false" constant="false" hasOnlySubstanceUnits="false" id="M_gthox_c" name="Glutathione disulfide, oxidized" compartment="c" fbc:charge="-2" fbc:chemicalFormula="C20H30N6O12S2"/>
      <species boundaryCondition="false" constant="false" hasOnlySubstanceUnits="false" id="M_gthox_h" name="Glutathione disulfide, oxidized" compartment="h" fbc:charge="-2" fbc:chemicalFormula="C20H30N6O12S2"/>
      <species boundaryCondition="false" constant="false" hasOnlySubstanceUnits="false" id="M_gthox_m" name="Glutathione disulfide, oxidized" compartment="m" fbc:charge="-2" fbc:chemicalFormula="C20H30N6O12S2"/>
      <species boundaryCondition="false" constant="false" hasOnlySubstanceUnits="false" id="M_5mta_h" name="5'-Methylthioadenosine" compartment="h" fbc:charge="0" fbc:chemicalFormula="C11H15N5O3S"/>
      <species boundaryCondition="false" constant="false" hasOnlySubstanceUnits="false" id="M_ethe_c" name="Ethylene" compartment="c" fbc:charge="0" fbc:chemicalFormula="C2H4"/>
      <species boundaryCondition="false" constant="false" hasOnlySubstanceUnits="false" id="M_cyan_c" name="Cyanide ion" compartment="c" fbc:charge="-1" fbc:chemicalFormula="CN"/>
      <species boundaryCondition="false" constant="false" hasOnlySubstanceUnits="false" id="M_ade_m" name="Adenine" compartment="m" fbc:charge="0" fbc:chemicalFormula="C5H5N5"/>
      <species boundaryCondition="false" constant="false" hasOnlySubstanceUnits="false" id="M_5mtr_m" name="5-Methylthio-D-ribose" compartment="m" fbc:charge="0" fbc:chemicalFormula="C6H12O4S"/>
      <species boundaryCondition="false" constant="false" hasOnlySubstanceUnits="false" id="M_dkmpp_c" name="2,3-Diketo-5-methylthiopentyl-1-phosphate" compartment="c" fbc:charge="-2" fbc:chemicalFormula="C6H9O6PS"/>
      <species boundaryCondition="false" constant="false" hasOnlySubstanceUnits="false" id="M_dhmtp_c" name="1,2-Dihydroxy-5-(methylthio)pent-1-en-3-one" compartment="c" fbc:charge="0" fbc:chemicalFormula="C6H10O3S"/>
      <species boundaryCondition="false" constant="false" hasOnlySubstanceUnits="false" id="M_2kmb_c" name="4-Methylthio-2-oxobutanoic acid" compartment="c" fbc:charge="-1" fbc:chemicalFormula="C5H7O3S"/>
      <species boundaryCondition="false" constant="false" hasOnlySubstanceUnits="false" id="M_mercppyr_c" name="Mercaptopyruvate" compartment="c" fbc:charge="-1" fbc:chemicalFormula="C3H3O3S"/>
      <species boundaryCondition="false" constant="false" hasOnlySubstanceUnits="false" id="M_tcynt_c" name="Thiocyanate" compartment="c" fbc:charge="-1" fbc:chemicalFormula="CNS"/>
[truncated: 4,128,583 more chars]
