# Supplementary material for: Genome-Scale Model Reveals Metabolic Basis of Biomass Partitioning in a Model Diatom
Source: PLoS One. 2016 May 6;11(5):e0155038. doi: 10.1371/journal.pone.0155038 (PMC4859558; doi:10.1371/journal.pone.0155038)
Supplement: S4 File — (ZIP) [file pone.0155038.s004.zip]

Archive with 12 entries (11 files):
- S4File/
- S4File/FAME2biomass.m
- S4File/addReaction_jtb.m
- S4File/adjusted_carb_biomass_final.m
- S4File/carbon_partitioning_analysis.m
- S4File/chgBiomassComp.m
- S4File/chgBiomassMemLipComp.m
- S4File/chgBiomassTAGComp.m
- S4File/getGFW.m
- S4File/getIndexes.m
- S4File/lipid_dict.mat
- S4File/numAtomsOfElementInFormula_jtb.m
