# Supplementary material for: Genome-Scale Model Reveals Metabolic Basis of Biomass Partitioning in a Model Diatom
Source: PLoS One. 2016 May 6;11(5):e0155038. doi: 10.1371/journal.pone.0155038 (PMC4859558; doi:10.1371/journal.pone.0155038)
Supplement: S4 File — (ZIP) [file pone.0155038.s004.zip › S4File/FAME2biomass.m]

function model = FAME2biomass(model,lipidClass,classStoich,fameFA,fameStoich,dict,error)
% Takes FAME and lipid class ratios and converts it to the lipid and TAG
% biomass.  The following constraints are applied:
%      - All        C24:0 is SQDG 16:1/24:0 cytosolic
%      - ASQ        is always 20:5 in the acyl location    
%      - PG:        if present, add 16:1t3 to the fame FA and set the amoun
%                   to the half the molar ratio of PG; this will ensure it is in the
%                   solution
%      - PI:        16:1/16:0 (pail_hde_palm_c); edit if data differs
%      - All        16:1 and 18:1 are considered to be delta-9 
%      - All        20:4 is considered to be arachadonic acid
%      - All        18:3 is considered to be gamma linolenic acid
%      - MGDG and DGDG are assumed to be plastid, if the functional state
%      requires it to be cytosolic that will need to be manually changed
%      (line 68)
% Inputs: 
%         Note: it is assumed the biomass reaction and metabolites are:
%         Membrane lipids: biomass_mem_lipids_c; biomass_mem_lipids_c
%         TAGs:            biomass_TAG_c; biomass_tag_c
%
%         model = sructure array model abbreviation
%
%         lipidClass = the lipid classes to be included in the biomass
%         using the abbreviations below:
%           - MGDG = mgdg       - DGDG = dgdg       - DAG = 12dgr
%           - PI = pail         - PC = pc           - PE = pe
%           - PG = pg           - SQDG = sqdg       - acylSQDG = asq
%           - DGTA = dgta       - TAG = tag
%
%         classStoich = molar ratios of the classes in lipidClass
%           - should add up to 1
%           
%         fameFA = the fatty acids reported in the FAME data (e.g. 16:1)  
%
%         fameStoich = molar ratios of FAs in the FAME data
%           - should add up to 1
%                      
%         dict = a dicitionary that converts the model metabolites to an
%         easy to parse format in the general style of lipidClass_fabb_fabb
%         e.g. BIGG met: dgdg205n3_h should be dgdg_epa_epa_h     
%         The easy to parse version should be in column 1 with the model 
%         mets in column2.
%
%         error: Allowed error between experimental results and the 
%         stoichiometry selected by the LP(e.g. 0.1 =  10%)
%
% Output: The lipid biomass equations and metabolites will be adjusted to
% the input FAMEs and lipid classes.  The biomass reaction and
% stoichiometry will be updated with the new lipid composition.
%
% 
%
% Jared Broddrick 102215
% Laurence Yang   102215  
%
faabb = {'myrs','palm','hde','hde3t','hdde','hdte','hdtte','stc','ole','lna','glna','sta','ara','epa','dha','ttc'};
fakey = {'14:0','16:0','16:1','16:1t3','16:2','16:3','16:4','18:0','18:1','18:2','18:3','18:4','20:4','20:5','22:6','24:0'};
%molRat = 
fas = fameFA;
groups = lipidClass;
% get all the lipids represented by the lipid classes from the lipid_dict
% variable
mets = {};
for i = 1:length(groups)
    query = strcat(groups{i},'_');
    met_index = strmatch(query,dict);
    met_abb = dict(met_index,1);
    model_abb = dict(met_index,2);
    % remove any met not in the model
    cull = [];
    for j = 1:length(model_abb)
        if ismember(model_abb{j},model.mets)==0
            cull = [cull;j];
        end
    end
    met_abb(cull)=[];
    mets = [mets;met_abb];
end

% now populate the rows of the matrix; the columns are mets, the rows are lipid
% classes and then fatty acids
metmat = zeros((length(classStoich)+length(fameFA)+1),length(mets));
metmat(1,1:end)=1;
for j = 1:length(mets)
    query = mets{j};
    metvec = strsplit(query,'_');% vector 1 is the head group, 2 is the sn1 position, 3 is the sn2 position, 4 is either sn3 for TAGs or the compartment for others
    hg = strmatch(metvec{1},lipidClass);
    row = hg+1;
    if strcmp(metvec{1},'mgdg')==1 && strcmp(metvec{end},'c')==1 || strcmp(metvec{1},'dgdg')==1 && strcmp(metvec{end},'c')==1
        metmat(row,j)=0;
    else
        metmat(row,j)=1;
        sn1 = strmatch(metvec{2},faabb);
        if isempty(sn1)
           metmat(:,j)=0; %this ensures the constraints above are adheared to
        else
            sn1 = fakey{sn1};
            sn1 = strmatch(sn1,fameFA,'exact');
            if isempty(sn1)
                metmat(:,j)=0; %if the metabolite fatty acid isnt in the FAME data the entire column is 0
            else 
                row = 1+length(lipidClass)+sn1;
                metmat(row,j)=metmat(row,j)+1;
                %now look at sn2
                sn2 = strmatch(metvec{3},faabb,'exact');
                if isempty(sn2)
                    metmat(:,j)=0; %this ensures the constraints above are adheared to
                else
                    sn2 = fakey{sn2};
                    sn2 = strmatch(sn2,fameFA,'exact');
                    if isempty(sn2)
                        metmat(:,j)=0; %if the metabolite fatty acid isnt in the FAME data the entire column is 0
                    else
                        row = 1+length(lipidClass)+sn2;
                        metmat(row,j)=metmat(row,j)+1;
                        %and check for sn3
                        if strcmp(metvec{1},'tag')==1
                            sn3 = strmatch(metvec{4},faabb,'exact');
                            sn3 = fakey{sn3};
                            sn3 = strmatch(sn3,fameFA);
                            if isempty(sn3)
                                metmat(:,j)=0; %if the metabolite fatty acid isnt in the FAME data the entire column is 0
                            else
                                row = 1+length(lipidClass)+sn3;
                                metmat(row,j)=metmat(row,j)+1;
                            end
                        end
                    end
                end
            end
        end
    end
end
%set PI to pail_hde_palm
if ismember('pail',lipidClass)
    pail = strmatch('pail_',mets);
    pi_mets = mets(pail);
    keep = strmatch('pail_hde_palm_c',pi_mets);
    pi2remove = pail;
    pi2remove(keep)=[];
    for i = 1:length(pi2remove)
        metmat(:,pi2remove(i))=0;
    end
end
% remove all columns that are infeasible based on the FAME data
remove = [];
for i = 1:length(mets)
    rank = sum(metmat(:,i));
    if rank == 1 || rank == 0 
        remove = [remove,i];
    end
end
metmat(:,remove)=[];
mets(remove)=[];
% now set the b value for all the combinations. needs to be a
% vertical matrix of size (1+#lipid classes+#fatty acids in FAME)x1.
sumFAME = sum(fameStoich);
[r,c]=size(classStoich);
if c > r
    classStoich = classStoich';
end
[r,c]=size(fameStoich);
if c > r
    fameStoich = fameStoich';
end
%normalize FAME stoich account for moles FAs needed per mol of lipid
molRatio = 2*sum(classStoich);
if ismember('tag',lipidClass) == 1
    index = strmatch('tag',lipidClass);
    value = classStoich(index);
    molRatio = molRatio + value;
end
if ismember('mag',lipidClass) == 1
    index = strmatch('mag',lipidClass);
    value = classStoich(index);
    molRatio = molRatio - value;
end
fameStoich = fameStoich.*molRatio;
% create RHS
b = [1;classStoich;fameStoich];
%% Minimize the sum of absolute error
[nExp, nMets] = size(metmat);
nLipidClass = length(lipidClass);
mdl2 = [];
mdl2.A = [
    sparse(metmat), speye(nExp), -speye(nExp); 
    ];
mdl2.rhs = [
    b;
    ];

mdl2.lb = zeros(nMets+nExp+nExp,1);
mdl2.ub = [ones(nMets,1); 1000*ones(nExp*2,1)];

q = [1./b; 1./b];
mdl2.obj = [zeros(nMets,1); q];

mdl2.sense = '=';
% Constrain the errors based on known experimental error/noise
% x must sum to 1
mdl2.lb( [nMets+1, nMets+nExp+1]) = 0;
mdl2.ub( [nMets+1, nMets+nExp+1]) = 0;
%
relErrStoich = 0.95; %allow 5% deviation from sum of x
relErrClass = b(2:1+nLipidClass);
relErrClass = (relErrClass.*error);% adds the error from the error argument
relErrFA = b(1+nLipidClass+1:end);
relErrFA = (relErrFA.*error);% adds the error from the error argument
relErr = [relErrStoich;relErrClass;relErrFA];
mdl2.ub( nMets + 1:end) =  [relErr;relErr];
% Solve
sol = gurobi(mdl2);
% 
if isfield(sol,'x') == 0
    warning('Unable to fit experimental data to the metabolites in the model.')
    return
end
stoichs = sol.x(1:nMets); % the values of x are the metabolite stoichiometries

ep = sol.x( nMets + (1:nExp) ); %upper error
en = sol.x( nMets + nExp + (1:nExp)); %lower error
errs = ep - en; 

% Percent errors
[(1:nExp)' 100*(errs ./ b) b];
%%
%sol.x has the stoichiometry
LipidStoich = sol.x(1:length(mets));
metIndex = [];
for i=1:length(LipidStoich)
    in = LipidStoich(i);
    if in ~= 0
        metIndex = [metIndex;i];
    end
end
StoichOut = LipidStoich(metIndex);
MetsOut = mets(metIndex);
%replace the parse-able mets with the model mets
MetsFinal = {};
for i = 1:length(MetsOut)
    in = strmatch(MetsOut{i},dict);
    newMet = dict{in,2};
    MetsFinal = [MetsFinal;newMet];
end
% prints the table to screen and asks the user if they want to update the
% model with the results.
TableOut = [MetsFinal,num2cell(StoichOut)]
prompt = 'Press 1 if you want the biomass equation updated with the metabolites and stoichiometries above; else press 0: ';
an = input(prompt);
if an == 0
    return
else
% Updates the biomass equations for membrane and TAG     
    if ismember('tag',lipidClass) == 1
       % add membrane lipids to the model
       index = strmatch('tag',lipidClass);
       mem_lipids = lipidClass;
       mem_lipids(index)=[];
       memClassStoich = classStoich;
       memClassStoich(index)=[];
       memMets = MetsFinal;
       met2Remove = strmatch('tag',MetsFinal);
       memMets(met2Remove)=[];
       memStoich = StoichOut;
       memStoich(met2Remove)=[];
       % run the chgBiomassMemLipComp function for the data
       biomass = 'biomass_mem_lipids_c';
       biomet = 'biomass_mem_lipids_c';
       precursors = memMets';
       stoich = memStoich';
       model = chgBiomassMemLipComp(model,biomass,biomet,precursors,stoich);
       printRxnFormula(model,biomass);
       % add tags to the model
       index = strmatch('tag',lipidClass);
       tags = MetsFinal(met2Remove);
       tagStoich = StoichOut(met2Remove);
       biomass = 'biomass_TAG_c';
       biomet = 'biomass_tag_c';
       precursors = tags';
       stoich = tagStoich';
       model = chgBiomassTAGComp(model,biomass,biomet,precursors,stoich);
       printRxnFormula(model,biomass);
    else
       memMets = MetsFinal;
       memStoich = StoichOut;
       % run the chgBiomassMemLipComp function for the data
       biomass = 'biomass_mem_lipids_c';
       biomet = 'biomass_mem_lipids_c';
       precursors = memMets';
       stoich = memStoich';
       model = chgBiomassMemLipComp(model,biomass,biomet,precursors,stoich);
       printRxnFormula(model,biomass);
    end
end
        
