# Supplementary material for: Genome-Scale Model Reveals Metabolic Basis of Biomass Partitioning in a Model Diatom
Source: PLoS One. 2016 May 6;11(5):e0155038. doi: 10.1371/journal.pone.0155038 (PMC4859558; doi:10.1371/journal.pone.0155038)
Supplement: S4 File — (ZIP) [file pone.0155038.s004.zip › S4File/adjusted_carb_biomass_final.m]

% update biomass carbohydrate portion
sugars = {'udpg_c';'udpgal_c';'gdpmann_c';'gdpfuc_c';'udpxyl_c';'udprmn_c';'udparab_c';'udpglcur_c';'gdpman2s_c'};
percent =[-1.1445;-1.1139;-1.67260000;-0.5863000;-0.2129000000;-0.3346000000;-0.5383000000;-0.566200000;-0.1258000000];
stoich = percent;

% products include the nucleotide diphosphate and a proton
pcfs = {'udp_c';'gdp_c';'h_c';'biomass_carb_c'};
% need stoic for these guys
udp = strmatch('udp',sugars);
gdp = strmatch('gdp',sugars);
iudp = stoich(udp);
igdp = stoich(gdp);
totalmm = sum(stoich);
pstoich = [sum(iudp)*-1;sum(igdp)*-1;totalmm*-1;1];

rxnName = {'biomass_carb_c', 'Biomass component: Carbohydrates'};
metaboliteList = [sugars;pcfs];
stoichCoeffList = [stoich;pstoich];
revFlag = 0;
lowerBound = 0;
upperBound = 1000;
objCoeff = 0;
subSystem = 'Modeling: Biomass';
grRule  = '';
geneNameList = '';
systNameList = {''};
checkDuplicate = true;
rxnKEGGID = '';
rxnECNumbers = '';
rxnNotes = 'Carbohydrate contribution to the cellular biomass. The metabolite biomass_carb_c is equivalent of 1g DW of polysaccharides. Includes the glucose storage molecule chrysolaminaran, bound polysaccharides and extracellular polysaccharides. Values were based on the realtive abundance in Fig1/2 in DOI: 10.1111/j.1529-8817.2006.00193.x using an average of day 10 and 14 values. Composition of fractions in DOI: 10.1111/jpy.12103 were used to determine sugar content.';
confidenceScores = 1;
proteinAssociation = '';
rxnsLocalization = 1;
metcomps = [1;1;1;1;1;1;1;1;1;1;1;1;1];
metNames = {'';'';'';'';'';'';'';'';'';'';'';'';'biomass: carbohydrates'};
metFormulas = {'';'';'';'';'';'';'';'';'';'';'';'';'';''};
metKEGGID = {'';'';'';'';'';'';'';'';'';'';'';'';'';''};
metChEBIID = {[];[];[];[];[];[];[];[];[];[];[];[];[];[];[];[];[];[];[];[];[];[];[];[];[];[];[];[];[];[];[];[];[];[];[];[];[];[]};
metInChIString = {'';'';'';'';'';'';'';'';'';'';'';'';'';'';'';''};
metPubChemID = {[];[];[];[];[];[];[];[];[];[];[];[];[];[];[];[];[];[];[];[];[];[];[];[];[];[];[];[];[];[];[];[];[];[];[];[];[];[]};

% remove old reaction biomass_carb_c
pti.rxnKEGGID(findMetIDs(pti,'biomass_carb_c')) = [];
pti.proteinAssociation(findMetIDs(pti,'biomass_carb_c')) = [];
pti.rxnsLocalization(findMetIDs(pti,'biomass_carb_c')) = [];
pti = removeRxns(pti,'biomass_carb_c');

% add new reaction biomass_carb_c
pti = addReaction_jtb(pti,rxnName,metaboliteList,stoichCoeffList,revFlag,lowerBound,upperBound,objCoeff,subSystem,grRule,geneNameList,systNameList,checkDuplicate, metcomps, metNames, metFormulas, metKEGGID, metChEBIID, metInChIString, metPubChemID);
pti.rxnECNumbers{end} = rxnECNumbers;
pti.rxnKEGGID{end} = rxnKEGGID;
pti.rxnNotes{end} = rxnNotes;
pti.confidenceScores{end} = confidenceScores;
pti.proteinAssociation{end} = proteinAssociation;
pti.rxnsLocalization{end} = rxnsLocalization;
pti.rxnReferences{end+1} = 'DOI: 10.1111/j.1529-8817.2006.00193.x; DOI: 10.1111/jpy.12103';

% get formula for the biomass_carb_c; need number of each elements for each
% sugar times its stoichiometry
Elements = {'H','C', 'O', 'P', 'S', 'N', 'Mg','X','Fe','Zn','Co','R'};
S = {};
mets = metaboliteList(1:end-1);
E = zeros(length(mets),1);
for e = 1:length(Elements)
    for i = 1:length(mets)
        index = strmatch(mets{i},pti.mets);
        E(i,1) = numAtomsOfElementInFormula(pti.metFormulas{index},Elements{e});
    end
    ustoich = stoichCoeffList(1:end-1);
    rel = -1*(E.*ustoich);
    rel = sum(rel);
    rel = num2str(rel);
    S = [S;rel];
end

formula = strcat('C',S{2},'H',S{1},'O',S{3},'S',S{5});
index = strmatch('biomass_carb_c',pti.mets);
pti.metFormulas{index} = formula;

% get charge
list = metaboliteList(1:end-1);
stoich = stoichCoeffList(1:end-1);
pcharge = getIndexes(pti,list,'mets');
pcharge = pti.metCharge(pcharge);
pcharge = -1*(pcharge.*stoich);
pcharge = sum(pcharge);
charge = pcharge;
index = strmatch('biomass_carb_c',pti.mets);
pti.metCharge(index) = charge;

% check the stoich
Elements = {'H','C', 'O', 'P', 'S', 'N', 'Mg','X','Fe','Zn','Co','R'};
S = {};
mets = metaboliteList;
E = zeros(length(mets),1);
for e = 1:length(Elements)
    for i = 1:length(mets)
        index = strmatch(mets{i},pti.mets);
        E(i,1) = numAtomsOfElementInFormula_jtb(pti.metFormulas{index},Elements{e});
    end
    ustoich = stoichCoeffList;
    rel = -1*(E.*ustoich);
    rel = sum(rel);
    rel = num2str(rel);
    S = [S;rel];
end
