# Supplementary material for: Genome-Scale Model Reveals Metabolic Basis of Biomass Partitioning in a Model Diatom
Source: PLoS One. 2016 May 6;11(5):e0155038. doi: 10.1371/journal.pone.0155038 (PMC4859558; doi:10.1371/journal.pone.0155038)
Supplement: S4 File — (ZIP) [file pone.0155038.s004.zip › S4File/carbon_partitioning_analysis.m]

% Simulate carbon partitioing and varying redox delivery to the mitochondria

close all
clear all

initCobraToolbox

% load model
load('iLB1027_lipid.mat')

% load lipid dictionary (needed to fit FAME data)
load('lipid_dict.mat')

%%%
% model preparation
%%%

% prevent futile cycle from carrying any flux
rxns = {'4MOPt_m','3MOPt_m','4MOPt_h','3MOPt_h','DIADINXDE_h','VIOXANDE_h','ANTHXANDE_h'};
for r = 1:length(rxns)
    pti = changeRxnBounds(pti,rxns{r},0,'b');
end

% set biomass function (culture day 5, samples 8 and 9)
% set lipid portion
fameFA = {'14:0','16:0','16:1','16:1t3','16:2','16:3','16:4','18:0','18:1','18:2','18:3','18:4','20:4','20:5','24:0','22:6'};
fameStoich = [0.067,0.128,0.303,0.024,0.039,0.106,0.028,0,0.011,0.017,0,0.002,0,0.239,0.016,0.019];
lipidClass = {'mgdg','dgdg','sqdg','asq','pg','pc','pe','pail','12dgr','tag'};
classStoich = [0.321,0.048,0.165,0.008,0.048,0.14,0.02,0.024,0.028,0.158];
error = 0.10; %This is the allowed deviation from the experimentally derived FAME data
pti = FAME2biomass(pti,lipidClass,classStoich,fameFA,fameStoich,lipid_dict,error);

% set carbohydrate portion
adjusted_carb_biomass_final

% remove storage molecules from biomass
stoich = [0.394,0.026,0.332,0,0.007,0.054,0.187];
pti = chgBiomassComp(pti,'bof_c',stoich);
pti = changeRxnBounds(pti,'bof_c',100,'u');
pti = changeRxnBounds(pti,'bof_c',0,'l');

% allow for accumulation of carbohydrate and TAG storage compounds and ammonia
pti = addDemandReaction(pti,'13glucan_c');
pti = addDemandReaction(pti,'tag1619Z1619Z160_h');
pti = addDemandReaction(pti,'nh4_h');

pti.rxnKEGGID = [pti.rxnKEGGID;{'';'';''}];
pti.proteinAssociation = [pti.proteinAssociation;{'';'';''}];
pti.rxnsLocalization = [pti.rxnsLocalization;{'';'';''}];

% set exchange reaction boundaries
EXrxn = {'EX_co2_e';'EX_hco3_e';'EX_no2_e';'EX_no3_e';'EX_nh4_e';'EX_biotin_e';'EX_fe2_e';'EX_h_e';'EX_h2o_e';'EX_o2_e';'EX_pi_e';'EX_na1_e';'EX_so4_e';'EX_hso3_e';'EX_mg2_e';'EX_glyclt_e';'EX_selt_e';'EX_glc_e';'EX_cl_e';'EX_thm_e';'EX_h2_e';'EX_fol_e';'EX_co_e';'EX_cyan_e';'EX_cynt_e';'EX_tcynt_e';'EX_lac_d_e';'EX_etoh_e'};
EXub = [5;0;0;-0.535;0;0;0;1000;1000;1000;0;1000;0;0;0;0;0;0;1000;0;0;0;0;0;0;0;0;0];
EXlb = [-1.57;0;0;-0.535;0;-1000;-1000;-1000;-1000;-1000;-0.22;-1000;-28.8;0;-1000;0;0;0;-1000;-1000;0;0;0;0;0;0;0;0];
for i = 1:length(EXrxn);
    index = findRxnIDs(pti,EXrxn{i});
    pti.ub(index) = EXub(i);
    pti.lb(index) = EXlb(i);
end

% set demand reaction boundaries to zero
DMrxn = {'DM_m2masn_c';'DM_phyt_c';'DM_thmppp_c';'DM_tre_c';'DM_5drib_c';'DM_2mop_m';'DM_fald_m';'DM_mhpglu_c';'DM_indole_c';'DM_for_c'};
for i = 1:length(DMrxn);
    pti = changeRxnBounds(pti,DMrxn(i),0,'b');
end

% set objective function
pti = changeObjective(pti,'CO2t_e');

%%%
% simulate carbon partitioning under different light intensities (Fig 3 a)
%%%

% simulate carbon partitioning for a photon flux from -3 to -30 mmol/L
% solution is infeasible for other photon flux values
photonFlux = -3:-1:-30;
cPart = [];

for i = 1:length(photonFlux)
    % set photon uptake and optimize model
    model = changeRxnBounds(pti,'EX_photon_e',photonFlux(i),'b');
    solution = optimizeCbModel(model,'max','one',1);
    
    % get reaction indexes of interest
    dmCarb = findRxnIDs(model,'DM_13glucan_c');
    dmTAG1 = findRxnIDs(model,'DM_tag1619Z1619Z160_h');
    co2up = findRxnIDs(model,'CO2t_e');
    no3 = findRxnIDs(model,'DM_no3_c');
    nh4 = findRxnIDs(model,'DM_nh4_h');
    o2 = findRxnIDs(model,'EX_o2_e');
    psii = findRxnIDs(model,'PSII_u');
    psi = findRxnIDs(model,'PSI_u');
    cef = findRxnIDs(model,'CEF_h');
    atph = findRxnIDs(model,'ATPS_h');
    atpm = findRxnIDs(model,'ATPS_m');
    nad = findRxnIDs(model,'NADHOR_m');
    ratio = solution.x(atpm)/(solution.x(atpm)+solution.x(atph));
    ele = solution.x(nad)/(solution.x(psi));
    cPart = [cPart;solution.x(dmCarb),solution.x(dmTAG1),solution.x(co2up),solution.x(no3),solution.x(nh4),solution.x(o2),solution.x(psii),solution.x(psi),solution.x(cef),solution.x(atph),solution.x(atpm),ratio,ele];
end

% initialize plot
figure
subplot(1,2,1)
% mol carbon in b13glc: 12
% mol carbon in TAG: 51
bar(abs(photonFlux), [(cPart(:,1)'*12./cPart(:,3)')'*100 (cPart(:,2)'*51./(cPart(:,1)*12 + cPart(:,2)*51)'*100)'], 0.5, 'stack')
hold on
plot(abs(photonFlux),(cPart(:,1)*12 + cPart(:,2)*51)'./1.57*100,'-ko','LineWidth',2)
axis([2.5 21.5 0 101])
xlabel('Photon flux (mmol/L)')
ylabel('Percent fixed carbon')
legend('Carbohydrates', 'TAG','Carbon saturation','Location','southoutside','Orientation','horizontal')

%%%
% simulate energetic coupling between the mitochondria and plastid (Fig 3 b)
%%%

% constraint the model with vNADHOR_m – C∙vPSI_u >= 0 (see Materials and Methods)
model = pti;
model.csense(1:length(model.mets),1) = 'E'; % equal
model.S(end+1,:) = 0;
model.b(end+1) = 0;
model.mets{end+1} = 'contraint_e-flow';
model.metNames{end+1} = 'Energetic coupling between plastid and mitochondria constraint';
model.csense(end+1) = 'G'; % greater than

psi = findRxnIDs(model,'PSI_u');
nox = findRxnIDs(model,'NADHOR_m');

%%% full partitioning with varying ratio of PSI and NOX at a constant photon flux of 22 mM

photonFlux = -22;
cPart = [];

% vary energetic coupling from 0 to 40 %
for q = 0:.01:.4
    model2 = model;
    % set vNADHOR_m – C∙vPSI_u >= 0 with C = q
    model2.S(end,psi) = -q;
    model2.S(end,nox) = 1;
    
    model2 = changeRxnBounds(model2,'EX_photon_e',photonFlux,'b');
    model2 = changeObjective(model2,'CO2t_e');
    solution = optimizeCbModel(model2,'max','one',1);
    
    % compile output list
    dmCarb = findRxnIDs(model2,'DM_13glucan_c');
    dmTAG1 = findRxnIDs(model2,'DM_tag1619Z1619Z160_h');
    nh4 = findRxnIDs(model2,'DM_nh4_h');
    co2up = findRxnIDs(model2,'CO2t_e');
    o2 = findRxnIDs(model2,'EX_o2_e');
    psi = findRxnIDs(model2,'PSI_u');
    nad = findRxnIDs(model2,'NADHOR_m');
    atph = findRxnIDs(model2,'ATPS_h');
    atpm = findRxnIDs(model2,'ATPS_m');
    ratio = solution.x(atpm)/(solution.x(atpm)+solution.x(atph));
    ele = solution.x(nad)/(solution.x(psi));
    cPart = [cPart;solution.x(dmCarb),solution.x(dmTAG1),solution.x(nh4),solution.x(co2up),solution.x(o2),solution.x(psi),solution.x(nad),ratio,ele];
end

% available carbon: 1.57
% mol carbon in TAG: 51
subplot(1,2,2)
plot(cPart(:,end)*100,cPart(:,2)*51/1.57*100,'k','LineWidth',2)
axis([0 40 0 100])
xlabel('Percent vNADHOR over vPSI')
ylabel('Percent TAG of fixed carbon')
