# Supplementary material for: Genome-Scale Model Reveals Metabolic Basis of Biomass Partitioning in a Model Diatom
Source: PLoS One. 2016 May 6;11(5):e0155038. doi: 10.1371/journal.pone.0155038 (PMC4859558; doi:10.1371/journal.pone.0155038)
Supplement: S4 File — (ZIP) [file pone.0155038.s004.zip › S4File/chgBiomassComp.m]

function model = chgBiomassComp(model,biomass,stoich)

% chgBiomassComp  Changes the biomass equation stoichiometric ratios and adjusts the final formula and charge
%
% Inputs:
%  model        COBRA model structure
%  biomass      Biomass rxn abbreviation  
%  stoich       Horizontal array of stoichiometric ratios of the biomass components in the order: 
%               'biomass_pro_c';'biomass_pigm_h';'biomass_mem_lipids_c';'biomass_tag_c';
%               'biomass_dna_c';'biomass_rna_c';'biomass_carb_c'
%               the stoich coefficients should add up to 1
%
% Output:
% model         the stoichiometry of the biomass will change as will the formula
%               and charge associated with the biomass_c metabolite.
%
% Can be used for other biomass reactions (e.g. biomass_mem_lipids_c) just
% make sure the stoich is in the same order as the metabolites in the model
%
% Jared Broddrick 04/23/2015

rxnIndex = strmatch(biomass, model.rxns,'exact');
[metIndex,~,St] = find(model.S(:,rxnIndex));
St = [(-1*stoich),1];
for i = 1:length(metIndex);
    model.S(metIndex(i),rxnIndex) = St(i);
end

Elements = {'H','C', 'O', 'P', 'S', 'N', 'Mg','X','Fe','Zn','Co','R'};
S = {};
mets = model.mets(metIndex);
mets = mets(1:end-1);
E = zeros(length(mets),1);

for e = 1:length(Elements)
    for i = 1:length(mets)
        index = strmatch(mets{i},model.mets);
        E(i,1) = numAtomsOfElementInFormula_jtb(model.metFormulas{index},Elements{e});
    end
    ustoich = St(1:end-1);
    rel = -1*(E.*ustoich');
    rel = sum(rel);
    rel = num2str(rel);
    S = [S;rel];
end

formula = strcat('C',S{2},'H',S{1},'O',S{3},'P',S{4},'S',S{5},'N',S{6},'Mg',S{7});
index = strmatch('biomass_c',model.mets,'exact');
model.metFormulas{index} = formula;

% get charge
pigs = mets;
charge = getIndexes(model,pigs,'mets');
charge = model.metCharge(charge);
charge = -1*(charge.*ustoich');
charge = sum(charge);
index = strmatch('biomass_c',model.mets);
model.metCharge(index) = charge;

end
