# Supplementary material for: Genome-Scale Model Reveals Metabolic Basis of Biomass Partitioning in a Model Diatom
Source: PLoS One. 2016 May 6;11(5):e0155038. doi: 10.1371/journal.pone.0155038 (PMC4859558; doi:10.1371/journal.pone.0155038)
Supplement: S4 File — (ZIP) [file pone.0155038.s004.zip › S4File/chgBiomassMemLipComp.m]

function model = chgBiomassMemLipComp(model,biomass,biomet,precursors,stoich)

% Changes the biomass precursor equation stoichiometric ratios and adjusts 
% the final formula and charge
% 
% Inputs: 
%  model        COBRA model sructure
%  biomass      Biomass reaction abbreviation for membrane lipids
%  biomet       Metabolite abbreviation for membrane lipids
%  precursors   Horizontal arrary of metabolites that will make up the biomass metabolite 
%  stoich       Horizontal array of stoichiometric ratios of the biomass components in the same order of their components
%
% Output: 
%  model        COBRA model structure with updated biomass stoichiometry, biomass metabolite formula and biomass metabolite charge.
%
% Jared Broddrick 06/10/15

rxnIndex = strmatch(biomass, model.rxns,'exact');
[metIndex,~,St] = find(model.S(:,rxnIndex));
mets = model.mets(metIndex);

% reset the S matrix for the reaction
for i = 1:length(metIndex);
    model.S(metIndex(i),rxnIndex) = 0;
end
mets = precursors;
if ismember(biomet,mets)
    bin = strmatch(biomet, mets);
    mets = [mets(1:bin-1);mets(bin+1:end)];
end
mets{end+1} = biomet;
metIndex = getIndexes(model,mets,'mets');

% adjust the stoichiometry to be negative and add the biomet stoich as 1
b = strmatch(biomet,mets);
if sum(stoich) > 0
    St = (-1*stoich);
end
St = [St(1:b-1),1,St(b:end)];

% update the model with the new stoichiometry
for i =1:length(metIndex);
    model.S(metIndex(i),rxnIndex) = St(i);
end
Elements = {'C','H','N','P','S','O','Mg','X','Fe','Zn','Co','R'};
S = {};
oldmet = mets;
mets = [mets(1:b-1);mets(b+1:end)];
E = zeros(length(mets),1);
for e = 1:length(Elements)
    for i = 1:length(mets)
        index = strmatch(mets{i},model.mets);
        E(i,1) = numAtomsOfElementInFormula_jtb(model.metFormulas{index},Elements{e});
    end
    ustoich = [St(1:b-1),St(b+1:end)];
    rel = -1*(E.*ustoich');
    rel = sum(rel);
    if rel > 1E-4
            rel = num2str(rel);
            rel = [Elements{e},rel];
            S = [S;rel];
    end
end
formula = strcat(S{1:end});
index = strmatch(biomet,model.mets,'exact');
model.metFormulas{index} = formula;

% get charge
pigs = mets;
charge = getIndexes(model,pigs,'mets');
charge = model.metCharge(charge);
charge = -1*(charge.*ustoich');
charge = sum(charge);
index = strmatch(biomet,model.mets);
model.metCharge(index) = charge;

% ensure the GFW is 1000 mmol/g DW 
gfw = getGFW(model,biomet);
ratio = gfw/1000;
nSt = St(1:end-1);
nSt = nSt/ratio;
mets = oldmet;
b = strmatch(biomet,mets);
nSt = [nSt(1:b-1),1,nSt(b:end)];

% update the model with the new stoichiometry
for i =1:length(metIndex);
    model.S(metIndex(i),rxnIndex)=nSt(i);
end
Elements = {'C','H','N','P','S','O','Mg','X','Fe','Zn','Co','R'};
S = {};
mets = [mets(1:b-1);mets(b+1:end)];
E = zeros(length(mets),1);
for e = 1:length(Elements)
    for i = 1:length(mets)
        index = strmatch(mets{i},model.mets);
        E(i,1) = numAtomsOfElementInFormula_jtb(model.metFormulas{index},Elements{e});
    end
    ustoich = [nSt(1:b-1),nSt(b+1:end)];
    rel = -1*(E.*ustoich');
    rel = sum(rel);
    if rel > 1E-4
            rel = num2str(rel);
            rel = [Elements{e},rel];
            S = [S;rel];
    end
end
formula = strcat(S{1:end});
index = strmatch(biomet,model.mets,'exact');
model.metFormulas{index} = formula;

% get charge
pigs = mets;
charge = getIndexes(model,pigs,'mets');
charge = model.metCharge(charge);
charge = -1*(charge.*ustoich');
charge = sum(charge);
index = strmatch(biomet,model.mets);
model.metCharge(index) = charge;

end
