# Supplementary material for: Genome-Scale Model Reveals Metabolic Basis of Biomass Partitioning in a Model Diatom
Source: PLoS One. 2016 May 6;11(5):e0155038. doi: 10.1371/journal.pone.0155038 (PMC4859558; doi:10.1371/journal.pone.0155038)
Supplement: S4 File — (ZIP) [file pone.0155038.s004.zip › S4File/getGFW.m]

function gfw = getGFW(model,met)
% getGFW Get gram formula weight of a metabolite based on the formula
%
% Inputs
%   model   COBRA model structire with a field model.mets and model.metFormulas
%   met     Abbreviation of the desired metabolite in model.mets
%
% Ouptut
%  gfw      Molecular weight of the metabolite
%
% Jared Broddrick

% define list of elements of interest
elements = {'H','C','O','P','S','N','Mg','X','Fe','Zn','Co','R'};
% set molecular weight of elements
mw = [1.0079,12.0107,15.9994,30.9738,32.065,14.0067,24.3050,0.00,55.845,65.38,58.9332,0.00];

% initialize gram formula weight
gfw = 0;

for e = 1:length(elements)
    % for each element get number of atoms in metabolite, multiply with
    % molecular weight and sum up to get metabolite molecular weight
    E = numAtomsOfElementInFormula_jtb(model.metFormulas{findMetIDs(model,met)},elements{e});
    mass = E*mw(e);
    gfw = gfw + mass;    
end

end
