# Supplementary material for: Genome-Scale Model Reveals Metabolic Basis of Biomass Partitioning in a Model Diatom
Source: PLoS One. 2016 May 6;11(5):e0155038. doi: 10.1371/journal.pone.0155038 (PMC4859558; doi:10.1371/journal.pone.0155038)
Supplement: S4 File — (ZIP) [file pone.0155038.s004.zip › S4File/getIndexes.m]

function index = getIndexes(model,list,field)
% getIndexes Find numbers in a given field of a model
%
%  index = getIndexes(model,list,field)
%
% INPUTS
%  model     COBRA model strcture
%  list      list, for example of reactions
%
% OUTPUT
%  index     index for elements corresponding to given list
%
% Jennifer Levering 10/27/2015

if ischar(list)
    list = {list};
end

index = [];
for i = 1:numel(list)
    index(end+1) = strmatch(list{i},getfield(model,field));
end

end
